# Supplementary material for: Modulation of the Drosophila transcriptome by developmental exposure to alcohol
Source: BMC Genomics. 2022 May 6;23:347. doi: 10.1186/s12864-022-08559-9 (PMC9074282; doi:10.1186/s12864-022-08559-9)
Supplement: Supplementary file 2 — Additional file 2. Three-way mixed model ANOVA for differences in transcript abundances between flies reared on regular and ethanol supplemented medium for sexes combined. The main effects are treatment (fixed, reared on standard vs. ethanol supplemented medium), Sex (fixed, males and females) and DGRP Line (random). All interactions with Line are random, the others are fixed. [file 12864_2022_8559_MOESM2_ESM.xlsx]

## Sheet: Sens.Pooled
FlyBase Gene ID	Gene Symbol	Gene Locus	Gene Strand	TYPE	Expressed in DGRP	% Variance Explained by Alignment Bias	Alignment Bias Effect P-value	Alignment Bias Effect FDR	Sex Effect P-value	Sex Effect FDR	Wolbachia Effect P-value	Wolbachia Effect FDR	Sex × Wolbachia Interaction P-value	Sex × Wolbachia Interaction FDR	Treatment Effect P-value	Treatment Effect FDR	Sex × Treatment Interaction P-value	Sex × Treatment Interaction FDR	H2	Line Effect P-value	Line Effect FDR	Sex × Line Interaction P-value	Sex × Line Interaction FDR	Treatment × Line Interaction P-value	Treatment × Line Interaction FDR	Sex × Treatment × Line Interaction P-value	Sex × Treatment × Line Interaction FDR
FBgn0000003	7SLRNA:CR32864	3R:2648220-2648518	+	Known	YES	0.000416896	0.572089	0.925595	0.0294515	0.035202	0.792732	0.984051	0.728297	0.943317	0	0	0.0113371	0.0396214	0.260324	2.59839e-06	1.74578e-05	1	1	0.0758187	0.730557	1	1
FBgn0000008	a	2R:18024473-18060339	+	Known	YES	0.000187514	0.704771	0.998815	0	0	0.265013	0.918224	0.204506	0.715072	4.85232e-05	0.000188964	6.66046e-08	4.8482e-07	0.649468	0.00364989	0.0135804	3.74199e-21	1.81061e-19	0.0224757	0.329424	0.999999	1
FBgn0000014	abd-A	3R:12632936-12655771	-	Known	YES	0.000410554	0.575027	0.927522	0	0	0.214686	0.906004	0.163823	0.679325	0	0	2.52268e-08	1.91576e-07	0.305359	0.00563612	0.0200765	0.00512077	0.0174556	0.0448509	0.524066	0.999999	1
FBgn0000015	Abd-B	3R:12752932-12797958	-	Known	YES	0.000220194	0.681379	0.988624	0	0	0.933075	0.995142	0.13175	0.643208	0	0	4.70377e-09	3.84792e-08	0.190121	0.0968065	0.236299	0.0922462	0.21842	0.999999	1	0.51587	1
FBgn0000017	Abl	3L:16608966-16640982	-	Known	YES	0.000633452	0.486139	0.865756	0	0	0.45618	0.943426	0.956065	0.992386	1.43611e-10	9.37196e-10	0	0	0.239524	0.00147939	0.00599758	0.0117781	0.0364094	0.917973	1	0.999997	1
FBgn0000018	abo	2L:10973443-10975293	-	Known	YES	0.0027813	0.144248	0.448901	0	0	0.856166	0.988788	0.522393	0.884454	0	0	5.83977e-14	8.93059e-13	0.468746	0.000321846	0.00149939	3.52742e-07	2.90321e-06	0.351442	1	0.883165	1
FBgn0000022	ac	X:264064-264980	+	Known	YES	8.55869e-05	0.797976	1	0	0	0.95185	0.995697	0.120516	0.629522	0.480724	0.573643	0.548337	0.722807	0.253998	0.305904	0.591004	0.569019	0.918152	0.843249	1	0.02044	0.972729
FBgn0000024	Ace	3R:9048673-9085239	-	Known	YES	0.00463963	0.0591911	0.250269	0	0	0.0977797	0.869355	0.0741439	0.554873	1.52545e-13	1.26677e-12	8.92654e-07	5.79265e-06	0.663913	2.45653e-20	8.41737e-19	0.156188	0.338702	0.0166049	0.266173	0.453456	1
FBgn0000028	acj6	X:15244272-15273097	-	Known	YES	0.000481705	0.54364	0.907469	0	0	0.786925	0.983878	0.838936	0.968054	0.143249	0.217252	0.447077	0.638782	0.0760657	1	1	0.466614	0.796468	0.722062	1	0.644416	1
FBgn0000032	Acph-1	3R:25816866-25819133	-	Known	YES	0.00107792	0.363551	0.756103	0	0	0.223342	0.909643	0.282024	0.771262	0	0	0	0	0.355054	0.0603497	0.159032	2.86319e-08	2.84961e-07	0.763789	1	1	1
FBgn0000036	nAChRalpha1	3R:20219618-20282879	-	Known	YES	0.000625142	0.489014	0.86826	0	0	0.808007	0.985389	0.0833479	0.570019	6.66134e-16	6.70156e-15	8.55378e-06	5.0013e-05	0.431487	3.22069e-05	0.000181127	0.0547002	0.139832	0.123624	0.959105	0.23494	1
FBgn0000037	mAChR-A	2R:20266153-20277817	-	Known	YES	0.00015448	0.730925	1	0	0	0.697665	0.974824	0.385262	0.826139	8.88178e-16	8.85561e-15	4.70994e-06	2.83197e-05	0.447345	1.55974e-07	1.25692e-06	0.00125333	0.0049619	0.0540776	0.591122	1	1
FBgn0000038	nAChRbeta1	3L:4429349-4435993	+	Known	YES	0.00563354	0.0375638	0.180715	0	0	0.708782	0.977092	0.0020752	0.241321	5.14936e-07	2.50774e-06	1.49987e-05	8.53565e-05	0.231138	0.000213389	0.00102866	1	1	0.0535601	0.588723	0.999999	1
FBgn0000039	nAChRalpha2	3R:20311150-20316869	+	Known	YES	0.0036773	0.0930869	0.341587	0	0	0.180522	0.897947	0.578458	0.90084	4.85522e-10	3.0502e-09	0.00147285	0.00641279	0.247767	0.0139578	0.0447792	0.112805	0.258653	0.110935	0.906892	1	1
FBgn0000042	Act5C	X:5794894-5799432	+	Known	YES	6.17553e-05	0.827874	1	0	0	0.829945	0.987859	0.0463951	0.491559	1.05715e-08	5.98161e-08	1.15103e-10	1.12618e-09	0.41742	0.155578	0.348007	0.0567269	0.144163	0.00186536	0.0509258	0.118429	1
FBgn0000043	Act42A	2R:1901415-1903194	-	Known	YES	0.00138253	0.303429	0.689721	0	0	0.9789	0.997671	0.849928	0.970748	1.72874e-09	1.03833e-08	8.9817e-14	1.33632e-12	0.553343	0.453219	0.790562	9.24906e-13	1.77679e-11	5.25008e-05	0.00269157	0.999999	1
FBgn0000044	Act57B	2R:16831526-16833936	+	Known	YES	0.00466472	0.0585073	0.248065	0	0	0.890531	0.992035	0.218341	0.724533	3.69242e-09	2.16838e-08	0	0	0.369188	3.05579e-06	2.03155e-05	0.0968347	0.22752	0.0204137	0.308364	1	1
FBgn0000045	Act79B	3L:21978310-21980290	+	Known	YES	0.00141842	0.297232	0.682139	0	0	0.670207	0.972362	0.617664	0.91177	0.0013852	0.00414286	5.22647e-07	3.47991e-06	0.404923	1.994e-13	3.31643e-12	0.697193	1	0.276847	1	0.999999	1
FBgn0000046	Act87E	3R:9251705-9254097	+	Known	YES	0.00190313	0.227212	0.586996	0	0	0.355314	0.927551	0.323163	0.798126	0.00117931	0.00358665	7.91478e-13	1.01795e-11	0.493076	1.72178e-10	2.03295e-09	0.0154044	0.0461444	0.214582	1	0.763723	1
FBgn0000047	Act88F	3R:11265691-11267899	+	Known	YES	0.00340656	0.106046	0.371173	0	0	0.259891	0.917845	0.357005	0.815448	0.15152	0.227671	0.124106	0.268966	0.433972	9.92521e-10	1.06926e-08	0.999999	1	0.000207152	0.00839101	0.999999	1
FBgn0000052	Pfas	2L:6041181-6046050	-	Known	YES	0.00191359	0.225937	0.585008	0	0	0.633813	0.967919	0.931868	0.987424	2.28803e-11	1.5898e-10	2.74853e-11	2.90749e-10	0.642481	0.161428	0.358113	1.89323e-21	9.39063e-20	2.43534e-06	0.000187137	1	1
FBgn0000053	Gart	2L:7014623-7023898	-	Known	YES	0.00127866	0.322338	0.711176	0	0	0.94429	0.995173	0.444603	0.853795	1.42109e-14	1.2912e-13	0.856921	0.924497	0.645895	1.13347e-06	8.02827e-06	4.27662e-12	7.49133e-11	0.000537338	0.0185827	0.999999	1
FBgn0000054	Adf1	2R:2549770-2555590	+	Known	YES	3.55747e-06	0.958381	1	0	0	0.0528025	0.853477	0.0194255	0.394964	0	0	0	0	0.23987	0.838078	1	0.00377154	0.0133314	1	1	0.18451	1
FBgn0000055	Adh	2L:14615552-14618902	+	Known	YES	0.0747898	1.21927e-14	8.82392e-13	0	0	0.972093	0.997116	0.787914	0.956576	4.44089e-16	4.52342e-15	0.000128968	0.000661651	0.763658	2.8271e-27	1.84338e-25	0.00161677	0.00623894	0.00145692	0.0415333	0.967085	1
FBgn0000057	adp	2R:14039209-14041565	+	Known	YES	0.00166737	0.258376	0.630892	4.45256e-07	6.44317e-07	0.0294112	0.828804	0.582843	0.902618	0	0	0.000104049	0.000540405	0.656949	8.0905e-16	1.72385e-14	1.41893e-07	1.26185e-06	0.29531	1	0.999999	1
FBgn0000061	al	2L:378112-387439	+	Known	YES	0.00125321	0.327204	0.716552	0.00942156	0.0115913	0.210938	0.906004	0.0720638	0.551771	0.50922	0.599785	0.174522	0.342549	0.240594	1	1	0.781433	1	0.715336	1	0.0027595	0.410018
FBgn0000063	Mps1	3R:13496993-13499550	+	Known	YES	0.000458855	0.553359	0.913145	0	0	0.123336	0.875645	0.694085	0.932641	1.17391e-10	7.71045e-10	4.88498e-15	8.89146e-14	0.731045	0.951796	1	4.59053e-36	7.78535e-34	0.421268	1	0.254313	1
FBgn0000064	Ald	3R:22079791-22087313	-	Known	YES	1.15945e-05	0.924942	1	0	0	0.730149	0.979066	0.780016	0.955365	0	0	0.00475611	0.0184147	0.35773	9.1316e-09	8.70639e-08	0.0929336	0.219815	0.690853	1	1	1
FBgn0000071	Ama	3R:2588315-2590983	+	Known	YES	0.000230151	0.674659	0.985366	0	0	0.792354	0.984051	0.972505	0.995148	0.376553	0.473533	0.0159642	0.0529048	0.283312	0.723099	1	0.0121447	0.0373838	0.794795	1	0.0783501	1
FBgn0000075	amd	2L:19110154-19114110	+	Known	YES	3.99584e-05	0.861161	1	0	0	0.772871	0.982768	0.496553	0.873607	0.49284	0.584625	0.289455	0.484174	0.497091	0.398908	0.720333	4.72672e-14	1.07463e-12	0.0834796	0.772355	0.999999	1
FBgn0000077	amx	X:9139948-9141369	-	Known	YES	1.1827e-05	0.924195	1	0	0	0.564162	0.96406	0.00297238	0.26128	2.22045e-16	2.31162e-15	3.56071e-12	4.20048e-11	0.227025	0.00440463	0.0160874	0.00438923	0.0152499	1	1	0.999999	1
FBgn0000078	Amy-d	2R:13012269-13013874	+	Known	YES	0.00346155	0.103263	0.365392	1.66533e-15	3.01349e-15	0.163231	0.89297	0.0597997	0.521821	0	0	0.0580719	0.151766	0.895102	9.06228e-40	1.36462e-37	7.75676e-07	5.96455e-06	1.3495e-11	3.77634e-09	1	1
FBgn0000079	Amy-p	2R:13006141-13007808	-	Known	YES	0.0934388	4.48955e-18	4.68196e-16	5.55112e-16	1.01647e-15	0.839913	0.988523	0.0480892	0.493706	0	0	0.033715	0.0982895	0.895116	1.95174e-48	4.92778e-46	0.00169001	0.00649394	1.13686e-08	1.75119e-06	1	1
FBgn0000083	AnxB9	3R:16890963-16896639	+	Known	YES	0.00746304	0.0166359	0.0988558	0.0523016	0.0614284	0.062772	0.853477	0.184159	0.697542	4.91126e-06	2.16853e-05	0.0656177	0.167207	0.48804	4.63336e-10	5.20362e-09	1.81507e-05	0.000107553	0.744383	1	0.999999	1
FBgn0000084	AnxB10	X:20065478-20067547	-	Known	YES	2.0118e-05	0.901237	1	0.10552	0.120779	0.441256	0.941177	0.0310787	0.442006	4.54666e-08	2.43052e-07	0.000436194	0.00207981	0.360341	3.49701e-09	3.52007e-08	0.679467	1	0.0522269	0.577091	1	1
FBgn0000092	CG2650	X:2586765-2587919	-	Known	YES	0.000246428	0.664031	0.978676	1.36113e-13	2.34193e-13	0.123828	0.875645	0.248144	0.747905	0.0225532	0.046912	0.589247	0.753225	0.469704	4.50668e-10	5.06473e-09	0.00111862	0.00448178	0.859121	1	0.900448	1
FBgn0000094	Anp	3R:26035670-26036104	+	Known	YES	0.000156336	0.729377	1	0	0	0.530988	0.959591	0.810058	0.961526	0.0345693	0.0670543	0.0246194	0.0760283	0.145652	0.999999	1	0.999999	1	0.999999	1	0.0192427	0.953055
FBgn0000097	aop	2L:2156484-2178754	-	Known	YES	0.00330954	0.11116	0.382807	0	0	0.613748	0.96547	0.667472	0.925947	0.810415	0.857203	3.93971e-10	3.62555e-09	0.331207	0.000179779	0.000878232	0.0302544	0.0836443	0.032272	0.422179	0.999998	1
FBgn0000099	ap	2R:1593707-1615030	-	Known	YES	0.00272291	0.148535	0.457136	0	0	0.716424	0.978937	0.271895	0.764382	0	0	0.000996143	0.00447329	0.769241	0.082938	0.207887	2.02165e-25	1.42321e-23	0.226403	1	0.00209126	0.35377
FBgn0000100	RpLP0	3L:22068967-22070587	+	Known	YES	0.000180691	0.709945	1	0	0	0.607159	0.964919	0.111211	0.6136	2.61569e-13	2.12936e-12	0.0797746	0.194611	0.190752	0.560661	0.917584	4.02541e-05	0.00022185	1	1	0.999998	1
FBgn0000108	Appl	X:424534-473077	+	Known	YES	2.25459e-10	0.999669	1	0	0	0.834346	0.988355	0.0251855	0.419539	0	0	1.11054e-07	7.91005e-07	0.345989	0.00692849	0.0241047	0.262521	0.513602	0.0117381	0.208223	0.503355	1
FBgn0000109	Aprt	3L:1883795-1885019	-	Known	YES	0.00349259	0.101727	0.361633	0	0	0.673325	0.972362	0.0028598	0.257466	1.48965e-08	8.3414e-08	8.68589e-05	0.000455384	0.411794	9.24528e-09	8.81228e-08	0.0512895	0.13219	0.0308579	0.41047	1	1
FBgn0000114	bru1	2L:12175004-12313438	+	Known	YES	0.000739155	0.45184	0.837304	NA	NA	NA	NA	NA	NA	NA	NA	NA	NA	0.47814	0.999994	1	1.02219e-19	4.22722e-18	1	1	1	1
FBgn0000115	Arl1	3L:15976235-15977462	+	Known	YES	0.00532792	0.0431522	0.199616	0	0	0.547346	0.962092	0.00139037	0.230602	1.57674e-06	7.32203e-06	0.00729531	0.0269409	0.280437	1.45715e-07	1.17793e-06	0.547345	0.894049	0.495075	1	0.999999	1
FBgn0000116	Argk	3L:9041881-9059127	-	Known	YES	0.000617059	0.491837	0.870495	0	0	0.516788	0.956547	0.925005	0.985546	4.93708e-07	2.40751e-06	0.00380453	0.01512	0.48274	1.6588e-10	1.96204e-09	0.00114514	0.00457619	0.183995	1	1	1
FBgn0000117	arm	X:1785434-1794679	-	Known	YES	0.00011639	0.765322	1	0	0	0.534166	0.959591	0.037119	0.462463	2.1865e-10	1.40851e-09	0	0	0.203383	0.249052	0.505541	0.000416996	0.00185368	1	1	1	1
FBgn0000119	arr	2R:9341145-9370734	-	Known	YES	0.0104228	0.00462502	0.0362108	0	0	0.0663063	0.853477	0.967531	0.994113	3.65337e-09	2.1462e-08	0	0	0.370768	4.70839e-05	0.000257337	0.000423221	0.00187787	0.209408	1	1	1
FBgn0000120	Arr1	2L:18078269-18081307	+	Known	YES	0.000714763	0.459404	0.844121	0	0	0.128326	0.875645	0.320613	0.796467	5.55414e-10	3.4704e-09	1.61469e-09	1.38625e-08	0.574696	3.06354e-11	4.02322e-10	0.0348486	0.0946798	0.000809403	0.0258117	0.773591	1
FBgn0000121	Arr2	3L:8640361-8642036	-	Known	YES	0.00143218	0.294899	0.679571	0	0	0.362986	0.929288	0.257477	0.752654	0.00812155	0.0196191	1.03473e-13	1.52661e-12	0.567731	1.89021e-07	1.49949e-06	0.0102781	0.0322861	0.000184396	0.00761627	0.46726	1
FBgn0000137	ase	X:354780-357209	+	Known	RARE	0.00220077	0.194057	0.536728	0	0	0.815944	0.98608	0.308206	0.788143	0.750663	0.808661	0.487191	0.673763	0.298285	0.0166494	0.052261	0.523927	0.865464	0.994934	1	0.0208121	0.972729
FBgn0000139	ash2	3R:20475847-20479098	+	Known	YES	0.00215963	0.198282	0.543802	0	0	0.0820146	0.867916	0.6088	0.909403	2.02296e-11	1.41295e-10	5.42044e-09	4.40942e-08	0.507639	0.000862076	0.00367134	2.76722e-11	4.3585e-10	0.322845	1	0.999999	1
FBgn0000140	asp	3R:20579571-20586235	+	Known	YES	9.55902e-05	0.786765	1	0	0	0.0415347	0.841902	0.871492	0.975276	0	0	7.32747e-15	1.29024e-13	0.479312	0.564688	0.92148	1.43103e-09	1.7719e-08	0.672855	1	0.0623824	1
FBgn0000146	aub	2L:10997819-11001476	-	Known	YES	0.0020914	0.205529	0.554864	0	0	0.561307	0.963508	0.471505	0.865128	5.55112e-16	5.63713e-15	3.843e-05	0.000208972	0.559266	0.00504514	0.0181933	4.43891e-14	1.01194e-12	0.15297	1	1	1
FBgn0000147	aurA	3R:7788846-7790548	+	Known	YES	5.54554e-06	0.948051	1	0	0	0.121898	0.875645	0.249224	0.748316	2.84457e-11	1.96104e-10	8.07576e-13	1.03587e-11	0.465977	0.360573	0.668214	4.3432e-10	5.78688e-09	0.734365	1	0.173626	1
FBgn0000150	awd	3R:27570894-27571799	-	Known	YES	0.000411633	0.574525	0.927108	0	0	0.376022	0.930141	0.0323895	0.445008	0.940872	0.955682	0.293806	0.488792	0.223023	0.0721311	0.18463	0.00110805	0.00444386	0.59163	1	1	1
FBgn0000152	Axs	X:16574122-16577928	-	Known	YES	0.00902873	0.0084153	0.0584217	0	0	0.800437	0.985257	0.0989668	0.595798	0.00576299	0.0146252	0	0	0.367235	9.39442e-06	5.76929e-05	4.19444e-05	0.000230183	0.999999	1	0.999999	1
FBgn0000153	b	2L:13821248-13823979	+	Known	YES	0.00129813	0.318678	0.707236	0	0	0.357855	0.927679	0.0823851	0.568949	1.37628e-05	5.76521e-05	2.80254e-06	1.72695e-05	0.456444	2.40606e-09	2.47232e-08	0.0111173	0.0346211	0.014227	0.239831	0.999999	1
FBgn0000157	Dll	2R:20702345-20723190	+	Known	YES	0.000449805	0.557298	0.916234	0	0	0.670102	0.972362	0.0194818	0.394964	0	0	0.00192532	0.00816834	0.30615	0.146298	0.330753	0.488603	0.824487	0.458884	1	0.0174367	0.921243
FBgn0000158	bam	3R:21068761-21070779	-	Known	YES	0.000931912	0.398215	0.791058	0	0	0.386332	0.933136	0.846809	0.970047	6.66134e-15	6.22822e-14	2.8046e-06	1.72791e-05	0.596629	0.0632483	0.165347	4.43726e-21	2.13166e-19	0.967063	1	0.588648	1
FBgn0000163	baz	X:17054039-17094738	+	Known	YES	0.0061293	0.0300502	0.153357	0	0	0.230593	0.910063	0.0614787	0.525787	0.00682538	0.0168962	0	0	0.368895	0.000864279	0.00367932	1.77717e-07	1.55046e-06	1	1	0.999999	1
FBgn0000166	bcd	3R:2581564-2585188	-	Known	YES	0.000336576	0.61171	0.950613	0	0	0.186616	0.898266	0.503718	0.875941	0.000359787	0.00121676	0.472876	0.661892	0.110877	1	1	1	1	1	1	0.0773524	1
FBgn0000173	ben	X:13890378-13893838	+	Known	YES	9.7654e-05	0.784531	1	0	0	0	0	0.143563	0.659873	0	0	0.988353	0.993723	0.187224	0.572141	0.929127	0.00499392	0.0170666	0.363396	1	0.999999	1
FBgn0000179	bi	X:4306889-4379680	+	Known	YES	0.00339661	0.106559	0.372346	0	0	0.92756	0.994674	0.169856	0.686092	0	0	0.000110565	0.000572056	0.149846	0.337805	0.635913	0.255228	0.502495	0.134047	1	0.999994	1
FBgn0000180	bib	2L:9984645-9995538	+	Known	YES	0.00375061	0.0898815	0.334059	1.06541e-10	1.70115e-10	0.760723	0.981961	0.394438	0.831154	2.03729e-11	1.42177e-10	0.163776	0.327404	0.569678	8.05343e-07	5.8233e-06	1.7563e-07	1.53505e-06	0.999999	1	0.0995866	1
FBgn0000181	bic	2R:8757754-8759299	+	Known	YES	5.10209e-05	0.843335	1	0	0	0.405937	0.936866	0.527292	0.88639	1.76238e-05	7.28152e-05	0.0914095	0.215331	0.45502	6.24006e-07	4.58816e-06	9.24085e-08	8.47141e-07	1	1	1	1
FBgn0000182	BicC	2L:16042047-16048757	+	Known	YES	0.00383602	0.0862972	0.325273	0	0	0.126417	0.875645	0.315362	0.793632	4.63403e-09	2.69706e-08	0.00245285	0.0101858	0.184085	0.45946	0.79842	1	1	0.999999	1	0.0086478	0.6738
FBgn0000183	BicD	2L:17459605-17473215	-	Known	YES	1.48677e-06	0.973088	1	0	0	0.45359	0.943426	0.435545	0.849845	0.0267732	0.0542215	2.22045e-16	4.94119e-15	0.557733	1.24144e-08	1.16543e-07	0.000451799	0.00199204	0.118392	0.940083	0.374185	1
FBgn0000206	boss	3R:21787716-21792670	+	Known	YES	0.000416273	0.572376	0.925746	NA	NA	NA	NA	NA	NA	NA	NA	NA	NA	0.442241	5.00159e-08	4.32646e-07	1	1	0.000281708	0.0108111	0.856557	1
FBgn0000210	br	X:1469165-1558902	+	Known	YES	0.00169264	0.254795	0.626265	0	0	0.977948	0.997493	0.135349	0.649536	6.13118e-09	3.52877e-08	0.011022	0.0386977	0.321146	0.0258206	0.0768393	0.000723996	0.00302837	0.621028	1	0.647628	1
FBgn0000212	brm	3L:15963182-15975969	-	Known	YES	3.14973e-05	0.876601	1	0	0	0.79317	0.984051	0.161457	0.676417	1.95062e-05	8.00296e-05	4.71179e-13	6.24713e-12	0.259206	0.195271	0.41763	7.56622e-05	0.000393974	0.37924	1	0.999999	1
FBgn0000216	Brd	3L:14965767-14966298	+	Known	YES	0.00204287	0.210874	0.563157	0	0	0.549596	0.962407	0.349256	0.811673	0.576564	0.659507	0.351099	0.547671	0.156121	0.999999	1	0.0229348	0.0656006	0.999998	1	0.289184	1
FBgn0000221	brn	X:3998375-3999824	+	Known	YES	5.26353e-09	0.998398	1	0	0	0.213053	0.906004	0.38363	0.825818	0.00092514	0.00288464	1.96388e-11	2.11623e-10	0.314586	0.00162015	0.00652333	0.00305971	0.0110562	0.203928	1	0.999999	1
FBgn0000227	Bsg25A	2L:4683052-4684461	-	Known	YES	9.82818e-06	0.93088	1	0	0	0.439448	0.940763	0.40312	0.834487	0.0820758	0.137888	0.239129	0.426537	0.129261	1	1	0.65216	1	0.00864141	0.165911	0.999999	1
FBgn0000228	Bsg25D	2L:5271728-5278548	-	Known	YES	1.25702e-06	0.975254	1	0	0	0.625555	0.967071	0.19852	0.710629	0	0	0	0	0.322187	0.817626	1	1.14165e-06	8.4872e-06	0.99262	1	0.367974	1
FBgn0000229	bsk	2L:10247502-10250501	-	Known	YES	0.00111218	0.35603	0.748404	0	0	0.410761	0.936866	0.83095	0.965318	0	0	4.2923e-06	2.59202e-05	0.229992	0.000438792	0.00198928	0.999999	1	0.0236481	0.34111	0.999999	1
FBgn0000233	btd	X:9588219-9591591	+	Known	YES	5.21896e-05	0.841574	1	0.264292	0.290715	0.379634	0.93248	0.960024	0.993137	0.000274085	0.000946036	0.318708	0.515669	0.0555291	1	1	1	1	0.999999	1	0.278205	1
FBgn0000239	bur	2L:21174182-21179683	-	Known	YES	0.000819641	0.428203	0.818823	0	0	0.624969	0.967071	0.257388	0.752565	0	0	0	0	0.280713	0.123812	0.288306	0.000618039	0.00263478	0.349666	1	1	1
FBgn0000241	bw	2R:19415328-19426022	-	Known	YES	0.00117132	0.343541	0.735393	0	0	0.29177	0.919972	0.919749	0.984174	0.132016	0.203104	0.585996	0.751104	0.515736	1.31495e-15	2.72905e-14	0.140346	0.309707	0.10273	0.869592	1	1
FBgn0000244	by	3R:5353960-5358733	-	Known	YES	0.00075354	0.44747	0.833483	0	0	0.0160217	0.807436	0.585025	0.903508	4.15661e-09	2.43245e-08	3.44169e-14	5.43963e-13	0.467854	1.07827e-07	8.88766e-07	0.00134246	0.00527557	0.0321597	0.421668	0.999999	1
FBgn0000246	c(3)G	3R:11615195-11618301	-	Known	YES	0.000729546	0.454796	0.840417	0	0	0.20044	0.899427	0.0557513	0.512395	0	0	0	0	0.841403	0.640155	1	4.13579e-60	7.30946e-57	0.0409826	0.494323	1	1
FBgn0000247	ca	3R:25632533-25640769	+	Known	YES	0.0331008	3.85104e-07	9.48775e-06	0	0	0.806443	0.985257	0.978499	0.996063	0.67642	0.745443	0	0	0.280856	0.00690584	0.0240384	0.00733181	0.023931	0.0579739	0.618806	1	1
FBgn0000250	cact	2L:16313036-16326207	-	Known	YES	4.99874e-05	0.844909	1	0	0	0.730592	0.979149	0.0421465	0.478011	0	0	1.63001e-11	1.76955e-10	0.285267	0.0168858	0.0529089	0.00036699	0.00165328	1	1	0.739246	1
FBgn0000251	cad	2L:20770731-20783135	+	Known	YES	0.000194587	0.699521	0.996771	0	0	0.0223949	0.819096	0.608505	0.909386	2.74603e-12	2.04872e-11	9.03388e-12	1.00952e-10	0.282586	0.356849	0.662704	0.000244646	0.00114195	1	1	0.262191	1
FBgn0000253	Cam	2R:8146903-8166314	+	Known	YES	0.00215889	0.198359	0.543968	7.26086e-14	1.25866e-13	0.237827	0.912517	0.276706	0.767704	0	0	0.00268823	0.0110658	0.156038	0.722801	1	0.50303	0.842313	0.0273069	0.375805	0.999998	1
FBgn0000256	capu	2L:3872646-3902860	-	Known	YES	5.26938e-05	0.840821	1	0	0	0.23899	0.912517	0.34006	0.80807	0.132977	0.204262	2.16293e-07	1.49605e-06	0.609688	0.00649826	0.0227945	2.19101e-21	1.08357e-19	0.26394	1	1	1
FBgn0000257	car	X:19460052-19463434	+	Known	YES	6.72321e-06	0.942809	1	0	0	0.0012812	0.550112	0.00295721	0.260632	0.0193576	0.0412104	0	0	0.156832	0.694873	1	0.000560377	0.00241033	1	1	0.999998	1
FBgn0000259	CkIIbeta	X:11686566-11695620	+	Known	YES	8.74922e-05	0.795788	1	0	0	0.206157	0.902693	0.0703661	0.547671	0	0	7.22755e-13	9.3567e-12	0.23918	0.999999	1	0.0125522	0.0384934	0.0993917	0.852074	0.634818	1
FBgn0000261	Cat	3L:18815704-18821288	+	Known	YES	0.010727	0.00406202	0.0327733	0	0	0.754087	0.981961	0.277664	0.768405	1.94289e-14	1.74683e-13	0.00797354	0.0291054	0.656183	5.35488e-08	4.61898e-07	1.60025e-12	2.96886e-11	0.305696	1	0.707807	1
FBgn0000273	Pka-C1	2L:9682315-9699297	-	Known	YES	0.0501788	3.4367e-10	1.39546e-08	0	0	0.803642	0.985257	0.215571	0.72295	4.63682e-05	0.000181119	0.00824179	0.0299963	0.277112	0.000129746	0.00065379	0.91848	1	0.0880859	0.794812	0.720035	1
FBgn0000274	Pka-C2	3R:26521259-26522860	-	Known	YES	0.000455143	0.554968	0.914648	0	0	0.673379	0.972362	0.902548	0.980847	0.000749245	0.00238187	0.0005035	0.0023767	0.497395	0.387047	0.704446	3.83653e-10	5.15942e-09	1	1	0.0134644	0.832663
FBgn0000276	CecA1	3R:26036596-26036995	+	Known	YES	0.00220469	0.19366	0.536205	0	0	0.544393	0.960977	0.445832	0.85454	0.000110261	0.000408308	0.00409004	0.0161039	0.54332	3.77019e-07	2.86757e-06	0.000501342	0.00218269	0.443121	1	0.0904516	1
FBgn0000277	CecA2	3R:26037878-26038290	+	Known	YES	0.00685478	0.0217534	0.12098	1.42144e-08	2.14361e-08	0.212492	0.906004	0.946484	0.990668	3.57833e-05	0.000142144	0.0996251	0.229206	0.579923	9.85786e-07	7.04313e-06	0.0376477	0.101129	0.00593844	0.123936	0.0218414	0.99247
FBgn0000278	CecB	3R:26039037-26039519	-	Known	YES	0.00145524	0.291042	0.674758	0.202751	0.225818	0.327746	0.923827	0.139866	0.656076	0.000407071	0.00136223	0.473783	0.662624	0.327605	3.44902e-06	2.27228e-05	0.398417	0.708362	0.0486641	0.55133	1	1
FBgn0000279	CecC	3R:26042206-26042660	+	Known	YES	1.49823e-05	0.914715	1	0.259124	0.285274	0.749795	0.981961	0.505006	0.876346	1.06252e-05	4.50897e-05	0.556396	0.728853	0.464533	2.83698e-08	2.54585e-07	0.935195	1	0.129779	0.981856	0.0416775	1
FBgn0000280	Cec-Psi1	3R:26037249-26037475	+	Known	RARE	0.0114918	0.00293428	0.0251681	0.340088	0.369022	0.10706	0.871012	0.162957	0.678433	0.0618394	0.108975	0.461482	0.651993	0.202471	0.259272	0.522371	0.636729	0.994159	1	1	0.0295468	1
FBgn0000281	Cec2	3R:26038625-26038864	+	Known	YES	1.11418e-05	0.926417	1	5.84918e-09	8.91079e-09	0.379109	0.932315	0.571943	0.899166	0.00168869	0.00494208	0.537785	0.714324	0.226717	0.00808325	0.0276439	0.303735	0.574373	0.567568	1	0.634068	1
FBgn0000283	Cp190	3R:11096154-11100963	-	Known	YES	0.000164257	0.722881	1	0	0	0.185252	0.89806	0.0771516	0.559646	0	0	2.22045e-16	4.94119e-15	0.22775	0.999997	1	0.00396965	0.0139363	0.599624	1	0.360715	1
FBgn0000286	Cf2	2L:4876891-4883107	-	Known	YES	0.000878631	0.412047	0.803484	0.0175149	0.0212325	0.85104	0.988523	0.799087	0.958714	0.00140192	0.00418576	0.000114813	0.000592575	0.907482	0.835503	1	1.61831e-86	2.71714e-82	0.0491817	0.554202	0.999999	1
FBgn0000287	salr	2L:11358873-11373636	+	Known	YES	0.00298681	0.130224	0.422261	0	0	0.866619	0.990004	0.293572	0.778075	1.19912e-07	6.18793e-07	0.000107335	0.000556637	0.774015	2.46943e-05	0.00014175	4.78929e-26	3.52685e-24	0.00436398	0.0976949	1	1
FBgn0000289	cg	2R:10061198-10070343	+	Known	YES	7.54346e-05	0.810092	1	0	0	0.310907	0.920225	0.131263	0.642157	5.76627e-07	2.78951e-06	0	0	0.339704	0.920278	1	1.37286e-05	8.33493e-05	1	1	0.045825	1
FBgn0000299	Col4a1	2L:5029609-5037279	+	Known	YES	4.16017e-05	0.858364	1	0	0	0.0408032	0.838369	0.499419	0.874802	0	0	2.77778e-13	3.82842e-12	0.372355	2.23892e-05	0.000129381	0.00133006	0.0052287	0.407305	1	1	1
FBgn0000303	ChAT	3R:14531223-14558066	+	Known	YES	0.000330124	0.615144	0.952379	0	0	0.461796	0.944115	0.601915	0.907493	5.97581e-11	4.02283e-10	6.8138e-05	0.000361535	0.444268	4.91006e-05	0.000267749	0.00314027	0.0113156	0.0141014	0.237833	0.881848	1
FBgn0000307	chif	2L:16342430-16352628	-	Known	YES	0.00165162	0.260639	0.633947	0	0	0.785454	0.983425	0.838686	0.967958	0	0	4.81837e-14	7.45367e-13	0.319688	0.0291921	0.0854707	0.140571	0.310102	0.553038	1	0.0882084	1
FBgn0000308	chic	2L:5972115-5981018	-	Known	YES	1.1774e-05	0.924365	1	0	0	0.114993	0.8737	0.981618	0.996888	0	0	0.107514	0.24257	0.119102	0.872507	1	0.742714	1	0.0847577	0.779344	0.903237	1
FBgn0000313	chp	3R:27029902-27036452	-	Known	YES	0.0252565	9.63607e-06	0.000174061	0	0	0.445725	0.941784	0.063137	0.528834	9.54792e-15	8.8115e-14	3.61627e-05	0.000197477	0.470361	1.11606e-12	1.73185e-11	0.269374	0.5242	0.0234149	0.339057	0.999999	1
FBgn0000316	cin	X:149707-152502	+	Known	YES	1.02223e-06	0.977683	1	0	0	0.845104	0.988523	0.0130844	0.372065	0	0	1.63203e-14	2.71391e-13	0.176953	0.319434	0.609776	0.0021633	0.00810391	0.952325	1	0.999997	1
FBgn0000317	ck	2L:15044963-15057862	-	Known	YES	0.00301853	0.128199	0.418359	0	0	0.57838	0.964569	0.270877	0.763097	1.70177e-08	9.48479e-08	0	0	0.417133	0.290801	0.569361	1.05864e-05	6.56859e-05	0.153025	1	0.276698	1
FBgn0000318	cl	2L:5520135-5521382	+	Known	YES	0.0118336	0.00253848	0.0223147	2.01343e-08	3.0267e-08	0.158882	0.892596	0.0318554	0.442401	0	0	0.719378	0.84342	0.751196	4.26596e-22	1.68332e-20	1.01293e-09	1.27873e-08	0.83303	1	1	1
FBgn0000319	Chc	X:15722019-15729523	-	Known	YES	0.0014741	0.287934	0.671074	0	0	0.0303079	0.831791	0.4827	0.869002	0.500229	0.591518	0	0	0.290763	0.550873	0.906336	1.38133e-07	1.23233e-06	0.474299	1	0.999998	1
FBgn0000320	eya	2L:6527447-6546976	-	Known	YES	0.000981251	0.385997	0.778999	1.27636e-08	1.92691e-08	0.824174	0.987056	0.0414488	0.478011	0	0	0.190453	0.364067	0.528128	0.862167	1	3.00254e-13	6.17424e-12	0.0363237	0.457149	0.510884	1
FBgn0000326	clt	2R:17504566-17506584	-	Known	YES	0.0179505	0.000196327	0.00253857	0	0	0.569155	0.96406	0.022894	0.407609	0	0	0.0880011	0.2095	0.332234	2.59571e-08	2.33565e-07	0.0243	0.068866	1	1	0.999999	1
FBgn0000330	cm	X:6903039-6905178	-	Known	YES	0.00854798	0.0103618	0.0690238	0	0	0.902667	0.992981	0.0316249	0.442006	0.773818	0.827394	3.44169e-15	6.41077e-14	0.132671	0.551922	0.907573	0.0129391	0.0395278	0.946249	1	0.99999	1
FBgn0000337	cn	2R:3670302-3672572	-	Known	YES	0.00704689	0.0199817	0.113726	0.513893	0.543561	0.496585	0.953845	0.878311	0.976676	0.287787	0.381336	0.65153	0.7975	0.101275	0.0976778	0.238166	0.252047	0.497574	1	1	0.999999	1
FBgn0000339	cni	2L:16309292-16310726	-	Known	YES	0.0154037	0.000566387	0.00628736	0	0	0.0928194	0.869355	0.0177004	0.38722	0	0	0.000110257	0.000570818	0.264152	4.44909e-06	2.87308e-05	0.0541594	0.138703	1	1	1	1
FBgn0000346	comt	X:13153054-13156521	+	Known	YES	0.00112965	0.352277	0.744548	0	0	0.794703	0.984155	0.474838	0.866116	5.53138e-05	0.000213768	0.0572966	0.150103	0.631312	0.00315185	0.0119054	2.96318e-13	6.10076e-12	0.000453461	0.0161648	1	1
FBgn0000351	cort	2L:6674682-6676635	-	Known	YES	0.00535464	0.0426305	0.19789	0	0	0.533619	0.959591	0.742616	0.947527	0.000414298	0.00138379	5.80004e-05	0.000310104	0.495438	0.999999	1	4.47218e-12	7.81759e-11	1	1	0.0253936	1
FBgn0000352	cos	2R:3269681-3274620	-	Known	YES	0.00256766	0.160653	0.479879	0	0	0.434355	0.940157	0.0279888	0.433159	6.26748e-10	3.90157e-09	0	0	0.367302	0.0113961	0.0375619	0.00941991	0.0298923	0.999998	1	0.0331378	1
FBgn0000355	Cp15	3L:8721581-8722166	+	Known	YES	0.00982528	0.00597293	0.0447603	0	0	0.772478	0.982768	0.969282	0.994401	0.00340133	0.00921445	0.694247	0.827468	0.598563	0.999999	1	5.51918e-25	3.72157e-23	0.286499	1	0.509013	1
FBgn0000356	Cp16	3L:8725044-8725699	+	Known	YES	1.4991e-06	0.972976	1	0	0	0.10876	0.871977	0.219523	0.72566	1.0669e-07	5.53463e-07	0.000438045	0.00208774	0.0436785	1	1	0.166706	0.358133	1	1	1	1
FBgn0000357	Cp18	3L:8719891-8720713	+	Known	YES	0.000515439	0.529855	0.897637	0	0	0.971215	0.997116	0.41976	0.842235	0.0353994	0.0684425	0.290095	0.48493	0.110304	1	1	0.544156	0.890182	1	1	0.225484	1
FBgn0000358	Cp19	3L:8722965-8723704	+	Known	YES	5.31006e-05	0.840216	1	0	0	0.104356	0.870392	0.162975	0.678433	4.42635e-05	0.000173384	0.00194025	0.0082275	0.0937905	1	1	1	1	0.723099	1	0.19453	1
FBgn0000359	Cp36	X:8373352-8374556	+	Known	YES	7.64967e-05	0.808786	1	0	0	0.398847	0.935938	0.5516	0.893466	0.0444697	0.0827438	0.127687	0.274161	0.135774	1	1	0.566735	0.915611	0.676283	1	0.193337	1
FBgn0000360	Cp38	X:8375870-8377344	+	Known	YES	6.06676e-05	0.829374	1	0	0	0.0435384	0.841902	0.0948555	0.590107	0.0268021	0.0542725	0.129202	0.276651	0.0824321	1	1	0.332468	0.616822	0.703407	1	0.719975	1
FBgn0000370	crc	2L:21310866-21319527	+	Known	YES	0.00200184	0.215522	0.570084	0	0	0.84048	0.988523	0.466182	0.863202	7.56395e-05	0.000286793	0.0162687	0.0537545	0.702317	0.0163863	0.0515459	0.000913482	0.00372854	3.9667e-22	4.59316e-19	0.999999	1
FBgn0000376	crm	X:2628281-2632806	-	Known	YES	1.71944e-06	0.971059	1	0	0	0.967531	0.997116	0.205623	0.715376	1.7256e-06	7.97791e-06	2.12573e-10	2.01565e-09	0.223536	0.0443963	0.122651	0.0829522	0.199694	0.89226	1	0.499597	1
FBgn0000377	crn	X:2141627-2144016	-	Known	YES	0.000134649	0.748163	1	0	0	0.72494	0.978937	0.0386655	0.468336	0.777141	0.82987	5.0937e-13	6.72156e-12	0.169872	0.330523	0.625399	0.00123131	0.00487989	1	1	1	1
FBgn0000382	csw	X:1988267-2009734	+	Known	YES	0.0558833	3.24936e-11	1.52393e-09	0	0	0.865793	0.990004	0.592888	0.904908	0.406026	0.502373	8.96283e-12	1.00225e-10	0.211398	0.00020497	0.000991493	0.759067	1	0.239873	1	1	1
FBgn0000384	cta	2L:22874548-22885683	+	Known	YES	0.000106013	0.775735	1	0	0	0.083593	0.869355	0.161331	0.676417	0	0	0	0	0.101624	0.602479	0.96211	0.0372367	0.100201	1	1	1	1
FBgn0000394	cv	X:5584035-5587117	+	Known	YES	0.00122128	0.333449	0.72396	0	0	0.18495	0.89806	0.00179769	0.233106	0.422943	0.518609	0.0252864	0.0776799	0.651366	0.759859	1	5.15314e-38	1.01194e-35	0.857166	1	1	1
FBgn0000395	cv-2	2R:17242520-17266969	-	Known	YES	0.00694974	0.0208582	0.117421	0	0	0.0348503	0.831791	0.577339	0.900673	0	0	6.37088e-05	0.000339216	0.643123	3.91192e-14	6.99108e-13	0.0448883	0.11778	0.0381696	0.47377	0.0443219	1
FBgn0000404	CycA	3L:11819819-11826678	-	Known	YES	0.000468456	0.549236	0.910693	0	0	0.147669	0.884772	0.986259	0.997607	0	0	5.07716e-09	4.13922e-08	0.356121	0.681997	1	7.24164e-09	8.02556e-08	0.923411	1	0.605775	1
FBgn0000405	CycB	2R:18691026-18694453	-	Known	YES	1.07715e-05	0.927647	1	0	0	0.248043	0.91564	0.894631	0.979152	0	0	2.15361e-11	2.31175e-10	0.372309	0.0191802	0.0592196	5.20483e-05	0.000279601	0.999998	1	0.152013	1
FBgn0000406	Cyt-b5-r	2L:16788774-16790721	-	Known	YES	0.00134303	0.310445	0.697533	1.11022e-15	2.01629e-15	0.792008	0.983974	0.961633	0.993559	0	0	0.000596745	0.00278467	0.686403	5.75294e-11	7.25709e-10	3.92321e-07	3.20382e-06	0.00151704	0.0429891	0.556545	1
FBgn0000409	Cyt-c-p	2L:16719932-16722644	+	Known	YES	0.00133488	0.311919	0.699083	2.94137e-10	4.64229e-10	0.334506	0.925384	0.0457738	0.488843	4.29345e-12	3.16166e-11	0.00201527	0.00851865	0.449426	8.14562e-10	8.86644e-09	0.00330958	0.0118593	0.241835	1	1	1
FBgn0000411	D	3L:14168710-14171720	-	Known	YES	0.0121281	0.00224109	0.0201057	0	0	0.526806	0.958984	0.666383	0.925814	9.07493e-09	5.1627e-08	1.04509e-08	8.2472e-08	0.343968	0.619211	0.980266	8.70214e-05	0.000447706	0.119813	0.945777	0.571501	1
FBgn0000412	D1	3R:5063805-5066376	-	Known	YES	0.000651731	0.479912	0.860949	0	0	0.310483	0.920225	0.0765146	0.558177	0	0	1.16963e-05	6.72596e-05	0.295403	0.117232	0.275851	0.000906801	0.00370488	0.50382	1	0.697366	1
FBgn0000413	da	2L:10388105-10393228	+	Known	YES	0.00108762	0.361398	0.754054	0	0	0.0210494	0.819096	0.248349	0.747905	1.43736e-07	7.3494e-07	0	0	0.291437	0.173681	0.379923	0.0232324	0.0663106	0.907319	1	0.103018	1
FBgn0000414	Dab	3L:16705226-16717675	+	Known	YES	0.00201956	0.213499	0.566505	0.528659	0.557981	0.73631	0.979531	0.343269	0.809152	9.21485e-15	8.51585e-14	2.07592e-11	2.23121e-10	0.344066	1.56484e-06	1.08435e-05	0.00287928	0.0104729	0.766211	1	1	1
FBgn0000416	Sap-r	3R:26709186-26714784	-	Known	YES	2.28168e-07	0.989455	1	2.33147e-15	4.20186e-15	0.0306364	0.831791	0.814357	0.962168	0	0	0.843206	0.916312	0.332904	0.0242485	0.0726764	2.21407e-05	0.000128815	0.0824827	0.768313	1	1
FBgn0000422	Ddc	2L:19116483-19120306	-	Known	YES	0.00504362	0.0491372	0.218489	0	0	0.0598201	0.853477	0.923804	0.985	0.0852363	0.142199	5.08893e-06	3.04726e-05	0.699534	6.48414e-22	2.51139e-20	0.00281645	0.0102722	0.0118758	0.209839	0.883078	1
FBgn0000426	SmF	2R:8071349-8071815	-	Known	YES	0.000600504	0.497706	0.874878	0	0	0.124743	0.875645	0.476624	0.866874	3.03646e-13	2.45579e-12	1.88533e-07	1.31326e-06	0.41874	0.0204037	0.0623892	9.34759e-07	7.07921e-06	0.27929	1	0.803906	1
FBgn0000427	dec-1	X:7761194-7767255	-	Known	YES	0.000215263	0.684774	0.989828	0	0	0.191279	0.898743	0.25521	0.751506	0.0885289	0.146829	0.00625445	0.0235622	0.16906	0.999998	1	0.00652482	0.0216121	0.40721	1	0.952262	1
FBgn0000439	Dfd	3R:2617558-2628150	+	Known	YES	4.34336e-07	0.985452	1	0	0	0.732978	0.979484	0.292942	0.777905	3.7766e-05	0.000149418	2.12984e-05	0.000119442	0.218059	0.258815	0.521669	0.00446282	0.01548	0.0976519	0.84236	1	1
FBgn0000442	Pkg21D	2L:786153-790798	-	Known	YES	3.17287e-06	0.960694	1	0	0	0.39157	0.934465	0.880661	0.977084	5.33353e-09	3.08773e-08	0.0117178	0.0407207	0.470086	1.28309e-09	1.36262e-08	0.00115986	0.00462897	0.0994556	0.852393	1	1
FBgn0000447	Dhod	3R:4477113-4478638	-	Known	YES	0.00104979	0.369888	0.763707	0	0	0.797061	0.984685	0.739856	0.946369	5.16436e-11	3.4965e-10	9.6356e-06	5.60059e-05	0.482016	0.694886	1	1.25813e-22	6.98317e-21	1	1	1	1
FBgn0000448	Hr3	2R:6091500-6124853	-	Known	YES	0.0147282	0.000751118	0.00802499	0	0	0.727134	0.979054	0.528007	0.886453	9.25608e-11	6.14339e-10	0.00306064	0.0124351	0.19354	1	1	2.20919e-05	0.000128592	1	1	0.999999	1
FBgn0000449	dib	3L:4062292-4064551	+	Known	YES	1.53571e-05	0.913659	1	0	0	0.446996	0.942112	0.437443	0.850415	0.194418	0.278712	0.507442	0.689666	0.212494	0.377519	0.691589	0.0796334	0.193117	1	1	0.103036	1
FBgn0000451	ect	3L:10183376-10194937	-	Known	YES	0.0160519	0.000432226	0.00498103	0.649458	0.674805	0.415632	0.937603	0.992032	0.998626	0.0062919	0.015762	0.0129588	0.044354	0.449925	7.245e-05	0.000384097	8.17483e-05	0.000422715	0.783023	1	0.324226	1
FBgn0000454	Dip-B	3R:9608010-9611398	+	Known	YES	3.92329e-05	0.862415	1	0	0	0.566559	0.96406	0.140568	0.656919	0	0	0	0	0.609951	0.000594562	0.00262185	8.95273e-12	1.50769e-10	0.0116452	0.207232	0.811932	1
FBgn0000455	Dip-C	3R:8237531-8239481	-	Known	YES	0.0485353	6.77019e-10	2.63739e-08	0	0	0.876806	0.990319	0.182101	0.696129	1.48193e-10	9.6559e-10	0.255028	0.445943	0.886074	1.4211e-61	1.10978e-58	0.299684	0.568714	0.999999	1	0.999998	1
FBgn0000459	disco	X:16104631-16110783	-	Known	YES	0.000279471	0.643677	0.967877	0	0	0.435133	0.940157	0.317153	0.79427	0	0	0.000176338	0.000887678	0.420103	5.67312e-09	5.56051e-08	0.203857	0.421774	0.101428	0.861391	0.823782	1
FBgn0000463	Dl	3R:15128453-15151939	-	Known	YES	0.000486057	0.541825	0.906465	0	0	0.106241	0.870392	0.178766	0.692359	6.96643e-12	5.04351e-11	0	0	0.426173	1	1	3.88948e-07	3.1783e-06	0.441251	1	0.0665083	1
FBgn0000464	Lar	2L:19586623-19732069	+	Known	YES	0.00516269	0.0465307	0.210722	0	0	0.408871	0.936866	0.544095	0.891386	1.97731e-13	1.62628e-12	2.77805e-10	2.59669e-09	0.545841	5.66776e-05	0.000305888	3.03522e-10	4.13144e-09	0.0466046	0.535586	0.999999	1
FBgn0000473	Cyp6a2	2R:2667254-2668996	-	Known	YES	0.0123006	0.0020835	0.0189041	0	0	0.129961	0.875645	0.564598	0.895927	6.68653e-08	3.53104e-07	2.42093e-05	0.000134706	0.960889	1.01408e-61	8.10785e-59	9.02537e-08	8.28292e-07	1.23184e-10	2.75767e-08	1	1
FBgn0000477	DNaseII	3R:13845097-13846883	+	Known	YES	0.00349928	0.101399	0.360812	1.22125e-15	2.21684e-15	0.543157	0.960762	0.613291	0.910915	2.6168e-13	2.12975e-12	0.0312396	0.0924407	0.68785	2.15757e-17	5.48874e-16	2.02717e-06	1.43764e-05	0.0038766	0.0896531	1	1
FBgn0000479	dnc	X:3070473-3237800	+	Known	YES	0.00070259	0.463254	0.847271	0	0	0.133919	0.875645	0.019953	0.396807	0	0	0.00341083	0.0136936	0.201696	0.0474528	0.129782	0.139357	0.307889	0.0933481	0.819232	0.999999	1
FBgn0000482	dor	X:1559085-1562484	+	Known	YES	0.000292629	0.635978	0.964139	0	0	0.085097	0.869355	0.404353	0.835117	8.23246e-05	0.000310278	4.95877e-09	4.04664e-08	0.145768	0.00632818	0.022256	0.201183	0.417457	0.999998	1	0.999999	1
FBgn0000489	Pka-C3	3L:15918905-15947897	-	Known	YES	0.000903211	0.40558	0.798181	0	0	0.306202	0.920225	0.992787	0.998736	0.0583286	0.103765	3.83582e-13	5.16756e-12	0.611906	0.0633372	0.165553	6.70523e-18	2.34056e-16	0.00871382	0.166824	1	1
FBgn0000490	dpp	2L:2428372-2459823	+	Known	YES	0.0020308	0.212229	0.564891	0	0	0.892763	0.992035	0.0906328	0.583391	2.24265e-14	1.99916e-13	9.59342e-07	6.19659e-06	0.431133	0.00247086	0.00953806	0.000160145	0.000775998	0.000215776	0.00866717	1	1
FBgn0000492	Dr	3R:25382108-25390966	+	Known	YES	0.000585465	0.503141	0.878699	0	0	0.773254	0.982768	0.804574	0.959835	3.24517e-09	1.9148e-08	0.20901	0.388606	0.240498	0.00147172	0.00597009	0.128585	0.288186	0.158457	1	0.999999	1
FBgn0000497	ds	2L:640013-714983	-	Known	YES	0.00101256	0.378519	0.772359	0	0	0.754062	0.981961	0.40496	0.835432	0	0	1.84676e-09	1.57499e-08	0.497598	3.02974e-11	3.9835e-10	0.0830426	0.199898	0.0311292	0.412526	0.882546	1
FBgn0000499	dsh	X:11249914-11252757	+	Known	YES	0.001283	0.321517	0.710298	0	0	0.0670316	0.854059	0.0460823	0.490417	0.0763655	0.129805	4.44089e-16	9.44317e-15	0.314451	0.206791	0.437109	7.60907e-07	5.86417e-06	0.999999	1	0.765097	1
FBgn0000500	Dsk	3R:15414-15982	-	Known	YES	0.00118709	0.340311	0.731526	0	0	0.0498172	0.848789	0.951648	0.991408	0.137073	0.209448	3.07803e-11	3.23763e-10	0.370833	1.11976e-05	6.80326e-05	0.345378	0.635915	0.00333807	0.0801806	0.999999	1
FBgn0000504	dsx	3R:3750045-3793130	-	Known	YES	8.01728e-05	0.804336	1	0	0	0.6445	0.968879	0.302539	0.784965	0	0	0.000779168	0.00356588	0.663559	1.10647e-09	1.18555e-08	6.78486e-06	4.36634e-05	0.00331763	0.0798609	0.266377	1
FBgn0000520	dwg	X:2621731-2624075	+	Known	YES	9.91608e-05	0.782917	1	0	0	0.457549	0.943426	0.0182471	0.389432	0.382665	0.479598	6.08724e-12	6.97938e-11	0.155054	0.246709	0.501939	0.00699989	0.0229771	0.999999	1	1	1
FBgn0000524	dx	X:6428032-6432608	+	Known	YES	0.00279017	0.143608	0.447884	0	0	0.0135223	0.80574	0.580549	0.902067	8.03637e-11	5.36041e-10	1.11022e-15	2.24396e-14	0.303743	0.417905	0.745458	0.0107885	0.0337095	0.317659	1	0.231496	1
FBgn0000527	e	3R:17055561-17062899	-	Known	YES	0.006392	0.0267205	0.14049	0	0	0.304068	0.920225	0.914742	0.982478	7.89363e-08	4.14106e-07	1.83306e-05	0.000103491	0.540292	2.9306e-07	2.26907e-06	0.00463815	0.0160137	4.41551e-06	0.000314137	1	1
FBgn0000529	bsh	2L:19765776-19769067	-	Known	YES	0.00560389	0.0380711	0.182398	0	0	0.098879	0.869355	0.256266	0.751872	0.512256	0.602534	0.807788	0.895964	0.104936	0.0162748	0.0512384	0.511746	0.852402	1	1	1	1
FBgn0000533	ea	3R:11154451-11156130	+	Known	YES	0.000400395	0.579797	0.93049	0	0	0.499953	0.954748	0.0481359	0.493706	5.95524e-05	0.000229118	8.25979e-07	5.38293e-06	0.321252	0.000662842	0.00289745	3.47286e-05	0.00019388	0.999998	1	1	1
FBgn0000535	eag	X:14849510-14904022	+	Known	YES	0.000875052	0.413001	0.804068	0	0	0.399514	0.936153	0.000497995	0.194946	0	0	0.00231625	0.00965658	0.399112	4.80716e-13	7.70154e-12	0.763131	1	0.414438	1	0.977022	1
FBgn0000536	eas	X:16172361-16179651	+	Known	YES	0.000794204	0.435465	0.82437	0.00361789	0.00454592	0.822449	0.987051	0.0318817	0.442401	4.44089e-16	4.52342e-15	0.552314	0.725993	0.413331	4.37706e-08	3.82466e-07	0.00209217	0.00786311	0.140559	1	1	1
FBgn0000541	E(bx)	3L:233926-246912	-	Known	YES	4.71915e-05	0.849256	1	0	0	0.0859867	0.869355	0.672589	0.926882	9.32587e-15	8.6137e-14	5.32907e-15	9.60064e-14	0.282654	0.75032	1	0.00141743	0.00554749	0.858714	1	0.171439	1
FBgn0000542	ec	X:3705731-3751654	+	Known	YES	0.00260569	0.157584	0.473831	0.0123813	0.0151354	0.177774	0.897189	0.169773	0.686092	0	0	0.685373	0.821364	0.513294	5.00793e-10	5.60181e-09	0.000789799	0.00327466	0.999998	1	0.316899	1
FBgn0000543	ecd	3L:2263581-2265857	-	Known	YES	0.00110134	0.358385	0.750473	0	0	0.993212	0.998629	0.00454157	0.298781	0.555809	0.64144	2.15516e-12	2.62087e-11	0.374946	1.13932e-05	6.90957e-05	1.93069e-05	0.000113841	0.999999	1	0.999999	1
FBgn0000546	EcR	2R:1975378-2056592	-	Known	YES	0.000584838	0.50337	0.878771	0	0	0.971498	0.997116	0.784796	0.956479	0.863833	0.898802	6.22488e-10	5.58621e-09	0.436252	0.77889	1	3.6286e-11	5.64576e-10	0.48469	1	0.515629	1
FBgn0000547	ed	2L:4031377-4115749	+	Known	YES	0.000133392	0.749302	1	0	0	0.911545	0.993664	0.732341	0.944329	3.39825e-08	1.83922e-07	0	0	0.404654	0.0588058	0.155635	2.32013e-08	2.34245e-07	0.125875	0.968465	0.999999	1
FBgn0000551	Edg78E	3L:21289863-21290903	-	Known	YES	0.00661851	0.0241572	0.130271	0	0	0.0634109	0.853477	0.153209	0.667981	0.258445	0.349918	0.60134	0.76208	0.112761	0.624339	0.985676	0.0929803	0.219879	0.467408	1	1	1
FBgn0000552	Edg84A	3R:2510173-2510855	+	Known	RARE	0.007476	0.0165415	0.0983817	0.00411724	0.0051596	0.966448	0.997116	0.35539	0.814625	0.20914	0.295528	0.551508	0.725246	0.0755955	0.140622	0.320164	0.556934	0.904432	1	1	0.999999	1
FBgn0000556	Ef1alpha48D	2R:7778640-7783267	+	Known	YES	2.83894e-05	0.882801	1	0	0	0.0575933	0.853477	0.428493	0.846716	0	0	0.123887	0.268689	0.571052	5.00764e-06	3.2108e-05	1.48587e-11	2.43392e-10	0.176781	1	0.999999	1
FBgn0000557	eEF1alpha2	3R:27564190-27569028	+	Known	YES	0.00556345	0.0387746	0.184951	0	0	0.995226	0.998774	0.122865	0.632397	0.162336	0.240832	7.08168e-09	5.6835e-08	0.632268	2.73332e-11	3.62071e-10	0.0191593	0.0559792	0.0167686	0.268393	0.0377565	1
FBgn0000559	eEF2	2L:21677913-21682164	-	Known	YES	1.28161e-07	0.992097	1	0	0	0.286225	0.919972	0.308788	0.788679	0	0	0	0	0.521224	0.000262029	0.00123999	7.98268e-12	1.35657e-10	0.202788	1	0.999999	1
FBgn0000560	eg	3L:21801803-21810700	+	Known	YES	0.00164013	0.262305	0.635879	0	0	0.689177	0.974233	0.548659	0.89245	0.65772	0.729887	0.859876	0.925835	0.116602	0.361906	0.670388	0.0548007	0.140004	1	1	1	1
FBgn0000562	egl	2R:19622427-19634352	-	Known	YES	0.00521805	0.0453687	0.206658	0	0	0.351157	0.926652	0.454526	0.857415	1.37222e-07	7.03566e-07	0	0	0.504517	8.87275e-07	6.38549e-06	1.26172e-08	1.34504e-07	0.776087	1	0.999999	1
FBgn0000564	Eh	3R:13272364-13274580	-	Known	YES	7.8179e-05	0.806736	1	0.302626	0.330602	0.757082	0.981961	0.084705	0.573566	0.135597	0.207658	0.123238	0.267701	0.310416	1.17696e-09	1.25548e-08	0.582173	0.931943	0.727161	1	1	1
FBgn0000565	Eip71CD	3L:15504152-15506302	+	Known	YES	0.00181888	0.237794	0.602815	0.674055	0.698521	0.39882	0.935938	0.11403	0.619471	0.563766	0.648278	0.28121	0.475346	0.665908	8.99918e-05	0.000469677	6.55663e-19	2.53071e-17	0.00132886	0.038435	1	1
FBgn0000566	Eip55E	2R:14515423-14516900	+	Known	YES	0.000443442	0.560101	0.917785	0	0	0.980911	0.997671	0.0956123	0.590912	0	0	0.000410064	0.00196277	0.585259	0.00319028	0.0120357	1.14771e-14	2.80291e-13	0.000661508	0.02195	0.999999	1
FBgn0000567	Eip74EF	3L:17551772-17612425	-	Known	YES	9.55202e-05	0.786841	1	0	0	0.202527	0.901494	0.0013836	0.230602	1.11022e-16	1.19136e-15	0.0149089	0.0499264	0.235062	0.00015155	0.000753486	0.125946	0.283271	0.687589	1	0.999998	1
FBgn0000568	Eip75B	3L:17944053-18057796	-	Known	YES	0.00048869	0.540732	0.905716	0	0	0.565363	0.96406	0.0187212	0.39216	0	0	0.000642048	0.00298195	0.304691	0.0298647	0.0871368	0.000350068	0.0015847	0.0243467	0.347645	1	1
FBgn0000575	emc	3L:749400-753492	+	Known	YES	0.0454112	2.45243e-09	8.70534e-08	0	0	0.320416	0.922941	0.199083	0.710922	8.79405e-09	5.00717e-08	0.14655	0.302522	0.522114	3.04015e-11	3.99563e-10	0.0325142	0.0890705	0.0514919	0.571602	0.67602	1
FBgn0000576	ems	3R:9727575-9730342	+	Known	YES	7.26148e-05	0.813609	1	0	0	0.427369	0.938386	0.746036	0.94817	0.00309753	0.00847267	0.364876	0.561971	0	1	1	1	1	1	1	1	1
FBgn0000577	en	2R:7411511-7415715	-	Known	YES	0.000136857	0.746177	1	0	0	0.438049	0.940763	0.463715	0.861882	3.11531e-08	1.69045e-07	0.0290112	0.087031	0.331022	1	1	2.27746e-07	1.94697e-06	0.585865	1	0.585485	1
FBgn0000578	ena	2R:15029137-15051210	+	Known	YES	0.00496179	0.0510173	0.224706	0	0	0.808873	0.985389	0.945785	0.990668	1.78923e-06	8.25958e-06	0	0	0.434314	0.170401	0.374112	3.06769e-09	3.62978e-08	0.0259475	0.365332	0.999999	1
FBgn0000579	Eno	2L:1724768-1729636	-	Known	YES	0.00595417	0.0325072	0.162294	0.00063459	0.000824049	0.373755	0.929288	0.0258044	0.421456	0.0264962	0.0537451	0.672909	0.812913	0.391285	8.85367e-08	7.392e-07	0.00196214	0.00742075	0.501557	1	1	1
FBgn0000581	E(Pc)	2R:7339548-7352775	+	Known	YES	0.00100669	0.379905	0.773445	0	0	0.344485	0.926652	0.886102	0.977882	0.262387	0.35421	0	0	0.220834	0.132379	0.304493	0.0181035	0.0531859	0.212961	1	0.999999	1
FBgn0000588	esc	2L:11827204-11829405	-	Known	YES	0.000381261	0.588999	0.93638	0	0	0.0230904	0.819096	0.423644	0.844628	0.000245184	0.000854468	0	0	0.363854	1	1	2.49409e-05	0.000143558	0.201689	1	0.13317	1
FBgn0000591	E(spl)m8-HLH	3R:21865962-21866730	+	Known	YES	3.58356e-05	0.86845	1	0	0	0.632651	0.967919	0.624773	0.914875	0.603571	0.683536	0.548566	0.723032	0.0852661	1	1	0.647406	1	1	1	0.374807	1
FBgn0000592	Est-6	3L:12181918-12183805	+	Known	YES	0.000155864	0.729769	1	0	0	0.207761	0.904241	0.285339	0.773162	1.89044e-07	9.57976e-07	0.343886	0.540531	0.835187	1.1349e-13	1.92778e-12	2.20769e-23	1.30922e-21	0.508138	1	0.304625	1
FBgn0000594	Est-P	3L:12183833-12185628	+	Known	YES	2.18673e-05	0.897056	1	0	0	0.359567	0.928684	0.322725	0.797668	6.82703e-07	3.27946e-06	0.00659166	0.0246881	0.407494	1.98694e-08	1.81506e-07	0.00514472	0.0175195	0.65649	1	1	1
FBgn0000611	exd	X:15886501-15890542	+	Known	YES	9.10897e-05	0.791727	1	0	0	0.398861	0.935938	0.119863	0.628974	0	0	9.02957e-06	5.26662e-05	0.17235	0.0163073	0.051331	0.0411456	0.109171	1	1	0.999997	1
FBgn0000615	exu	2R:16554932-16558588	-	Known	YES	0.000292173	0.636242	0.964193	0	0	0.0917461	0.869355	0.197425	0.70917	0	0	2.88736e-12	3.4462e-11	0.431691	0.0584505	0.15489	2.60545e-07	2.20218e-06	1	1	0.0651813	1
FBgn0000617	e(y)1	X:17736194-17737381	+	Known	YES	0.0035258	0.100111	0.357861	0	0	0.116118	0.873807	0.0622825	0.52696	7.86795e-09	4.49055e-08	2.30293e-05	0.000128503	0.104753	0.935573	1	0.0379646	0.101866	0.999993	1	0.954269	1
FBgn0000618	e(y)2	X:11470151-11470653	-	Known	YES	4.27657e-05	0.856418	1	0	0	0.891841	0.992035	0.00728519	0.328394	3.2735e-09	1.93049e-08	0.157529	0.318761	0.0295391	0.561772	0.918553	1	1	0.731505	1	0.999996	1
FBgn0000625	eyg	3L:12455637-12461121	-	Known	YES	0.00207375	0.207455	0.557886	0	0	0.758466	0.981961	0.561489	0.895838	0	0	0.000627773	0.0029201	0.12269	0.166765	0.3678	0.064881	0.161912	1	1	1	1
FBgn0000629	E(z)	3L:10627675-10631230	-	Known	YES	0.00188403	0.22956	0.590919	0	0	0.61912	0.96547	0.0322754	0.443733	1.64731e-06	7.63495e-06	2.44249e-15	4.68508e-14	0.433508	0.00178077	0.00709686	2.96221e-06	2.03667e-05	0.311928	1	0.851053	1
FBgn0000633	CG17716	2R:9510549-9636872	+	Known	YES	0.00125798	0.326285	0.715886	0	0	0.0218356	0.819096	0.0584655	0.518857	1.61053e-10	1.04633e-09	6.79601e-06	4.01208e-05	0.466905	7.35362e-06	4.59508e-05	0.000246534	0.00115013	0.00166769	0.0462592	1	1
FBgn0000635	Fas2	X:4026920-4100126	-	Known	YES	0.000381026	0.589113	0.93638	0	0	0.180413	0.897947	0.041084	0.477902	0.126911	0.19664	1.00325e-05	5.81713e-05	0.525774	0.00196587	0.00775996	5.98212e-06	3.88473e-05	0.540242	1	0.0307849	1
FBgn0000636	Fas3	2L:18320102-18393441	+	Known	YES	0.00960231	0.00657301	0.0481925	0.810504	0.827478	0.0414218	0.841902	0.278132	0.768591	6.28855e-05	0.000241055	0.699596	0.831064	0.544456	0.00622459	0.0219446	8.21545e-12	1.39401e-10	0.73486	1	0.2951	1
FBgn0000639	Fbp1	3L:14087689-14091153	-	Known	YES	0.00940902	0.00714277	0.0513057	0.424305	0.454529	0.896217	0.992074	0.287288	0.774876	0.0266796	0.0540776	0.533779	0.711288	0.284082	4.09024e-11	5.27661e-10	1	1	0.999998	1	1	1
FBgn0000640	Fbp2	2L:9426784-9427917	+	Known	YES	0.0079233	0.0135992	0.0847236	7.22924e-06	1.00663e-05	0.440363	0.941177	0.665394	0.925371	0.388023	0.484597	0.18112	0.3513	0.248948	0.0863469	0.214987	0.221016	0.448902	1	1	0.0481893	1
FBgn0000644	Fcp3C	X:3067409-3068507	-	Known	YES	0.000459711	0.552989	0.912859	0	0	0.0781008	0.86518	0.149661	0.665128	0.0213383	0.0447405	0.284191	0.478861	0.16999	1	1	0.00414189	0.014483	1	1	0.416342	1
FBgn0000658	fj	2R:14120266-14123816	+	Known	YES	0.00614692	0.0298139	0.152545	3.7582e-11	6.07931e-11	0.400405	0.93621	0.171409	0.687472	0.00667734	0.0165812	0.14852	0.305364	0.243449	0.000365874	0.00168695	0.181391	0.383764	0.467092	1	1	1
FBgn0000659	fkh	3R:24406698-24410986	-	Known	YES	0.00820167	0.0120447	0.077219	0	0	0.669412	0.972342	0.082733	0.56938	0	0	1.48788e-06	9.40731e-06	0.302626	3.21875e-08	2.86637e-07	0.63759	0.995114	0.315892	1	1	1
FBgn0000662	fl(2)d	2R:9707129-9712058	-	Known	YES	0.000232418	0.673152	0.984815	0	0	0.815376	0.98608	0.0152655	0.376484	1.40998e-13	1.17526e-12	0	0	0.669677	2.21945e-15	4.50599e-14	3.39553e-06	2.30713e-05	0.999999	1	0.135614	1
FBgn0000667	Actn	X:1917855-1936344	-	Known	YES	0.00943838	0.0070531	0.0508247	0	0	0.577203	0.964319	0.336399	0.805788	2.96642e-07	1.47862e-06	0.724487	0.846963	0.37565	2.45631e-11	3.27834e-10	0.412904	0.726732	0.327921	1	1	1
FBgn0000709	fliI	X:21210768-21216115	+	Known	YES	0.000250817	0.661237	0.977045	0	0	0.994093	0.998722	0.0336117	0.449864	0.141705	0.215388	1.68754e-14	2.79512e-13	0.111436	0.452667	0.789926	0.444334	0.767488	0.275712	1	0.999996	1
FBgn0000711	flw	X:10279993-10303850	+	Known	YES	0.000591816	0.500834	0.876906	0	0	0.116723	0.873807	0.671923	0.926463	0	0	1.14064e-12	1.43398e-11	0.189247	0.0224978	0.068012	0.14139	0.311577	0.260259	1	0.999999	1
FBgn0000715	FMRFa	2R:5793799-5797962	+	Known	YES	0.00353858	0.099497	0.356727	0	0	0.227726	0.910063	0.729646	0.94376	0.00136902	0.0041007	0.146769	0.302835	0.547586	6.08662e-15	1.19038e-13	0.0536893	0.137667	0.0115065	0.205428	0.999999	1
FBgn0000719	fog	X:22226153-22257030	-	Known	YES	0.000306605	0.62803	0.959343	0	0	0.870107	0.990004	0.395935	0.832082	8.49387e-12	6.10316e-11	2.87603e-12	3.43391e-11	0.611005	1	1	7.05498e-25	4.69121e-23	0.999999	1	0.0553216	1
FBgn0000721	for	2L:3622074-3656953	-	Known	YES	2.3222e-05	0.893933	1	0	0	0.191506	0.898743	0.00707519	0.328193	9.06378e-09	5.15724e-08	5.82167e-09	4.71634e-08	0.430302	0.0133679	0.0431669	6.11726e-11	9.17452e-10	0.893475	1	1	1
FBgn0000723	FER	3R:5193325-5220268	-	Known	YES	2.72953e-05	0.885066	1	0	0	0.475079	0.947105	0.0620803	0.52696	4.47303e-05	0.000175048	4.87089e-11	4.98262e-10	0.750039	9.88993e-25	4.98654e-23	0.00035849	0.00161911	0.000540955	0.0186757	1	1
FBgn0000808	gd	X:11879567-11881797	-	Known	YES	0.000379221	0.589997	0.937011	0	0	0.853795	0.988533	0.271545	0.763714	0.00018942	0.000673558	0.000801334	0.00366132	0.401571	0.148433	0.334815	2.88645e-13	5.95375e-12	0.999998	1	0.999999	1
FBgn0000810	fs(1)K10	X:2136171-2140074	+	Known	YES	0.00115076	0.347815	0.739605	0	0	0.456016	0.943426	0.138265	0.654244	0	0	2.19622e-11	2.35522e-10	0.271764	0.0460115	0.126386	0.000279019	0.00128649	0.999999	1	0.866353	1
FBgn0000826	png	X:1250521-1251634	-	Known	YES	0.000360295	0.59943	0.942628	0	0	0.0370751	0.831791	0.414377	0.840171	0.318118	0.413094	0.0171281	0.0560684	0.237716	0.91362	1	2.23573e-07	1.9152e-06	0.999999	1	0.999998	1
FBgn0000927	fs(1)Ya	X:2618319-2620610	+	Known	YES	1.01042e-06	0.977813	1	0	0	0.578979	0.964569	0.303883	0.785553	0.0013031	0.00392183	0.0284137	0.0855989	0.28017	1	1	0.000942104	0.00383465	0.999999	1	0.061832	1
FBgn0000928	fs(1)Yb	X:2614501-2618191	+	Known	YES	0.00266928	0.1526	0.464612	1.71296e-12	2.86887e-12	0.877751	0.990319	0.162968	0.678433	0.346808	0.443319	0.768621	0.87221	0.291959	0.60768	0.967792	3.1961e-07	2.65788e-06	1	1	0.838641	1
FBgn0000964	tj	2L:19464267-19467758	+	Known	YES	0.00689164	0.0214013	0.119776	0	0	0.805036	0.985257	0.855629	0.972158	0.330701	0.426457	0.754074	0.864211	0.224745	0.0658434	0.17092	0.0150631	0.0452432	0.321165	1	1	1
FBgn0000996	dup	2R:11264124-11268493	-	Known	YES	1.72451e-07	0.990833	1	0	0	0.00229901	0.631115	0.646364	0.91987	5.21607e-11	3.52912e-10	2.51077e-12	3.0302e-11	0.369808	0.773148	1	1.53528e-06	1.1147e-05	0.000294152	0.0111771	1	1
FBgn0001075	ft	2L:4198404-4221796	-	Known	YES	4.28021e-05	0.856357	1	0	0	0.652529	0.969859	0.368945	0.820081	0	0	9.23224e-11	9.13972e-10	0.742452	4.30989e-07	3.2574e-06	1.23096e-14	2.99317e-13	0.145574	1	0.0461451	1
FBgn0001077	ftz	3R:2690046-2691966	+	Known	YES	0.000126617	0.755544	1	0	0	0.264798	0.918035	0.594057	0.905296	0.213544	0.300459	0.859337	0.925645	0.116636	0.999999	1	0.0336446	0.0917854	0.999999	1	0.621857	1
FBgn0001078	ftz-f1	3L:18743707-18794409	-	Known	YES	0.000158527	0.727562	1	0	0	0.20435	0.902436	0.204585	0.715072	0	0	0	0	0.339686	0.0628453	0.164524	0.000134387	0.000663926	1	1	0.177304	1
FBgn0001079	fu	X:18551788-18555237	+	Known	YES	3.41078e-05	0.871632	1	0	0	0.799488	0.985257	0.00949442	0.347345	0.00133629	0.00401306	0	0	0.185759	1	1	0.00157898	0.00610712	0.733708	1	0.83839	1
FBgn0001083	fw	X:11886948-11897947	-	Known	YES	0.0054055	0.0416558	0.194744	0	0	0.135924	0.875645	0.260492	0.754421	1.16436e-07	6.0169e-07	0.0305758	0.0907735	0.563345	3.92752e-09	3.93338e-08	3.24163e-06	2.21428e-05	0.481006	1	0.653341	1
FBgn0001084	fy	2L:8401476-8403280	-	Known	YES	0.00974531	0.00618147	0.0459539	0	0	0.659639	0.971491	0.0125658	0.370556	0.0220785	0.0460877	0	0	0.162977	0.228901	0.473745	0.00983264	0.0310787	1	1	1	1
FBgn0001085	fz	3L:14267443-14361739	+	Known	YES	0.00177685	0.243297	0.610469	0	0	0.224811	0.909643	0.192666	0.70447	0	0	0	0	0.549085	1	1	8.38355e-21	3.88839e-19	1	1	0.211503	1
FBgn0001086	fzy	2L:16310956-16313097	+	Known	YES	0.000285391	0.640187	0.96657	0	0	0.0971455	0.869355	0.11216	0.615491	8.88178e-16	8.85561e-15	5.09368e-11	5.19466e-10	0.480501	0.0387649	0.109082	3.70513e-06	2.50339e-05	0.879972	1	0.0180372	0.927196
FBgn0001087	g	X:13621237-13630311	-	Known	YES	0.000929064	0.398936	0.791743	0	0	0.24897	0.91564	0.248605	0.748272	1.11022e-16	1.19136e-15	0	0	0.338569	0.308086	0.594127	0.000317335	0.00144843	0.999999	1	0.07796	1
FBgn0001089	Gal	2L:6003574-6006827	-	Known	YES	0.0182148	0.000175941	0.00231327	0	0	0.818038	0.986664	0.67051	0.926145	2.22045e-16	2.31162e-15	0.0138333	0.0468444	0.811786	3.3454e-21	1.2171e-19	6.55776e-08	6.15627e-07	0.00786996	0.154455	0.298678	1
FBgn0001090	bnb	X:18688279-18691720	-	Known	YES	0.000753797	0.447392	0.833478	0	0	0.329742	0.923938	0.745805	0.94817	2.83316e-09	1.68028e-08	4.1742e-07	2.80606e-06	0.0682062	0.0225949	0.0682748	0.999999	1	1	1	1	1
FBgn0001091	Gapdh1	2R:3679406-3680885	-	Known	YES	0.0585623	1.07003e-11	5.33901e-10	0	0	0.367573	0.929288	0.0568506	0.514173	0.0138133	0.0309383	0.00398835	0.0157591	0.297615	5.06048e-06	3.24172e-05	0.273417	0.529734	0.112438	0.914205	1	1
FBgn0001092	Gapdh2	X:15762178-15763694	+	Known	YES	0.000524398	0.526299	0.894615	0	0	0.342058	0.926652	0.0101426	0.347733	0	0	0.0084666	0.0306977	0.581286	0.00110516	0.00460953	2.66854e-15	7.04478e-14	0.0301676	0.404079	0.999999	1
FBgn0001098	Gdh	3R:19761680-19768823	-	Known	YES	0.00521963	0.0453361	0.206565	0.0698234	0.0812189	0.201596	0.899849	0.84424	0.969664	1.23901e-13	1.03791e-12	0.0116601	0.0405764	0.502174	1.69692e-09	1.77793e-08	4.63745e-05	0.000252024	0.198146	1	1	1
FBgn0001099	gdl	3L:15502545-15504147	+	Known	YES	6.4897e-05	0.823621	1	0	0	0.880762	0.990826	0.788479	0.956747	6.0485e-13	4.76187e-12	0.000541791	0.00254811	0.110925	0.505346	0.853364	0.124025	0.279834	0.871942	1	0.965626	1
FBgn0001104	Galphai	3L:6965850-6973144	-	Known	YES	0.000785842	0.437893	0.825906	0	0	0.643402	0.968691	0.0024065	0.251497	0	0	6.55069e-09	5.27758e-08	0.320129	0.530758	0.883457	0.000134511	0.000664442	0.0872761	0.791	0.888644	1
FBgn0001105	Gbeta13F	X:15754148-15760208	+	Known	YES	0.00120104	0.337489	0.728589	0	0	0.461124	0.944115	0.142638	0.658981	0	0	3.75651e-08	2.80449e-07	0.107762	1	1	0.145234	0.318714	0.137945	1	0.999993	1
FBgn0001108	DCTN1-p150	3L:13922487-13927756	+	Known	YES	0.000927786	0.399261	0.79206	0	0	0.18941	0.898392	0.806416	0.960099	6.06032e-08	3.20743e-07	7.43849e-15	1.30773e-13	0.569313	0.00127935	0.00526673	2.59687e-10	3.57975e-09	0.826963	1	0.0890987	1
FBgn0001112	Gld	3R:3077785-3091425	-	Known	YES	1.54401e-05	0.913427	1	0	0	0.802527	0.985257	0.580474	0.901993	8.15102e-10	5.02644e-09	0.689107	0.824015	0.635361	0.00132888	0.00545121	3.98139e-10	5.33074e-09	0.448131	1	0.00697477	0.614731
FBgn0001114	Glt	2L:8672698-8676804	+	Known	YES	0.00059252	0.500579	0.876774	2.92789e-06	4.13259e-06	0.0227431	0.819096	0.927681	0.98611	4.64073e-14	4.01609e-13	4.233e-09	3.48323e-08	0.543497	0.00317829	0.0119932	2.29535e-05	0.000133168	0.000210344	0.00847941	0.434854	1
FBgn0001120	gnu	3L:14795480-14796460	-	Known	YES	0.001992	0.216654	0.571548	0	0	0.381697	0.93264	0.965212	0.993952	0.00109224	0.00334921	0.0881881	0.209796	0.184642	0.853974	1	0.563557	0.911572	0.768414	1	0.077219	1
FBgn0001122	Galphao	2R:6325490-6353206	+	Known	YES	0.00497731	0.0506548	0.22352	6.85758e-11	1.10131e-10	0.539222	0.960316	0.278957	0.768871	3.0114e-05	0.000120958	0.0210497	0.0666643	0.279979	0.00449411	0.016375	0.284968	0.547156	0.0106146	0.194433	1	1
FBgn0001123	Galphas	2R:19830061-19834459	+	Known	YES	1.23321e-06	0.975489	1	0	0	0.0531641	0.853477	0.60469	0.90809	0.0153631	0.0338973	3.87992e-08	2.89151e-07	0.313196	1	1	1.53132e-08	1.60643e-07	0.401624	1	1	1
FBgn0001124	Got1	2R:12025857-12029433	+	Known	YES	0.000899001	0.406677	0.79945	0	0	0.267311	0.918893	0.506065	0.876791	0	0	0.0125368	0.04313	0.536037	3.52219e-15	7.03182e-14	0.00346887	0.0123709	0.24865	1	0.999999	1
FBgn0001125	Got2	2L:1984512-1987758	-	Known	YES	0.00222196	0.191921	0.533326	1.1979e-11	1.96382e-11	0.312133	0.920799	0.289446	0.77573	0	0	0.668936	0.809779	0.70361	2.77886e-10	3.19241e-09	1.78505e-13	3.76048e-12	1.86358e-06	0.000147735	0.999998	1
FBgn0001128	Gpdh1	2L:5943643-5948968	+	Known	YES	0.0199638	8.53059e-05	0.00121986	0	0	0.212298	0.906004	0.413531	0.839992	1.31006e-14	1.19356e-13	5.09341e-06	3.0494e-05	0.576959	1.1971e-12	1.85161e-11	0.000141041	0.000692522	0.0014829	0.042164	1	1
FBgn0001133	grau	2R:16897269-16899426	-	Known	YES	0.000286663	0.639442	0.965752	0	0	0.771097	0.982634	0.00779253	0.330773	0.00020076	0.000710372	2.22933e-13	3.11353e-12	0.168563	0.0068011	0.0237254	0.0924206	0.218771	1	1	0.999999	1
FBgn0001134	Grd	3L:17816433-17832867	+	Known	YES	0.000948396	0.394071	0.786971	0	0	0.268878	0.919401	0.683833	0.929474	0.219006	0.306612	0.73317	0.852048	0.101155	0.286556	0.563149	1	1	0.800175	1	0.460344	1
FBgn0001137	grk	2L:8431086-8433598	-	Known	YES	0.0487707	6.1437e-10	2.4073e-08	0	0	0.318184	0.922941	0.919942	0.984174	0.00198824	0.00572211	0.0158871	0.0527171	0.652095	2.55109e-16	5.7571e-15	1.81313e-07	1.58019e-06	0.484567	1	1	1
FBgn0001138	grn	3R:3973090-4007166	-	Known	YES	0.000295453	0.634354	0.963089	0	0	0.95831	0.996175	0.298382	0.78136	9.99201e-15	9.20358e-14	7.81258e-07	5.11237e-06	0.252872	0.280816	0.555085	0.0595448	0.15026	0.160932	1	0.563761	1
FBgn0001139	gro	3R:21867458-21875633	+	Known	YES	0.00033929	0.610278	0.949734	0	0	0.0172046	0.807436	0.351543	0.812749	2.39486e-09	1.42538e-08	0	0	0.344728	0.373099	0.686089	3.05286e-07	2.54632e-06	0.738487	1	0.680131	1
FBgn0001142	Gs1	2L:132077-134472	+	Known	YES	0.00275344	0.146275	0.4524	0	0	0.472838	0.946031	0.585756	0.903642	1.4416e-07	7.36997e-07	8.43769e-15	1.46266e-13	0.755963	0.00543027	0.0194277	1.63893e-25	1.16108e-23	0.308982	1	0.0469492	1
FBgn0001145	Gs2	X:11316865-11324230	+	Known	YES	0.000173723	0.715345	1	0	0	0.575946	0.96406	0.635288	0.91689	2.11199e-11	1.47145e-10	7.63009e-10	6.78183e-09	0.375826	4.94162e-07	3.69823e-06	0.00127762	0.00504557	0.654145	1	1	1
FBgn0001147	gsb-n	2R:20927906-20939854	-	Known	YES	0.00574215	0.0357647	0.174282	0	0	0.610327	0.964995	0.933707	0.987613	0.921242	0.941281	0.641338	0.790456	0.131141	1	1	0.988691	1	0.941922	1	0.0776569	1
FBgn0001148	gsb	2R:20949487-20952166	+	Known	YES	0.000360158	0.5995	0.942649	0	0	0.879306	0.990422	0.85656	0.972343	0.193066	0.277248	0.47767	0.666068	0.100211	1	1	0.698284	1	0.453449	1	0.467391	1
FBgn0001149	GstD1	3R:8193539-8194990	-	Known	YES	0.267558	8.96353e-54	1.07498e-50	0	0	0.112841	0.872026	0.278314	0.768591	0.0334919	0.0653773	0.974408	0.986992	0.964297	6.59369e-78	2.46018e-74	1.76266e-09	2.15315e-08	0.0487293	0.551881	0.999999	1
FBgn0001150	gt	X:2321146-2323000	-	Known	YES	0.00562715	0.0376724	0.181052	9.83763e-09	1.48981e-08	0.508031	0.956543	0.232194	0.734425	0.0948527	0.155363	0.330466	0.527382	0.190134	0.0262366	0.0778911	0.302563	0.572946	0.179708	1	0.999992	1
FBgn0001168	h	3L:8668859-8672353	+	Known	YES	0.00233791	0.180711	0.514333	0	0	0.808769	0.985389	0.0095463	0.347345	2.82284e-06	1.27912e-05	0.464736	0.654905	0.189048	9.9484e-05	0.000514662	0.999999	1	0.322032	1	1	1
FBgn0001169	H	3R:16447660-16454637	+	Known	YES	6.9669e-08	0.994173	1	0	0	0.546964	0.962092	0.943731	0.990227	0.883874	0.913637	1.27343e-13	1.84785e-12	0.221095	0.305506	0.590475	0.0129184	0.0394759	0.492583	1	0.813302	1
FBgn0001170	H2.0	2L:6013059-6019402	-	Known	YES	0.00167446	0.257365	0.629414	9.14069e-12	1.50285e-11	0.261887	0.917845	0.50382	0.875941	0.991272	0.993943	0.413112	0.607035	0.0401877	1	1	1	1	1	1	0.438272	1
FBgn0001174	halo	2L:1517533-1518148	-	Known	YES	0.002786	0.143908	0.448487	0	0	0.755702	0.981961	0.890887	0.978737	0.267688	0.359858	0.471783	0.66097	0.0559619	0.0688754	0.177547	0.980527	1	0.999999	1	0.999999	1
FBgn0001179	hay	3L:10624179-10627069	+	Known	YES	0.0216987	4.16815e-05	0.000647394	0	0	0.455091	0.943426	0.180304	0.694333	0	0	0	0	0.484884	0.00448976	0.0163627	8.66077e-10	1.10623e-08	0.0627197	0.651044	0.999999	1
FBgn0001180	hb	3R:4516702-4523544	-	Known	YES	0.000185427	0.706343	0.999397	0	0	0.00601872	0.784259	0.861919	0.973142	2.6269e-07	1.31428e-06	0	0	0.241797	1	1	0.000114029	0.000571846	0.773594	1	0.536342	1
FBgn0001185	her	2L:16677185-16679691	+	Known	YES	1.78392e-06	0.970522	1	0	0	0.153598	0.887228	0.253956	0.750883	0	0	6.59994e-12	7.526e-11	0.21612	0.0213767	0.0650384	0.129862	0.290601	1	1	0.41362	1
FBgn0001186	Hex-A	X:9479708-9483846	+	Known	YES	0.0360099	1.16751e-07	3.17706e-06	0	0	0.818739	0.986671	0.1436	0.659873	6.66134e-16	6.70156e-15	0.037722	0.107546	0.33941	1.42623e-07	1.15516e-06	0.0426852	0.112686	0.703732	1	1	1
FBgn0001187	Hex-C	2R:11106342-11107834	-	Known	YES	0.0115483	0.00286479	0.0246856	0	0	0.928203	0.994676	0.437092	0.850415	0	0	0.764929	0.86996	0.519298	9.73007e-07	6.96517e-06	2.22377e-05	0.000129351	0.0110709	0.20041	0.999999	1
FBgn0001189	hfw	X:1563603-1567641	+	Known	YES	4.21071e-05	0.857516	1	0	0	0.451707	0.943076	0.875528	0.97623	0.341931	0.438272	0.000246746	0.00121992	0.42868	1.80219e-07	1.43679e-06	0.00471151	0.0162336	0.037571	0.469358	1	1
FBgn0001197	His2Av	3R:22692651-22694942	+	Known	YES	1.65371e-07	0.991023	1	0	0	0.0998679	0.869355	0.0782668	0.562135	0	0	5.18496e-12	6.0128e-11	0.303317	0.390281	0.708719	7.82323e-05	0.000406348	0.243178	1	0.944711	1
FBgn0001202	hook	2L:19030844-19033498	-	Known	YES	0.00277557	0.144662	0.449649	0	0	0.904015	0.993359	0.00497111	0.307173	0	0	0	0	0.244919	0.00410286	0.0150886	0.00100202	0.00405491	0.999999	1	0.999997	1
FBgn0001206	Hmr	X:10484953-10489888	-	Known	YES	0.000358375	0.600405	0.943341	0	0	0.0654627	0.853477	0.0454702	0.487178	3.6509e-11	2.49281e-10	6.66134e-16	1.38654e-14	0.291262	0.123294	0.287414	0.0132263	0.0402739	0.832004	1	0.193398	1
FBgn0001208	Hn	3L:7753553-7756266	+	Known	YES	4.05675e-05	0.860118	1	0	0	0.0195383	0.817948	0.747006	0.948344	1.11022e-16	1.19136e-15	0.111047	0.248021	0.608396	3.83498e-09	3.84644e-08	2.34823e-07	2.00288e-06	5.5066e-06	0.000381261	1	1
FBgn0001215	Hrb98DE	3R:24425556-24431499	+	Known	YES	0.00128695	0.320772	0.709307	0	0	0.461064	0.944115	0.514069	0.879879	3.09752e-14	2.73285e-13	2.28328e-12	2.77063e-11	0.592109	0.00214247	0.00839488	2.25942e-10	3.14297e-09	0.525259	1	0.0565415	1
FBgn0001216	Hsc70-1	3L:13967161-13970861	+	Known	YES	1.79428e-05	0.906703	1	0	0	0.504357	0.956439	0.863045	0.973436	4.61731e-07	2.25948e-06	2.95276e-06	1.81518e-05	0.518557	3.2679e-05	0.000183444	5.21312e-06	3.42252e-05	0.0113904	0.203994	1	1
FBgn0001217	Hsc70-2	3R:8870481-8873110	+	Known	YES	0.00269767	0.150433	0.460235	0	0	0.384076	0.933039	0.492494	0.872027	0.0609771	0.107659	0.306372	0.50236	0.885016	0.547747	0.903362	2.34694e-79	1.57621e-75	0.947827	1	1	1
FBgn0001218	Hsc70-3	X:11695729-11701150	-	Known	YES	4.15841e-07	0.985765	1	0	0	0.900302	0.992659	0.0593773	0.521034	3.01161e-11	2.07066e-10	0	0	0.367338	0.000252202	0.00119855	0.319097	0.597261	8.58213e-05	0.00406471	1	1
FBgn0001220	Hsc70-5	2R:10140103-10143697	-	Known	YES	0.00369893	0.0921287	0.33932	0	0	0.686825	0.974233	0.817819	0.962862	0.00762034	0.018569	0	0	0.380152	0.893233	1	7.58437e-14	1.68108e-12	0.471145	1	0.999999	1
FBgn0001222	Hsf	2R:14017808-14022139	-	Known	YES	7.16926e-05	0.814775	1	0	0	0.299057	0.920225	0.0845386	0.572841	0	0	7.12763e-14	1.07479e-12	0.326884	0.0141167	0.0452412	6.66001e-05	0.000350923	0.940583	1	0.754446	1
FBgn0001224	Hsp23	3L:9374982-9375865	+	Known	YES	0.000247007	0.66366	0.978388	0	0	0.807392	0.985387	0.784836	0.956479	0.00158884	0.00468291	0.435681	0.628587	0.794778	0.0219957	0.0666679	1.43403e-42	4.22411e-40	0.888487	1	0.413057	1
FBgn0001225	Hsp26	3L:9369518-9370527	-	Known	YES	9.02017e-07	0.979036	1	0	0	0.35917	0.928519	0.0713437	0.549407	1.9762e-14	1.77392e-13	5.49024e-07	3.64684e-06	0.83005	0.00189369	0.00750327	4.37096e-36	7.45059e-34	0.300879	1	0.0335781	1
FBgn0001226	Hsp27	3L:9377163-9378794	+	Known	YES	0.000152095	0.732931	1	0	0	0.0956865	0.869355	0.692158	0.931715	1.77636e-15	1.73143e-14	1.31621e-06	8.37728e-06	0.664962	0.103598	0.249772	4.50783e-21	2.16227e-19	0.0908604	0.805861	0.351545	1
FBgn0001227	Hsp67Ba	3L:9370902-9372634	-	Known	YES	0.00277354	0.144809	0.449792	0	0	0.655433	0.970549	0.223711	0.728313	1.56785e-05	6.52366e-05	0.044173	0.12191	0.431838	3.05223e-05	0.000172665	0.015263	0.0457905	0.304774	1	0.26346	1
FBgn0001228	CG4456	3L:9365822-9368064	+	Known	YES	6.40283e-07	0.982337	1	0	0	0.417398	0.937603	0.582463	0.902618	0.0266986	0.0541032	0.124084	0.268942	0.0820216	1	1	0.0398269	0.106184	1	1	1	1
FBgn0001229	Hsp67Bc	3L:9364611-9365597	-	Known	YES	0.0138024	0.00110709	0.011104	0	0	0.283596	0.919972	0.9949	0.999031	0.462946	0.556536	0.908182	0.951308	0.2158	0.0212392	0.0646846	0.0858888	0.205643	0.235261	1	0.999999	1
FBgn0001230	Hsp68	3R:19880802-19883032	-	Known	YES	0.00323205	0.115439	0.391598	0	0	0.369181	0.929288	0.0736963	0.553774	0.00546641	0.0139806	0.192506	0.367024	0.463778	0.00116598	0.00484154	2.8199e-06	1.9456e-05	0.0259028	0.364855	1	1
FBgn0001233	Hsp83	3L:3192969-3197059	+	Known	YES	1.08013e-05	0.927548	1	0	0	0.131514	0.875645	0.397341	0.833147	0	0	2.79064e-09	2.34073e-08	0.178559	0.00025425	0.00120749	0.33516	0.620885	1	1	0.999999	1
FBgn0001234	lncRNA:Hsromega	3R:17121849-17143558	+	Known	YES	0.00838616	0.011116	0.0728201	0	0	0.0266603	0.819096	0.00259901	0.252217	0.0163391	0.0357212	0.557975	0.730033	0.721377	5.29268e-21	1.90287e-19	1	1	9.54503e-06	0.000621167	0.25654	1
FBgn0001235	hth	3R:6333283-6465290	-	Known	YES	0.000169176	0.718935	1	0	0	0.125022	0.875645	0.0420812	0.478011	0.139889	0.213092	5.67934e-09	4.60772e-08	0.326466	0.00149951	0.00607255	0.904266	1	0.32083	1	0.0568195	1
FBgn0001247	Ide	3L:20364772-20368996	-	Known	YES	0.000469101	0.548961	0.910417	0.0481714	0.0567387	0.293731	0.919972	0.264812	0.758084	3.53339e-10	2.24761e-09	6.29941e-13	8.20589e-12	0.332251	6.1932e-05	0.000331793	0.0076802	0.0249421	0.412855	1	0.999999	1
FBgn0001248	Idh	3L:8349504-8354006	-	Known	YES	6.31743e-06	0.944559	1	4.06697e-12	6.74258e-12	0.0264391	0.819096	0.612954	0.910715	0	0	0.938284	0.967341	0.552734	6.04846e-11	7.60132e-10	4.41567e-06	2.94261e-05	0.0911326	0.807186	1	1
FBgn0001250	if	X:16646222-16677467	-	Known	YES	0.000174154	0.715008	1	0	0	0.0956116	0.869355	0.659378	0.923601	0	0	2.85976e-08	2.16102e-07	0.553516	0.00072373	0.0031302	5.78928e-07	4.55492e-06	0.417877	1	0.0541315	1
FBgn0001253	ImpE1	3L:8365505-8384271	+	Known	YES	0.00715596	0.0190428	0.109816	0.641035	0.666777	0.667618	0.972243	0.830575	0.965305	0.118434	0.185818	0.136345	0.287208	0.339369	0.000678302	0.00295311	0.00297546	0.010788	0.237607	1	0.999999	1
FBgn0001254	ImpE2	3L:3510974-3512681	-	Known	YES	7.24691e-05	0.813793	1	0	0	0.901729	0.992783	0.356032	0.81499	0.74584	0.804318	0.579838	0.746697	0.133853	1	1	0.0348692	0.0947182	0.186175	1	1	1
FBgn0001255	ImpE3	3R:3854175-3855268	-	Known	YES	0.00055876	0.513046	0.885125	5.08948e-06	7.12382e-06	0.526809	0.958984	0.439901	0.851909	0.0895511	0.148216	0.0144384	0.0485741	0.168865	0.000362567	0.00167262	0.949474	1	0.584147	1	0.999994	1
FBgn0001256	ImpL1	3L:13375865-13377099	+	Known	YES	0.00257672	0.159916	0.47858	1.79856e-14	3.1733e-14	0.175478	0.896264	0.101786	0.599575	0.385136	0.481829	0.779025	0.878375	0.269301	0.491853	0.837433	3.19019e-05	0.000179773	0.319811	1	0.999999	1
FBgn0001257	ImpL2	3L:4224006-4236147	-	Known	YES	0.000228838	0.675535	0.985938	0	0	0.153741	0.887576	0.721583	0.941467	3.58016e-08	1.93267e-07	0.0325748	0.0956261	0.362673	8.3106e-07	5.99893e-06	0.398777	0.708665	0.00451446	0.100328	1	1
FBgn0001258	Ldh	3L:6252205-6255794	-	Known	YES	0.000911763	0.403364	0.795795	0	0	0.181698	0.89806	0.899681	0.980419	4.50477e-05	0.000176228	0.262352	0.454173	0.579024	1.14827e-05	6.95884e-05	3.86145e-06	2.59959e-05	7.35329e-06	0.000494837	1	1
FBgn0001259	in	3L:20360298-20363359	+	Known	YES	0.0044301	0.0652449	0.267741	0	0	0.865089	0.989877	0.769492	0.953747	0.00158673	0.00467759	0.0159968	0.052992	0.358963	5.17542e-09	5.095e-08	0.245051	0.486308	0.156174	1	0.999999	1
FBgn0001263	inaD	2R:18743211-18746317	-	Known	YES	0.00306734	0.12515	0.412335	0	0	0.73293	0.979484	0.450965	0.856567	1.84963e-13	1.52389e-12	3.24341e-12	3.84377e-11	0.509817	3.3295e-10	3.78229e-09	0.00793733	0.0256927	0.00196711	0.0532705	0.999999	1
FBgn0001269	inv	2R:7361970-7397200	+	Known	YES	6.16532e-06	0.945229	1	0	0	0.757226	0.981961	0.0536315	0.50568	0	0	1.55431e-15	3.06931e-14	0.223223	0.154145	0.345218	0.00336272	0.0120269	0.449415	1	0.999993	1
FBgn0001276	ix	2R:7246942-7247668	-	Known	YES	0.00456817	0.0611858	0.256487	0	0	0.0609464	0.853477	0.0366553	0.460474	1.6551e-11	1.16329e-10	1.8849e-06	1.17907e-05	0.185068	0.109461	0.261337	0.35607	0.651207	0.863138	1	0.383719	1
FBgn0001280	janA	3R:25864344-25865255	-	Known	YES	0.00126481	0.324973	0.714408	0.12315	0.140143	0.983855	0.997671	0.243442	0.744032	0	0	0	0	0.645631	0.000301452	0.0014138	3.67103e-18	1.32126e-16	0.999998	1	0.278221	1
FBgn0001281	janB	3R:25863706-25864450	-	Known	YES	1.53689e-05	0.913626	1	0	0	0.909559	0.993664	0.818275	0.963128	0.00100158	0.00309645	0.0151503	0.0506234	0.0422213	1	1	0.234622	0.470365	1	1	1	1
FBgn0001285	Jon44E	2R:4578953-4580349	+	Known	YES	0.0786717	2.37742e-15	1.9008e-13	4.13058e-12	6.84635e-12	0.0984177	0.869355	0.926411	0.985958	0.525262	0.614136	0.701852	0.832496	0.830581	1.19856e-39	1.78087e-37	0.000694967	0.00292041	0.999999	1	1	1
FBgn0001291	Jra	2R:5983985-5986061	+	Known	YES	0.0175608	0.000230778	0.00291664	0	0	0.621954	0.966071	0.0022422	0.246201	4.44089e-16	4.52342e-15	0.000221926	0.0011034	0.369685	0.0417011	0.116248	0.0145974	0.0439623	0.580374	1	0.0586262	1
FBgn0001296	kar	3R:8507908-8515089	-	Known	YES	0.00241725	0.173476	0.502476	0	0	0.0211967	0.819096	0.899164	0.980292	1.32283e-12	1.01033e-11	0.028919	0.0867779	0.522202	0.0313496	0.0907438	3.59997e-14	8.30838e-13	0.0592085	0.628417	1	1
FBgn0001297	kay	3R:25591717-25619835	+	Known	YES	0.00818522	0.0121313	0.077624	0	0	0.51993	0.957442	0.0509052	0.500107	0.11932	0.186824	1.69381e-05	9.59527e-05	0.477014	6.57787e-12	9.35952e-11	0.272851	0.529065	0.305919	1	0.414289	1
FBgn0001301	kel	2L:18129884-18138083	-	Known	YES	0.000106571	0.775162	1	0	0	0.705456	0.97651	0.957537	0.99279	3.66374e-13	2.93968e-12	9.75153e-12	1.08572e-10	0.368921	0.012708	0.0413504	1.85017e-06	1.32411e-05	0.609361	1	1	1
FBgn0001308	Khc	2R:12154465-12159476	-	Known	YES	4.45962e-05	0.853411	1	0	0	0.321532	0.922941	0.0012686	0.223139	0.00733114	0.0179676	2.22045e-16	4.94119e-15	0.212591	0.133365	0.306424	0.00515404	0.0175495	0.397544	1	1	1
FBgn0001311	kkv	3R:1203815-1218588	-	Known	YES	0.000134747	0.748075	1	0	0	0.303458	0.920225	0.820479	0.963791	0.00679062	0.016825	1.745e-05	9.87023e-05	0.387592	0.136472	0.312557	3.9043e-07	3.18916e-06	0.161371	1	1	1
FBgn0001313	kl-2	YHet:81209-148249	+	Known	YES	1.11022e-16	1	1	0	0	0.968081	0.997116	0.616579	0.911737	0.0396524	0.0751938	0.306725	0.502791	0.0625154	0.77871	1	0.177478	0.376957	1	1	0.999992	1
FBgn0001314	kl-3	YHet:34290-65839	+	Known	YES	0	1	1	0	0	0.45157	0.943076	0.488635	0.870919	0.177071	0.258468	0.232074	0.417757	0.0573364	0.669706	1	0.262304	0.513247	1	1	1	1
FBgn0001315	kl-5	YHet:311-33413	+	Known	YES	-1.11022e-16	1	1	0	0	0.917539	0.993744	0.607051	0.90884	0.21508	0.302149	0.50525	0.68797	0.0436165	0.999999	1	0.999998	1	0.912257	1	0.526604	1
FBgn0001316	klar	3L:434083-540614	-	Known	YES	0.00144518	0.292717	0.677109	0	0	0.537365	0.960023	0.158943	0.674445	0.375414	0.47242	0	0	0.416777	0.00927244	0.0312619	1.14806e-07	1.03997e-06	0.171262	1	1	1
FBgn0001319	kn	2R:10660155-10694566	-	Known	YES	0.00872795	0.00958428	0.0649338	0	0	0.932303	0.995142	0.709686	0.937092	0.0899889	0.148786	0.882616	0.937941	0.115201	0.0288966	0.0847391	0.277409	0.536293	1	1	1	1
FBgn0001320	kni	3L:20685430-20688478	-	Known	YES	0.00325196	0.114322	0.389226	0	0	0.69954	0.975082	0.498645	0.874078	0.00319928	0.00872745	0.00486829	0.0188055	0.0719979	0.186199	0.401741	0.999999	1	0.653595	1	0.838988	1
FBgn0001321	knk	3R:5948087-5951386	-	Known	YES	0.00641541	0.0264429	0.13944	0	0	0.382677	0.933025	0.795737	0.957502	0.518921	0.608451	2.40032e-06	1.48621e-05	0.43759	0.0012522	0.00516443	0.000229446	0.00107624	0.907262	1	0.0989757	1
FBgn0001323	knrl	3L:20590241-20613759	-	Known	YES	8.95726e-05	0.793429	1	0	0	0.0572714	0.853477	0.0186298	0.391425	2.32881e-08	1.27922e-07	9.4813e-14	1.40753e-12	0.242522	0.0341331	0.0977895	0.135063	0.3002	1	1	0.0919759	1
FBgn0001324	kto	3L:19829714-19838044	+	Known	YES	0.00512901	0.0472529	0.213016	0	0	0.709325	0.97722	0.926007	0.985789	0	0	0.307083	0.503181	0.142718	0.00321294	0.012113	0.479104	0.81259	1	1	1	1
FBgn0001325	Kr	2R:21114134-21118917	+	Known	YES	0.000790416	0.436562	0.825208	0.132454	0.150303	0.535776	0.959922	0.405433	0.835754	0.000612026	0.00198119	0.0398397	0.112275	0.267895	0.179258	0.389636	0.518995	0.860252	0.621229	1	0.0367891	1
FBgn0001330	kz	X:2131891-2136068	-	Known	YES	0.00374046	0.0903182	0.335273	0	0	0.385247	0.933136	0.130019	0.639481	1.4792e-06	6.89201e-06	0	0	0.272592	0.246658	0.501939	0.000489513	0.00213839	1	1	0.338769	1
FBgn0001332	L	2R:10368692-10384817	+	Known	YES	0.00516643	0.0464513	0.210419	0	0	0.408346	0.936866	0.2402	0.741032	1.43713e-06	6.70627e-06	2.45967e-07	1.6943e-06	0.512578	1.27863e-10	1.53289e-09	0.00216317	0.00810391	0.0120389	0.212184	0.999999	1
FBgn0001341	Mybbp1A	X:523806-527666	+	Known	YES	0.000896242	0.407398	0.800025	0	0	0.667443	0.972243	0.958248	0.992875	0	0	0	0	0.417879	0.234409	0.482674	5.6785e-11	8.56237e-10	0.239489	1	0.999999	1
FBgn0001404	egh	X:2482536-2493144	+	Known	YES	0.00238975	0.175945	0.50619	1.11022e-16	2.0618e-16	0.0642458	0.853477	0.543766	0.891315	3.60301e-05	0.00014304	0.00293831	0.0119921	0.303127	7.62846e-05	0.000403153	0.992212	1	0.0235527	0.340284	0.741494	1
FBgn0001491	l(1)10Bb	X:11218327-11219341	-	Known	YES	4.4866e-05	0.852973	1	0	0	0.248073	0.91564	0.0821637	0.568574	0	0	7.3856e-08	5.3516e-07	0.202969	0.114719	0.271248	0.000391348	0.00175319	0.999999	1	0.999997	1
FBgn0001565	Hlc	X:21256545-21258973	-	Known	YES	0.00208058	0.206706	0.556832	0	0	0.0447651	0.841902	0.387978	0.827839	2.64511e-11	1.82805e-10	6.03143e-09	4.87448e-08	0.498666	0.0409678	0.11447	1.30076e-11	2.14853e-10	0.260173	1	0.85718	1
FBgn0001612	Grip91	X:13630603-13638716	-	Known	YES	0.000454337	0.555319	0.914996	0	0	0.163097	0.892802	0.0172872	0.385874	1.45399e-10	9.4812e-10	0	0	0.239856	0.241747	0.494358	4.45605e-05	0.000242972	1	1	1	1
FBgn0001624	dlg1	X:11263698-11303809	+	Known	YES	0.00140943	0.298769	0.683629	3.2951e-06	4.64306e-06	0.420493	0.937603	0.0514019	0.501708	0.000193601	0.000686841	2.01581e-09	1.71553e-08	0.431971	0.000688587	0.00299479	1.5519e-06	1.12579e-05	0.126612	0.970472	1	1
FBgn0001941	ifc	2L:5986348-5988854	+	Known	YES	0.000279102	0.643896	0.967881	0	0	0.234085	0.911597	0.101008	0.598923	0	0	0.00706961	0.0262231	0.33948	0.00144045	0.00585706	0.0262508	0.0737167	0.00166858	0.0462592	0.999999	1
FBgn0001942	eIF4A	2L:5981764-5985909	+	Known	YES	0.00030395	0.629522	0.96051	0	0	0.845992	0.988523	0.348439	0.811401	1.01474e-13	8.55609e-13	0.0582389	0.152132	0.377944	3.66188e-07	2.79277e-06	0.000228772	0.00107338	1	1	0.999999	1
FBgn0001961	Arpc1	2L:13827941-13829741	-	Known	YES	0.0224681	3.03541e-05	0.000487932	0	0	0.228506	0.910063	0.771434	0.954347	0.000356621	0.00120716	1.87131e-07	1.30404e-06	0.484223	2.23261e-07	1.75125e-06	2.38759e-06	1.66719e-05	0.118725	0.941836	1	1
FBgn0001965	Sos	2L:13813816-13819826	+	Known	YES	0.00103185	0.374013	0.768109	0	0	0.0896276	0.869355	0.0416813	0.478011	1.0375e-08	5.87733e-08	0	0	0.293013	0.000375387	0.00172702	0.0256692	0.0722827	0.403088	1	1	1
FBgn0001967	NimC3	2L:14019357-14020208	-	Known	YES	0.00102681	0.375183	0.76938	0	0	0.723678	0.978937	0.989173	0.997994	0.904704	0.929146	0.308065	0.504247	0.0331464	0.240911	0.49331	1	1	1	1	1	1
FBgn0001970	Pgant35A	2L:14359252-14361411	+	Known	YES	0.00351124	0.100816	0.359576	0	0	0.910723	0.993664	0.01602	0.382691	0.134942	0.206797	0	0	0.261412	0.454152	0.791736	8.15279e-07	6.24905e-06	0.999998	1	0.999995	1
FBgn0001974	l(2)35Bd	2L:15009939-15011764	+	Known	YES	0.00554795	0.0390478	0.185963	0	0	0.659349	0.971491	0.106079	0.60523	0	0	6.66134e-16	1.38654e-14	0.269182	0.165011	0.364544	7.76614e-06	4.94571e-05	1	1	0.999994	1
FBgn0001977	CIAPIN1	2L:15036293-15038861	-	Known	YES	0.000278621	0.644182	0.967925	0	0	0.317211	0.922398	0.261053	0.75474	2.53856e-06	1.15484e-05	2.17713e-09	1.84827e-08	0.389291	6.29101e-06	3.97688e-05	0.000149225	0.000728656	0.646681	1	1	1
FBgn0001978	stc	2L:15113480-15118069	+	Known	YES	0.00926145	0.0076115	0.0540368	0	0	0.73396	0.979531	0.484868	0.870274	0.273816	0.366361	0	0	0.664664	3.69679e-17	9.16825e-16	5.50095e-07	4.35223e-06	0.439157	1	0.999999	1
FBgn0001981	esg	2L:15333866-15336138	+	Known	YES	0.00235179	0.179421	0.511978	0	0	0.0627369	0.853477	0.191526	0.703976	0.0187952	0.0401909	0.255493	0.446407	0.351553	0.00881085	0.0298827	0.00494157	0.0169238	0.980597	1	0.143434	1
FBgn0001983	wor	2L:15423297-15425580	-	Known	YES	0.00438188	0.0667291	0.271871	0	0	0.600949	0.964919	0.492241	0.872027	0.174803	0.255827	0.00101863	0.00456878	0.152314	1	1	0.0118491	0.0365912	1	1	0.445212	1
FBgn0001986	Mtr4	2L:15752263-15755900	+	Known	YES	0.00386988	0.0849194	0.321549	0	0	0.120899	0.875645	0.457392	0.858605	1.11022e-15	1.09845e-14	0	0	0.45176	0.00190447	0.00754329	2.03935e-09	2.46513e-08	0.703459	1	0.999999	1
FBgn0001987	Gli	2L:15756002-15762758	-	Known	YES	0.0384712	4.25148e-08	1.24035e-06	0.000230363	0.000304342	0.480147	0.949213	0.765495	0.952354	0.0288038	0.0576437	0.729184	0.849483	0.67951	5.58889e-08	4.80479e-07	3.15358e-11	4.94385e-10	1.77234e-06	0.00014238	1	1
FBgn0001989	ND-B17	2L:15749319-15751078	-	Known	YES	0.000250399	0.661502	0.977222	6.66134e-16	1.2167e-15	0.953442	0.995697	0.111014	0.612921	1.95255e-07	9.88553e-07	0.409132	0.603278	0.292509	8.7015e-05	0.000455064	0.0589787	0.149022	0.131852	0.990139	1	1
FBgn0001990	wek	2L:15766133-15768349	-	Known	YES	7.57823e-05	0.809664	1	0	0	0.959792	0.996448	0.0312088	0.442006	0	0	0	0	0.314831	0.0489978	0.133345	9.023e-07	6.85813e-06	1	1	1	1
FBgn0001991	Ca-alpha1D	2L:16165831-16190540	+	Known	YES	0.00247113	0.168752	0.494175	0	0	0.712047	0.978664	0.0254875	0.420908	0	0	4.71174e-09	3.8535e-08	0.479763	1.26601e-08	1.1867e-07	0.0187034	0.0547711	0.0350747	0.446605	0.835799	1
FBgn0001992	Cyp303a1	2L:16294183-16296969	+	Known	YES	2.50371e-05	0.889891	1	0	0	0.225189	0.909643	0.675898	0.927322	0.506459	0.597358	0.0499222	0.13425	0.289937	0.000175376	0.00085924	0.0662646	0.164778	0.986919	1	0.581225	1
FBgn0001994	crp	2L:16263556-16287730	-	Known	YES	0.000787235	0.437487	0.825654	0	0	0.690794	0.974288	0.859617	0.972827	0.000152023	0.000549228	0	0	0.29781	6.9999e-06	4.38538e-05	0.23009	0.463103	0.163835	1	1	1
FBgn0001995	mRpL4	2L:16328059-16329132	-	Known	YES	0.00648482	0.0256376	0.136282	0	0	0.992723	0.998519	0.0330134	0.447006	0.000132566	0.00048395	0.000225729	0.00112131	0.391201	7.75681e-07	5.62093e-06	0.000447648	0.0019753	1	1	1	1
FBgn0002021	l(2)37Bb	2L:19049843-19051612	-	Known	YES	0.0460519	1.88373e-09	6.8607e-08	0	0	0.553719	0.962707	0.0480657	0.493706	1.78283e-05	7.35782e-05	1.5643e-13	2.23317e-12	0.437073	0.0019183	0.0075927	9.11417e-11	1.34293e-09	1	1	0.999999	1
FBgn0002022	Catsup	2L:19041862-19043614	+	Known	YES	0.00406953	0.0772618	0.301295	0	0	0.344932	0.926652	0.0317483	0.442157	0	0	2.71344e-05	0.000150158	0.291983	4.45806e-07	3.3588e-06	0.0589847	0.149026	1	1	0.999999	1
FBgn0002023	Lim3	2L:19079256-19108427	-	Known	YES	0.000749159	0.448794	0.834853	0	0	0.753588	0.981961	0.839315	0.968258	0.00369397	0.009921	0.0438024	0.121098	0.208941	0.076933	0.195107	0.388765	0.695251	0.647604	1	0.356729	1
FBgn0002031	l(2)37Cc	2L:19121345-19123869	-	Known	YES	7.23008e-06	0.940696	1	0	0	0.895863	0.992035	0.254725	0.751095	0.0393436	0.0746929	0	0	0.338769	0.211905	0.445683	2.23059e-07	1.91128e-06	0.273682	1	0.999999	1
FBgn0002036	CG10561	2L:19114401-19116570	+	Known	YES	0.00060694	0.495411	0.872908	0	0	0.476768	0.947975	0.612194	0.910313	0.0480156	0.0881823	2.70151e-10	2.5301e-09	0.458489	0.114562	0.270933	1.51719e-14	3.6365e-13	1	1	1	1
FBgn0002044	swm	2L:19493251-19497978	+	Known	YES	0.000202033	0.69411	0.994356	0	0	0.401996	0.936866	0.674468	0.927297	0.000975213	0.00302276	5.13756e-12	5.96195e-11	0.182034	0.444536	0.779587	0.209139	0.430324	0.114815	0.925466	0.910631	1
FBgn0002069	AspRS	2R:8764509-8770673	+	Known	YES	0.00176939	0.244289	0.612021	0	0	0.132209	0.875645	0.223218	0.728124	2.22045e-16	2.31162e-15	3.29847e-13	4.4961e-12	0.397348	0.0109463	0.036225	9.94342e-08	9.08572e-07	0.0989403	0.849071	1	1
FBgn0002121	l(2)gl	2L:9839-21376	-	Known	YES	0.000120156	0.761668	1	0	0	0.187318	0.898335	0.507288	0.87697	0	0	5.1229e-10	4.64459e-09	0.549734	1.55324e-05	9.20543e-05	1.47728e-06	1.07631e-05	0.114599	0.92461	0.458722	1
FBgn0002174	l(2)tid	2R:19594436-19596549	+	Known	YES	0.00534414	0.0428347	0.198618	0	0	0.547909	0.962259	0.712722	0.938407	7.13465e-10	4.42166e-09	3.20514e-09	2.67023e-08	0.534215	2.18838e-14	4.02001e-13	0.000382031	0.0017146	0.756755	1	0.999999	1
FBgn0002183	dre4	3L:1871574-1876312	-	Known	YES	0.000322378	0.619323	0.954646	0	0	0.142002	0.882524	0.701607	0.934654	0	0	1.04361e-14	1.78872e-13	0.441502	0.00172342	0.00689613	2.51382e-05	0.000144619	0.416754	1	0.42506	1
FBgn0002283	l(3)73Ah	3L:16581575-16583232	+	Known	YES	0.0020445	0.210692	0.562818	0	0	0.759081	0.981961	0.0633517	0.529237	0	0	5.10703e-15	9.23539e-14	0.197314	1	1	0.000201395	0.000956553	0.720085	1	0.980355	1
FBgn0002284	Prosbeta6	3L:16602500-16603518	-	Known	YES	0.0340712	2.58646e-07	6.63509e-06	0	0	0.854303	0.988579	0.0790127	0.562785	0.46908	0.562295	6.21969e-12	7.12149e-11	0.232325	0.000105317	0.000541752	0.0549425	0.140323	0.999997	1	1	1
FBgn0002306	sas	3R:2988600-3009424	+	Known	YES	0.00136249	0.306963	0.693801	0	0	0.913455	0.993744	0.811313	0.96167	0	0	0	0	0.546225	6.68839e-05	0.000356163	9.90685e-09	1.07348e-07	0.999999	1	0.0652996	1
FBgn0002354	l(3)87Df	3R:8856635-8857320	+	Known	YES	0.0024404	0.171428	0.499276	0	0	0.31145	0.920227	0.00116375	0.222663	2.22045e-16	2.31162e-15	3.41659e-06	2.08349e-05	0.226842	0.000128803	0.000649525	0.270733	0.525967	0.999999	1	0.713655	1
FBgn0002413	dco	3R:26879807-26886932	-	Known	YES	0.00292873	0.134026	0.430107	0	0	0.297952	0.920225	0.0520383	0.501761	2.69784e-14	2.38904e-13	1.63675e-11	1.77629e-10	0.256065	0.415452	0.742186	0.0197833	0.057552	0.342913	1	0.469445	1
FBgn0002431	hyd	3R:5540345-5551337	-	Known	YES	0.00196311	0.22002	0.576085	0	0	0.413747	0.937439	0.474922	0.866116	1.29388e-08	7.27802e-08	0	0	0.314351	0.669111	1	0.00104644	0.00421236	0.0146251	0.244821	0.8946	1
FBgn0002440	l(3)mbn	3L:6117034-6121907	-	Known	RARE	0.00283821	0.140202	0.441315	0	0	0.186732	0.898266	0.0483398	0.493759	0.00149996	0.00444991	0.29853	0.493756	0.119332	0.00710839	0.024654	0.478407	0.811728	1	1	0.999999	1
FBgn0002441	l(3)mbt	3R:23092048-23098995	-	Known	YES	0.0105541	0.00437287	0.0347142	0	0	0.0217811	0.819096	0.129703	0.639481	0.528985	0.617328	0	0	0.479036	8.93556e-06	5.50865e-05	1.30417e-06	9.57034e-06	0.0889346	0.797017	0.999999	1
FBgn0002466	sti	3L:12501098-12507915	-	Known	YES	3.47492e-05	0.870441	1	0	0	0.000785259	0.394055	0.56612	0.896456	0	0	1.42886e-13	2.05558e-12	0.4686	0.0198186	0.0608883	1.9837e-08	2.02593e-07	0.136422	1	0.860735	1
FBgn0002521	pho	4:1193095-1202254	-	Known	YES	0.000293798	0.635305	0.963574	0	0	0.0185118	0.811728	0.3377	0.806363	0	0	2.37921e-13	3.30768e-12	0.130169	0.883714	1	0.00275782	0.0100759	1	1	0.999997	1
FBgn0002522	lab	3R:2487149-2504312	-	Known	YES	0.00297964	0.130687	0.423203	0	0	0.776682	0.98289	0.888832	0.978305	0.00186765	0.00541084	0.0610864	0.158005	0.261047	0.37704	0.69113	0.220242	0.447711	0.289318	1	0.144022	1
FBgn0002524	lace	2L:15499127-15505018	+	Known	YES	3.86518e-05	0.863427	1	0	0	0.553195	0.962707	0.0348611	0.452061	0	0	1.42738e-10	1.38203e-09	0.336337	0.401294	0.723204	0.000191702	0.000915307	0.308951	1	0.423222	1
FBgn0002525	Lam	2L:5542480-5546642	+	Known	YES	0.000726638	0.455697	0.841347	0	0	0.0323959	0.831791	0.995404	0.999069	3.33067e-16	3.44176e-15	2.83107e-13	3.89385e-12	0.409193	0.224981	0.467301	7.21581e-11	1.07406e-09	1	1	0.728364	1
FBgn0002526	LanA	3L:6196931-6211122	-	Known	YES	4.85452e-05	0.847135	1	0	0	0.0219685	0.819096	0.609987	0.909965	0	0	0.0308329	0.0914392	0.750929	1.08398e-08	1.02276e-07	2.97778e-17	9.82259e-16	0.0192598	0.294242	0.746069	1
FBgn0002531	Lcp1	2R:4317620-4318748	-	Known	YES	0.0145233	0.000818354	0.00863076	0.00502339	0.00626843	0.168914	0.893557	0.071342	0.549407	0.0875534	0.145442	0.814467	0.899765	0.518141	1.3647e-12	2.10214e-11	0.108168	0.249744	0.00944185	0.177922	0.999999	1
FBgn0002534	Lcp3	2R:4322815-4323600	+	Known	YES	0.029992	1.37861e-06	3.01391e-05	0.0689002	0.080175	0.266453	0.918893	0.28901	0.77573	0.000742856	0.00236313	0.321592	0.518801	0.195072	0.0040964	0.0150731	0.334577	0.620073	0.255797	1	0.999999	1
FBgn0002535	Lcp4	2R:4325152-4326000	+	Known	YES	0.00524827	0.0447474	0.204856	0.0101472	0.0124648	0.417064	0.937603	0.496204	0.873533	0.894896	0.92156	0.894395	0.9446	0.289471	0.00173477	0.00693577	0.172947	0.369015	0.177144	1	0.754886	1
FBgn0002542	lds	3R:3746153-3750213	+	Known	YES	9.46524e-05	0.787788	1	0	0	0.0640387	0.853477	0.681057	0.928734	0	0	2.15605e-13	3.01622e-12	0.480896	0.605291	0.964948	5.14561e-12	8.91127e-11	0.845726	1	0.159966	1
FBgn0002543	robo2	2L:1380086-1420453	-	Known	YES	0.0323659	5.20603e-07	1.23722e-05	7.67196e-08	1.13475e-07	0.0321373	0.831791	0.972496	0.995148	0	0	2.03416e-05	0.000114229	0.551661	4.64938e-08	4.03948e-07	0.00272931	0.00998151	0.661238	1	0.0291049	1
FBgn0002552	lin	2R:4802029-4805739	+	Known	YES	0.000548956	0.516767	0.887646	0	0	0.096282	0.869355	0.305659	0.78592	0.000108246	0.000401424	0	0	0.318614	0.0617047	0.16203	0.000251665	0.00117211	0.534771	1	0.737732	1
FBgn0002561	l(1)sc	X:303754-304850	+	Known	YES	0.000176106	0.713484	1	0	0	0.683762	0.973719	0.62432	0.914859	0.18608	0.268992	0.656631	0.800904	0.121715	0.946735	1	0.269956	0.525028	0.999998	1	0.285397	1
FBgn0002562	Lsp1alpha	X:12384324-12387015	+	Known	YES	0.0180998	0.000184536	0.00240369	0.0921736	0.106114	0.282074	0.919972	0.723787	0.942067	0.120062	0.187818	0.0152388	0.050875	0.468652	2.1169e-08	1.92383e-07	0.28491	0.547078	0.063537	0.654882	0.281485	1
FBgn0002563	Lsp1beta	2L:898500-901316	+	Known	YES	0.0175778	0.000229159	0.00289945	2.89382e-05	3.94742e-05	0.206968	0.902971	0.529485	0.886871	0.195376	0.279857	0.0461786	0.126271	0.828588	1.85215e-29	1.45998e-27	0.00743737	0.0242449	1.37651e-06	0.000115558	1	1
FBgn0002564	Lsp1gamma	3L:66430-68995	+	Known	YES	1.41909e-05	0.916989	1	0	0	0.686625	0.974233	0.456512	0.858198	0.452934	0.547546	0.867301	0.930122	0.744573	7.61567e-19	2.25714e-17	0.999999	1	2.95397e-14	1.12721e-11	0.999999	1
FBgn0002565	Lsp2	3L:12122493-12124969	+	Known	YES	0.0106452	0.0042062	0.0336938	4.19568e-07	6.07564e-07	0.206129	0.902693	0.0424867	0.478011	0.00388618	0.0103674	0.00387547	0.0153614	0.715055	2.56261e-10	2.96018e-09	1.03841e-06	7.77993e-06	5.1796e-10	1.06055e-07	0.999998	1
FBgn0002566	lt	2L:22817527-22835867	+	Known	YES	0.000321807	0.619634	0.954646	0	0	0.751208	0.981961	0.109727	0.610442	0	0	0.00105915	0.00473403	0.409831	2.59688e-11	3.45086e-10	0.0293422	0.0813835	0.827767	1	0.999999	1
FBgn0002567	Rab32	2R:5065369-5073847	-	Known	YES	0.00612622	0.0300917	0.153475	0	0	0.349913	0.926652	0.159433	0.674445	0.343456	0.439806	0	0	0.538452	0.0384494	0.108371	3.18536e-15	8.35428e-14	0.999999	1	0.343041	1
FBgn0002569	Mal-A2	2R:4341132-4343287	+	Known	YES	0.0231404	2.3012e-05	0.00037824	0	0	0.941585	0.995173	0.557381	0.895302	0	0	0.703877	0.833813	0.775073	1.10272e-20	3.86125e-19	4.37709e-07	3.53579e-06	1.55494e-07	1.74631e-05	1	1
FBgn0002570	Mal-A1	2R:4337169-4339409	-	Known	YES	0.0039658	0.0811431	0.311758	0	0	0.381237	0.93264	0.757311	0.950453	0	0	0.0119323	0.0413389	0.756607	1.90604e-16	4.36296e-15	1.59883e-09	1.96879e-08	5.1479e-06	0.000357901	0.999999	1
FBgn0002571	Mal-A3	2R:4343414-4345397	-	Known	YES	0.0233953	2.07203e-05	0.00034445	0	0	0.595158	0.964919	0.893224	0.979061	0	0	3.51735e-07	2.38799e-06	0.774807	1.6023e-18	4.60268e-17	2.86933e-07	2.4064e-06	4.56977e-07	4.47606e-05	0.986219	1
FBgn0002573	sens	3L:13389328-13394225	-	Known	YES	0.00127084	0.323822	0.712978	0	0	0.409088	0.936866	0.148801	0.664615	0.775547	0.828772	0.10545	0.239113	0.278219	0.77122	1	0.237375	0.474524	0.282688	1	0.0408643	1
FBgn0002576	lz	X:9178682-9197669	+	Known	YES	0.00198839	0.217072	0.572129	0	0	0.625664	0.967071	0.951311	0.991377	0.0462169	0.085421	0.480666	0.668326	0.10428	0.437085	0.769615	0.37388	0.675394	0.299511	1	1	1
FBgn0002577	m	X:11648306-11663541	+	Known	YES	0.000518706	0.528553	0.896495	0.0327006	0.0389632	0.896949	0.992229	0.495777	0.873255	0.19648	0.281005	0.144957	0.300215	0.410045	0.000229493	0.00110028	7.49286e-07	5.78547e-06	0.688036	1	1	1
FBgn0002578	Kaz-m1	3R:21840443-21842209	+	Known	YES	0.0117316	0.00265054	0.0231122	0	0	0.249368	0.915976	0.885493	0.977882	0.000341999	0.00116071	5.32241e-13	7.00955e-12	0.667713	1.24674e-18	3.62471e-17	0.00498614	0.0170451	0.00349921	0.0832178	0.795314	1
FBgn0002579	RpL36	X:522371-523516	-	Known	YES	0.00115327	0.34729	0.73927	0	0	0.885781	0.991338	0.0265015	0.425293	0.0307027	0.0608134	0.0654471	0.166899	0.179912	0.702786	1	0.000191399	0.000914122	0.789814	1	1	1
FBgn0002590	RpS5a	X:17037621-17042297	-	Known	YES	8.38382e-05	0.800006	1	0	0	0.327539	0.923827	0.532757	0.887895	0.00201174	0.00577931	0.874917	0.934102	0.147166	0.280979	0.555244	0.00942903	0.0299184	0.975004	1	1	1
FBgn0002592	E(spl)m2-BFM	3R:21842236-21843192	-	Known	YES	0.00363603	0.0949459	0.345426	0.000669238	0.000868133	0.778988	0.98289	0.654387	0.922522	0.00122345	0.00370709	0.981962	0.990867	0.09661	0.0635275	0.165947	1	1	0.37271	1	1	1
FBgn0002593	RpLP1	2L:419952-420864	+	Known	YES	0.000966795	0.38952	0.783004	0	0	0.364235	0.929288	0.124747	0.634748	0.263258	0.3551	0.271247	0.464362	0.115811	0.69217	1	0.0116316	0.0360225	1	1	0.999999	1
FBgn0002607	RpL19	2R:20855400-20857070	-	Known	YES	0.00328523	0.112483	0.385144	0	0	0.377642	0.931069	0.0450435	0.486787	3.86491e-12	2.85613e-11	0.406688	0.60097	0.153513	0.365853	0.675984	0.00270181	0.00989171	1	1	1	1
FBgn0002609	E(spl)m3-HLH	3R:21847545-21848849	+	Known	YES	0.000924147	0.400188	0.792836	0	0	0.45204	0.943076	0.844953	0.969907	0.232966	0.322295	0.00439437	0.0171509	0.391236	0.0130479	0.0422557	0.0011592	0.00462817	0.243177	1	0.368144	1
FBgn0002622	RpS3	3R:19184534-19185929	+	Known	YES	0.00434456	0.0679025	0.275057	0	0	0.953041	0.995697	0.109324	0.610023	0.53939	0.626681	1.46872e-06	9.29321e-06	0.257886	0.140605	0.320147	2.71604e-05	0.000154899	0.544177	1	1	1
FBgn0002626	RpL32	3R:25870951-25871883	-	Known	YES	0.00108845	0.361217	0.753802	0	0	0.592978	0.964601	0.0835839	0.570624	1.24345e-14	1.13596e-13	0.140331	0.293301	0.103284	0.166655	0.367596	0.140358	0.309714	1	1	0.999998	1
FBgn0002629	E(spl)m4-BFM	3R:21849543-21850301	-	Known	YES	2.23755e-07	0.989558	1	0	0	0.670296	0.972362	0.314723	0.793135	0.733029	0.793776	0.721511	0.84484	0.0802408	0.826716	1	0.120532	0.273294	0.918833	1	0.999996	1
FBgn0002631	E(spl)m5-HLH	3R:21854576-21855457	-	Known	YES	5.31646e-06	0.949134	1	0	0	0.725152	0.978937	0.820726	0.963825	0.84887	0.887548	0.928546	0.96204	0.147581	0.342026	0.641669	1	1	0.999999	1	0.0345196	1
FBgn0002632	E(spl)m6-BFM	3R:21858633-21859769	+	Known	YES	0.00545871	0.0406609	0.191526	0	0	0.498215	0.95423	0.457897	0.858841	0.0377262	0.0720553	0.377763	0.574137	0.161529	0.897786	1	0.349794	0.641933	0.134824	1	0.687464	1
FBgn0002633	E(spl)m7-HLH	3R:21862760-21863741	+	Known	YES	0.000445825	0.559048	0.917283	0	0	0.100453	0.870235	0.156688	0.671873	0.915333	0.937234	0.78621	0.882701	0.13365	0.593896	0.952113	0.0155163	0.0464342	0.898367	1	0.999997	1
FBgn0002638	Rcc1	3L:5923362-5925873	-	Known	YES	0.000593411	0.500257	0.876501	0	0	0.0922064	0.869355	0.726487	0.94269	6.88338e-15	6.42686e-14	7.77156e-16	1.61063e-14	0.4348	0.578629	0.935547	1.74754e-14	4.17076e-13	1	1	0.83204	1
FBgn0002641	mal	X:20300702-20304237	+	Known	YES	0.00153974	0.277442	0.656132	0	0	0.371449	0.929288	0.00225434	0.246201	0	0	0.131915	0.280655	0.296612	0.00202532	0.00797961	0.0398598	0.106246	0.0372109	0.465598	0.999999	1
FBgn0002643	mam	2R:9878708-9947861	+	Known	YES	0.00137518	0.30472	0.691199	0	0	0.371112	0.929288	0.929273	0.986587	1.50568e-12	1.14528e-11	2.56374e-08	1.94523e-07	0.365042	7.10303e-06	4.4475e-05	0.00263682	0.00967803	0.263198	1	1	1
FBgn0002645	Map205	3R:27881001-27894163	-	Known	YES	0.00406226	0.0775273	0.30205	0	0	0.267815	0.918893	0.493909	0.872763	0.000193361	0.000686218	0.00647041	0.0242639	0.936689	0.0036961	0.0137447	2.08028e-11	3.32647e-10	9.22732e-54	1.54927e-49	0.0700192	1
FBgn0002673	twe	2L:16259414-16261877	-	Known	YES	0.00346099	0.103291	0.365414	0	0	0.0305454	0.831791	0.260107	0.754271	0	0	5.55112e-15	9.96849e-14	0.425458	0.999999	1	1.96192e-11	3.15372e-10	0.97533	1	0.256565	1
FBgn0002707	mei-9	X:4208263-4212834	-	Known	YES	0.000804525	0.432496	0.821727	0	0	0.978162	0.997553	0.899949	0.980419	6.32827e-14	5.42046e-13	2.15512e-11	2.31263e-10	0.354908	0.000420355	0.00191138	2.45875e-05	0.000141742	0.999999	1	1	1
FBgn0002709	mei-218	X:17030018-17037029	-	Known	YES	0.00404736	0.0780742	0.303546	0	0	0.257451	0.917845	0.45433	0.857415	4.54969e-10	2.86848e-09	0.301917	0.497467	0.0904936	0.336936	0.634601	0.131311	0.293277	0.999999	1	1	1
FBgn0002715	mei-S332	2R:18009606-18012071	+	Known	YES	0.00281252	0.142012	0.444598	0	0	0.0609194	0.853477	0.400789	0.833845	0	0	2.22045e-13	3.10242e-12	0.406477	1	1	7.59835e-11	1.12849e-09	0.878503	1	0.357711	1
FBgn0002716	mei-W68	2R:15343675-15347028	+	Known	YES	0.00987995	0.0058345	0.0438993	0.346602	0.375604	0.252901	0.916596	0.514568	0.880095	0.00306219	0.0083849	0.014696	0.0493132	0.183023	0.000174967	0.000857847	0.349739	0.641868	1	1	0.969893	1
FBgn0002719	Men	3R:8538825-8548164	-	Known	YES	0.01451	0.000822938	0.008668	0	0	0.764898	0.981961	0.582252	0.902618	0.0104186	0.0242581	0.00051114	0.00241039	0.630639	3.18005e-07	2.44754e-06	3.93001e-09	4.55382e-08	4.51754e-05	0.00235924	0.999998	1
FBgn0002723	Met	X:11510157-11515313	+	Known	YES	0.0013824	0.303452	0.689721	0	0	0.450108	0.942749	0.400434	0.833845	1.33167e-10	8.72095e-10	1.10831e-08	8.72554e-08	0.441629	0.0714229	0.183084	2.13068e-10	2.97374e-09	0.0516466	0.572374	1	1
FBgn0002732	E(spl)malpha-BFM	3R:21836615-21837290	+	Known	YES	0.00701146	0.0202969	0.115091	0	0	0.705833	0.97651	0.240713	0.741375	0.289329	0.38294	0.025468	0.0781445	0.167887	1	1	0.0565212	0.143765	0.0454917	0.528638	0.999999	1
FBgn0002733	E(spl)mbeta-HLH	3R:21830768-21831745	-	Known	YES	0.000955788	0.392234	0.785544	0	0	0.102015	0.870392	0.985064	0.997434	1.99456e-10	1.28783e-09	0.637801	0.788031	0.412567	3.89519e-06	2.54624e-05	0.00251516	0.00926491	0.358207	1	0.874111	1
FBgn0002734	E(spl)mdelta-HLH	3R:21823343-21824355	+	Known	YES	0.000174542	0.714704	1	0	0	0.13327	0.875645	0.487965	0.870806	0.776738	0.829546	0.148228	0.304896	0.196669	0.339915	0.638744	0.45971	0.787748	0.529605	1	0.244996	1
FBgn0002735	E(spl)mgamma-HLH	3R:21825573-21826483	+	Known	YES	0.00122355	0.332999	0.723321	0	0	0.264641	0.918035	0.135359	0.649536	0.338488	0.434724	0.467199	0.657022	0.122798	0.441869	0.775882	0.724392	1	1	1	0.230476	1
FBgn0002736	mago	2R:17016082-17017242	+	Known	YES	0.00260385	0.157731	0.474101	0	0	0.67276	0.972362	0.0996277	0.597019	0	0	4.17068e-06	2.52131e-05	0.332304	0.0822887	0.206506	6.6693e-06	4.29609e-05	0.514869	1	1	1
FBgn0002772	Mlc1	3R:23482800-23485899	-	Known	YES	0.000173464	0.715548	1	0	0	0.353221	0.926652	0.755805	0.950307	0.516444	0.60612	3.76653e-09	3.11776e-08	0.340814	4.15524e-08	3.6403e-07	0.693122	1	0.0431462	0.510453	1	1
FBgn0002773	Mlc2	3R:25997160-26000273	-	Known	YES	0.000404318	0.577945	0.929384	0	0	0.430045	0.938729	0.870136	0.975276	0.0380668	0.0726023	2.22439e-09	1.88743e-08	0.435572	3.09177e-11	4.05712e-10	0.239499	0.477803	0.0209313	0.313767	1	1
FBgn0002774	mle	2R:1862362-1868283	-	Known	YES	0.00677491	0.022537	0.124146	0	0	0.941127	0.995173	0.0798219	0.564109	1.2848e-05	5.40025e-05	1.89082e-07	1.31654e-06	0.349499	0.000223141	0.00107197	0.000895165	0.00366269	0.503741	1	0.999999	1
FBgn0002775	msl-3	3L:7116313-7118633	-	Known	YES	0.000100422	0.781575	1	0	0	0.176644	0.896264	0.00549544	0.314271	0	0	2.99982e-13	4.11245e-12	0.40319	0.303136	0.587188	4.08166e-06	2.73577e-05	1	1	0.058034	1
FBgn0002778	mnd	3L:14978200-14984767	+	Known	YES	0.00157235	0.272408	0.649447	0	0	0.261945	0.917845	0.119896	0.628974	0	0	1.89299e-10	1.80313e-09	0.532319	4.05334e-05	0.000223941	4.11625e-07	3.3452e-06	0.000628441	0.020998	1	1
FBgn0002780	mod	3R:27877782-27880696	+	Known	YES	5.24548e-05	0.841177	1	0	0	0.590729	0.964601	0.116028	0.621939	0	0	0	0	0.316021	0.245305	0.499747	1.27165e-05	7.78383e-05	0.0497202	0.557464	1	1
FBgn0002781	mod(mdg4)	3R:17176568-17203123	.	Known	YES	2.14781e-05	0.897971	1	0	0	0.000564493	0.374673	0.117832	0.625137	4.11696e-05	0.000162137	0	0	0.293365	0.380196	0.695445	2.73826e-05	0.000156007	0.999999	1	0.369556	1
FBgn0002783	mor	3R:11793856-11798635	-	Known	YES	0.000272624	0.647771	0.969729	0	0	0.370104	0.929288	0.0311944	0.442006	1.03431e-11	7.38277e-11	0	0	0.204611	0.143585	0.325628	0.00554098	0.0187058	0.774896	1	0.999994	1
FBgn0002787	Rpn8	2R:20287551-20292050	+	Known	YES	0.000814117	0.429764	0.820018	0	0	0.371539	0.929288	0.00754024	0.330773	4.44089e-16	4.52342e-15	1.38599e-10	1.34351e-09	0.258994	0.00110981	0.00462779	0.00439084	0.0152523	0.935235	1	0.999999	1
FBgn0002789	Mp20	2R:9134175-9136385	+	Known	YES	0.011161	0.00337678	0.0282	0	0	0.0641179	0.853477	0.306543	0.78684	1.92413e-10	1.24355e-09	1.40554e-13	2.02552e-12	0.463219	3.61954e-12	5.28913e-11	0.0514505	0.132574	0.25878	1	1	1
FBgn0002791	mr	2R:19859954-19862931	+	Known	YES	0.000141496	0.742062	1	0	0	0.215861	0.906052	0.0313977	0.442006	0	0	0	0	0.378986	0.74085	1	9.47653e-12	1.58952e-10	0.40821	1	0.999998	1
FBgn0002838	ms(3)K81	3R:22701574-22702284	+	Known	YES	0.00148414	0.286297	0.668744	0	0	0.316354	0.92235	0.957819	0.99279	0.0200518	0.0424471	0.0264894	0.0807976	0.0944353	0.999999	1	0.20392	0.421859	0.742552	1	0.782494	1
FBgn0002842	sa	3L:21398525-21399838	-	Known	YES	2.39912e-06	0.965817	1	0	0	0.286496	0.919972	0.508998	0.877843	0.180644	0.262574	0.442014	0.63423	0.078779	0.999999	1	0.182747	0.386219	1	1	0.751888	1
FBgn0002855	Acp26Aa	2L:5892883-5893896	-	Known	YES	2.12281e-05	0.898563	1	0	0	0.662283	0.971491	0.460147	0.859641	0.0175513	0.0379659	0.0459026	0.125683	0.0463112	0.999999	1	0.553446	0.900948	0.999999	1	0.698228	1
FBgn0002856	Acp26Ab	2L:5892298-5892862	-	Known	YES	8.73537e-05	0.795946	1	0	0	0.382488	0.932982	0.243781	0.744549	0.00347678	0.00939343	0.0177026	0.0576617	0.106982	0.660368	1	0.0261189	0.0734015	1	1	0.999999	1
FBgn0002862	Mst87F	3R:9652873-9653730	-	Known	YES	0.000253623	0.659466	0.975935	0	0	0.389501	0.934202	0.416362	0.840983	0.260149	0.351784	0.179851	0.349586	0.00197412	0.919568	1	1	1	1	1	1	1
FBgn0002863	Acp95EF	3R:20054697-20055001	+	Known	YES	9.84048e-05	0.783725	1	0	0	0.410799	0.936866	0.452814	0.857046	0.0929617	0.152902	0.0615233	0.158926	0.0894737	0.999999	1	0.999999	1	0.999999	1	0.121937	1
FBgn0002865	Mst98Ca	3R:24117060-24118378	+	Known	YES	8.06104e-06	0.937387	1	0	0	0.738442	0.979846	0.862095	0.973142	0.299171	0.393279	0.068328	0.172564	0.0382449	1	1	1	1	1	1	0.523278	1
FBgn0002868	MtnA	3R:5609129-5610092	-	Known	YES	0.173894	1.1525e-33	4.39782e-31	0	0	0.0460152	0.841902	0.0772115	0.559837	0.00148094	0.00439816	3.09903e-05	0.000170426	0.582859	4.48197e-12	6.47889e-11	0.569074	0.918196	4.32355e-08	5.73853e-06	1	1
FBgn0002869	MtnB	3R:16328824-16329468	-	Known	YES	0.0059352	0.0327857	0.163272	0.0173114	0.0209897	0.990061	0.998179	0.0427553	0.479223	0.000191538	0.000680254	1.64837e-11	1.78832e-10	0.783558	1.68749e-25	9.25912e-24	0.425695	0.744174	1.17109e-08	1.79566e-06	1	1
FBgn0002872	mu2	3L:1942734-1947475	-	Known	YES	7.94319e-07	0.980327	1	0	0	0.366886	0.929288	0.120614	0.629596	0	0	2.53131e-14	4.07381e-13	0.613298	2.71655e-06	1.82006e-05	3.30399e-12	5.87649e-11	0.0253251	0.358221	1	1
FBgn0002873	mud	X:14141765-14152628	+	Known	YES	0.000109583	0.772092	1	0	0	0.136183	0.875645	0.860593	0.972846	2.28706e-14	2.03496e-13	3.13083e-14	4.98358e-13	0.550586	0.537282	0.891493	1.55091e-15	4.19658e-14	0.194014	1	0.417228	1
FBgn0002878	mus101	X:13616279-13621146	+	Known	YES	0.000160465	0.725968	1	0	0	0.214152	0.906004	0.1425	0.658646	3.24826e-08	1.76003e-07	0	0	0.278282	0.271768	0.54144	0.000498625	0.00217283	1	1	0.251588	1
FBgn0002887	mus201	2L:8438169-8442342	+	Known	YES	0.00106226	0.36706	0.760292	0	0	0.177661	0.897189	0.985029	0.997434	0	0	3.747e-13	5.0642e-12	0.551368	0.424042	0.752797	4.84225e-18	1.72249e-16	0.959468	1	0.290782	1
FBgn0002891	mus205	2R:3681130-3688549	+	Known	YES	0.00681234	0.0221662	0.122666	0	0	0.11617	0.873807	0.422385	0.843939	0	0	0	0	0.446168	4.94914e-05	0.00026976	0.000795261	0.00329527	0.231239	1	0.546113	1
FBgn0002899	mus301	3L:8130908-8135114	+	Known	YES	3.28103e-05	0.874077	1	0	0	0.0993882	0.869355	0.19119	0.703795	0	0	3.45501e-13	4.69229e-12	0.395468	0.255231	0.515746	2.76549e-07	2.32454e-06	1	1	0.119902	1
FBgn0002901	mus304	3L:18102914-18105947	+	Known	YES	8.69649e-05	0.796391	1	0	0	0.169226	0.893557	0.62835	0.91527	0	0	2.43188e-11	2.5897e-10	0.458383	0.249284	0.505828	1.23867e-08	1.3213e-07	1	1	0.0379963	1
FBgn0002905	mus308	3R:8531245-8538021	-	Known	YES	0.000865735	0.4155	0.806676	0	0	0.208845	0.905601	0.197573	0.70917	3.31063e-06	1.49007e-05	0	0	0.821503	5.91724e-09	5.7846e-08	6.6696e-29	6.25601e-27	0.0198854	0.301741	1	1
FBgn0002906	Blm	3R:7562532-7567505	-	Known	YES	0.0410397	1.48045e-08	4.65483e-07	0	0	0.791591	0.983974	0.239799	0.740946	0	0	0	0	0.714767	1	1	4.73928e-34	6.83026e-32	1	1	0.021806	0.992202
FBgn0002914	Myb	X:15748865-15751856	-	Known	YES	0.0120024	0.00236339	0.0209899	0	0	0.372598	0.929288	0.163183	0.678565	0	0	5.55112e-15	9.96849e-14	0.320497	0.539362	0.894011	1.6771e-05	0.00010003	1	1	0.216099	1
FBgn0002917	na	X:14160400-14171449	+	Known	YES	0.000961426	0.39084	0.784218	0	0	0.411569	0.936866	0.0513288	0.50162	0	0	0.00140845	0.00615561	0.381392	0.00032065	0.00149444	0.0793307	0.19248	0.00799998	0.156367	0.874309	1
FBgn0002921	Atpalpha	3R:16774436-16801961	+	Known	YES	0.00143791	0.293934	0.678464	0	0	0.409529	0.936866	0.108778	0.609479	1.38844e-12	1.05923e-11	0.209228	0.388939	0.184384	0.00129864	0.00533696	0.999999	1	0.144681	1	0.999999	1
FBgn0002922	nau	3R:19538536-19544079	-	Known	YES	0.00116113	0.345651	0.73784	0	0	0.252918	0.916596	0.720503	0.941201	0.759774	0.816391	0.655665	0.800414	0.166135	0.0020715	0.00814436	0.633039	0.989934	0.887683	1	0.889156	1
FBgn0002924	ncd	3R:25630012-25632849	-	Known	YES	0.000544996	0.518283	0.889	0	0	0.0620317	0.853477	0.268531	0.761182	1.15284e-05	4.86637e-05	9.34253e-13	1.18879e-11	0.534136	0.499032	0.846509	7.55429e-17	2.38191e-15	0.209839	1	0.837108	1
FBgn0002926	ndl	3L:6587038-6596466	-	Known	YES	6.61955e-05	0.821894	1	0	0	0.187689	0.898335	0.225623	0.730796	0.117402	0.184544	2.53625e-06	1.56626e-05	0.264813	1	1	0.000415013	0.00184609	0.0670616	0.674703	1	1
FBgn0002930	nec	2R:3043982-3045746	-	Known	YES	0.00639148	0.0267266	0.14049	0	0	0.63167	0.967919	0.515762	0.880795	0.0116633	0.0267711	0.0807787	0.196567	0.380977	7.45732e-07	5.41793e-06	0.0196239	0.0571378	0.0669268	0.674288	1	1
FBgn0002931	net	2L:82421-87387	-	Known	YES	5.19058e-08	0.994971	1	0	0	0.636304	0.96798	0.490211	0.87157	0.546125	0.632842	0.000395235	0.00189666	0.598984	1.03802e-12	1.61523e-11	0.0398405	0.106212	0.000259541	0.010146	0.93477	1
FBgn0002932	neur	3R:4846070-4865193	-	Known	YES	0.000114334	0.767344	1	0	0	0.651515	0.969833	0.0881622	0.578755	0	0	1.85023e-11	1.99955e-10	0.369882	0.470585	0.812914	0.000270543	0.00125222	0.450852	1	0.105071	1
FBgn0002936	ninaA	2L:877302-878270	+	Known	YES	0.0337912	2.90123e-07	7.34161e-06	0	0	0.439557	0.940763	0.131117	0.642027	3.84137e-14	3.35117e-13	5.54663e-06	3.30655e-05	0.485035	6.73225e-14	1.17013e-12	0.597571	0.950295	0.0163892	0.264076	1	1
FBgn0002937	ninaB	3R:9526287-9528886	+	Known	YES	0.00498562	0.050462	0.222933	0	0	0.468375	0.945137	0.702018	0.934786	4.88325e-07	2.3823e-06	9.28955e-05	0.000485588	0.543902	1.65429e-16	3.81271e-15	0.0258876	0.0728307	0.217849	1	0.999999	1
FBgn0002938	ninaC	2L:7377702-7384344	+	Known	YES	0.000127758	0.75448	1	0	0	0.253238	0.916655	0.166083	0.682405	0.000125363	0.000459507	1.55432e-09	1.33717e-08	0.485588	2.56457e-05	0.000146834	0.00787821	0.0255185	6.38614e-05	0.0031817	1	1
FBgn0002939	ninaD	2L:18081628-18083608	+	Known	YES	0.0302347	1.24794e-06	2.75334e-05	0	0	0.371965	0.929288	0.230533	0.733435	8.59754e-08	4.49555e-07	4.50584e-09	3.69775e-08	0.865202	1.56148e-30	1.34103e-28	3.7138e-05	0.000206234	2.88707e-06	0.000217372	0.119427	1
FBgn0002940	ninaE	3R:15711977-15713928	-	Known	YES	0.00235019	0.179569	0.512182	0	0	0.515482	0.956543	0.0297836	0.439167	1.39733e-12	1.06577e-11	7.68441e-12	8.69161e-11	0.438796	5.5506e-14	9.75348e-13	0.999999	1	0.0550515	0.597682	0.999999	1
FBgn0002941	slou	3R:17374383-17382904	-	Known	YES	0.000102869	0.778998	1	0	0	0.105684	0.870392	0.00851101	0.339496	0.0240224	0.0494946	0.172265	0.339452	0.0434852	0.704286	1	1	1	0.409499	1	1	1
FBgn0002945	nkd	3L:18996841-19038549	-	Known	YES	0.00297655	0.130887	0.423388	0	0	0.721494	0.978937	0.100988	0.598923	0	0	9.63711e-08	6.90684e-07	0.222343	0.0790374	0.199615	0.0216553	0.0624247	0.0727516	0.71183	1	1
FBgn0002948	nod	X:11474805-11479783	+	Known	YES	1.43169e-05	0.916623	1	0	0	0.077811	0.86518	0.354078	0.814101	2.94771e-05	0.000118556	0	0	0.297971	0.107717	0.257741	0.00065984	0.00279378	0.955078	1	0.397479	1
FBgn0002962	nos	3R:14982960-14985924	+	Known	YES	2.79924e-06	0.963079	1	0	0	0.132832	0.875645	0.615047	0.9114	1.83399e-06	8.45221e-06	0.00112059	0.00498998	0.198895	0.190898	0.410102	0.770899	1	0.898558	1	0.100701	1
FBgn0002973	numb	2L:9437469-9464184	+	Known	YES	0.013573	0.00121903	0.0120362	0	0	0.951666	0.995697	0.309991	0.789739	3.64426e-07	1.80254e-06	6.92779e-14	1.04891e-12	0.53361	0.00724223	0.0250535	1.45715e-08	1.5363e-07	0.738296	1	0.059703	1
FBgn0002985	odd	2L:3604224-3606756	-	Known	YES	0.00740226	0.0170861	0.100941	0	0	0.815767	0.98608	0.453375	0.857175	9.83787e-07	4.65762e-06	5.99321e-12	6.87392e-11	0.300426	0.000563057	0.00249471	0.0613039	0.154132	0.107988	0.8947	1	1
FBgn0002989	okr	2L:2989594-2992759	-	Known	YES	0.00038053	0.589356	0.936566	0	0	0.562105	0.963508	0.366057	0.819234	3.8809e-12	2.86731e-11	0	0	0.221965	0.262317	0.527462	0.00509992	0.0173981	0.0973225	0.84099	0.999997	1
FBgn0003002	opa	3R:678535-695701	+	Known	YES	0.000940509	0.396046	0.788985	0	0	0.439977	0.941177	0.77814	0.955139	2.73766e-05	0.00011064	0.053466	0.142001	0.101843	1	1	0.307206	0.579483	0.488691	1	0.724124	1
FBgn0003008	or	2R:19855462-19856466	+	Known	YES	0.000257173	0.657242	0.975319	0	0	0.306449	0.920225	0.0306858	0.442006	0	0	1.86671e-06	1.16878e-05	0.258706	4.34785e-05	0.000238875	0.449778	0.775017	0.637637	1	0.77194	1
FBgn0003009	ord	2R:19158780-19163059	-	Known	YES	0.00403493	0.0785336	0.304381	0	0	0.0377792	0.833719	0.177667	0.691778	5.40522e-05	0.00020923	0.0133232	0.0453831	0.33022	1	1	1.06686e-11	1.77969e-10	0.999998	1	0.999999	1
FBgn0003011	ort	3R:15485470-15489394	+	Known	YES	0.00278936	0.143667	0.447945	0	0	0.458471	0.943513	0.909839	0.982191	0.392842	0.489459	0.0558991	0.147133	0.217443	0.282044	0.556733	1	1	0.304925	1	0.0332626	1
FBgn0003015	osk	3R:4760848-4764117	+	Known	YES	6.71812e-05	0.820595	1	0	0	0.138839	0.878324	0.276866	0.767704	0.00153825	0.00454782	0.656906	0.801056	0.191131	1	1	0.0970531	0.227969	0.999999	1	0.0747819	1
FBgn0003016	osp	2L:14599196-14689340	-	Known	YES	0.000636451	0.485108	0.865243	0	0	0.998102	0.999386	0.618742	0.912353	0.0103493	0.0241152	0	0	0.400182	2.71735e-05	0.000154921	0.000427413	0.00189422	0.0317811	0.418485	1	1
FBgn0003023	otu	X:8379041-8383568	-	Known	YES	1.42167e-06	0.973683	1	0	0	0.116615	0.873807	0.544019	0.891386	3.70001e-06	1.65687e-05	0.00465878	0.0180733	0.154692	0.999999	1	0.047006	0.122447	0.123375	0.958565	1	1
FBgn0003028	ovo	X:4942306-4964962	+	Known	YES	5.4028e-06	0.948723	1	0	0	0.15084	0.884883	0.0191293	0.394964	7.7258e-10	4.77653e-09	0	0	0.325789	0.999999	1	1.15679e-05	7.12358e-05	0.432992	1	0.293256	1
FBgn0003034	SP	3L:13294735-13295022	+	Known	YES	0.000293683	0.635371	0.963587	0	0	0.385678	0.933136	0.468816	0.864249	0.0447451	0.0831608	0.0196662	0.0629795	0.104086	1	1	0.995532	1	0.995532	1	0.13679	1
FBgn0003041	pbl	3L:7889209-7905054	-	Known	YES	1.05162e-05	0.928507	1	0	0	0.785367	0.983409	0.0291645	0.436505	0	0	0	0	0.495061	1	1	8.89542e-13	1.71376e-11	0.953951	1	0.036527	1
FBgn0003042	Pc	3L:21299238-21311120	-	Known	YES	2.21857e-05	0.896313	1	0	0	0.00825926	0.790504	0.37544	0.822862	0	0	0	0	0.343159	0.0630602	0.164932	0.00198577	0.00750164	1	1	0.027521	1
FBgn0003044	Pcl	2R:14022931-14027495	+	Known	YES	0.000253952	0.659259	0.975935	0	0	0.0207108	0.819096	0.860817	0.972846	4.5433e-09	2.64672e-08	0	0	0.302169	0.208666	0.440249	0.0021327	0.00800267	0.575352	1	0.362867	1
FBgn0003046	Pcp	2L:7021682-7022470	+	Known	YES	2.72534e-05	0.885154	1	0	0	0.259514	0.917845	0.102865	0.600321	0.91534	0.937234	0.295035	0.48996	0.261709	0.841268	1	4.87764e-08	4.67707e-07	0.908914	1	1	1
FBgn0003048	pcx	X:2119329-2132078	+	Known	YES	0.00105661	0.368338	0.762141	0	0	0.685075	0.974233	0.752603	0.94973	2.40018e-05	9.7566e-05	0	0	0.180365	0.0278835	0.0820907	0.14772	0.323135	0.303899	1	0.999997	1
FBgn0003053	peb	X:4511597-4521239	+	Known	YES	4.75667e-05	0.848665	1	0	0	0.862371	0.989877	0.211446	0.719635	0.000362563	0.00122553	0.448645	0.640066	0.381619	4.36385e-05	0.000239652	0.0202452	0.0587229	0.00586934	0.123029	1	1
FBgn0003057	CG10598	X:17119190-17120900	-	Known	YES	3.22072e-05	0.87523	1	0	0	0.482807	0.949791	0.424703	0.844991	0.425256	0.520703	0.416073	0.609993	0.399108	1	1	9.88707e-06	6.16533e-05	0.47814	1	0.0224176	0.993245
FBgn0003060	CG9757	3R:9437305-9438155	-	Known	YES	0.000524196	0.526379	0.894674	0.0113958	0.013954	0.233118	0.911016	0.426247	0.845501	0.0067868	0.0168169	0.569964	0.738811	0.325471	0.111289	0.264817	0.0370581	0.0997603	1	1	0.00974795	0.716753
FBgn0003062	Fib	2R:18960432-18962248	-	Known	YES	1.71382e-05	0.90881	1	0	0	0.21741	0.906493	0.659936	0.923642	0.00655551	0.0163235	0.000105102	0.000545646	0.273241	0.584327	0.941947	3.7038e-07	3.03647e-06	0.423386	1	1	1
FBgn0003065	CG2150	3R:27589026-27590494	-	Known	YES	9.6255e-05	0.786043	1	1.13243e-14	2.00752e-14	0.331424	0.924136	0.399207	0.833839	0.113038	0.178599	0.77778	0.877553	0.205903	0.0924466	0.227392	0.436089	0.757251	0.999999	1	0.0620579	1
FBgn0003068	per	X:2579613-2586813	+	Known	YES	0.00150439	0.283032	0.664191	0	0	0.0492905	0.845179	0.882349	0.977301	0	0	0.124971	0.270046	0.371888	0.00576036	0.0204756	0.385563	0.691108	2.27115e-07	2.43658e-05	1	1
FBgn0003071	Pfk	2R:5997245-6004962	+	Known	YES	0.0272859	4.18622e-06	8.23028e-05	0	0	0.378296	0.931512	0.771925	0.954446	9.28109e-05	0.00034761	0.250756	0.44119	0.416266	0.000127269	0.000642565	5.70117e-05	0.000303881	0.00946288	0.178165	1	1
FBgn0003074	Pgi	2R:4798405-4801574	-	Known	YES	0.00184027	0.235052	0.598777	0	0	0.314603	0.921583	0.259671	0.754145	0	0	0.458214	0.648991	0.493116	3.81115e-08	3.35813e-07	1.00812e-05	6.2748e-05	0.29626	1	1	1
FBgn0003076	Pgm	3L:16119118-16121631	-	Known	YES	0.00792771	0.013573	0.0845919	3.03647e-06	4.28349e-06	0.756829	0.981961	0.734431	0.944806	0	0	0.00202617	0.00855612	0.728122	6.35739e-18	1.71196e-16	5.83827e-08	5.51785e-07	0.0137903	0.234232	1	1
FBgn0003079	Raf	X:2189499-2237903	+	Known	YES	2.62055e-06	0.964276	1	0	0	0.661483	0.971491	0.226364	0.730796	8.70097e-11	5.78987e-10	0	0	0.448638	0.501797	0.849911	9.30398e-11	1.3679e-09	0.999999	1	0.101461	1
FBgn0003082	phr	2R:3712794-3714824	+	Known	YES	0.00449267	0.063371	0.262716	0	0	0.351011	0.926652	0.58883	0.904794	0.00088749	0.00277551	3.61507e-08	2.70311e-07	0.895044	1.65624e-13	2.76976e-12	1.84783e-34	2.73349e-32	1	1	0.00994413	0.721218
FBgn0003086	Pig1	X:3142633-3143322	-	Known	RARE	0.00385485	0.085528	0.323172	2.84538e-05	3.88229e-05	0.578365	0.964569	0.10656	0.605941	0.406694	0.503125	0.100519	0.230835	0.10483	0.999999	1	0.928403	1	0.720732	1	0.235478	1
FBgn0003087	pim	2L:10362989-10364092	+	Known	YES	4.13538e-05	0.858783	1	0	0	0.0375265	0.831791	0.081853	0.567682	0	0	3.01145e-10	2.80937e-09	0.473506	0.999997	1	7.64278e-14	1.69179e-12	0.823897	1	0.241576	1
FBgn0003089	pip	3L:19291723-19330709	-	Known	YES	0.0167935	0.000317431	0.00383706	0	0	0.0523152	0.852221	0.0361661	0.457739	0.979698	0.98514	0.0497763	0.133954	0.649529	0.900368	1	1.13189e-29	1.1414e-27	0.208044	1	0.966603	1
FBgn0003090	pk	2R:3038208-3110883	+	Known	YES	0.0107094	0.0040926	0.0329725	0	0	0.242205	0.91313	0.00935862	0.347345	0	0	0.00416559	0.0163494	0.346054	0.00212385	0.00832872	0.00230124	0.00854915	0.00709059	0.143009	1	1
FBgn0003091	Pkc53E	2R:12812160-12832631	+	Known	YES	0.00109395	0.360005	0.752451	0	0	0.61525	0.96547	0.0801534	0.564205	0.237139	0.326852	0.0529999	0.140947	0.387934	0.105224	0.25302	0.00503381	0.0171941	0.00231099	0.0604385	0.623858	1
FBgn0003093	Pkc98E	3R:24864878-24874870	+	Known	YES	0.00165361	0.260351	0.633358	0	0	0.701854	0.975594	0.03196	0.4427	0.000162123	0.000582941	0.699703	0.831102	0.255441	0.000302677	0.00141815	0.789887	1	0.0298291	0.401467	0.999997	1
FBgn0003114	plu	2R:16150463-16151189	-	Known	YES	8.78334e-05	0.795399	1	0	0	0.17728	0.896872	0.266474	0.760067	0.020351	0.0430178	0.816014	0.900495	0.158777	0.92209	1	0.112436	0.25795	0.888522	1	0.35365	1
FBgn0003116	pn	X:2075244-2076949	+	Known	YES	8.74318e-06	0.934798	1	0	0	0.874853	0.990022	0.0379812	0.465513	2.22045e-16	2.31162e-15	0.00016987	0.000857701	0.267435	8.56004e-05	0.000448015	0.194238	0.405881	0.156926	1	0.999998	1
FBgn0003117	pnr	3R:11851801-11867518	+	Known	YES	2.21532e-07	0.98961	1	0.01069	0.0131128	0.0883245	0.869355	0.357712	0.815697	5.94191e-13	4.68017e-12	0.00153064	0.00663939	0.376976	1.28194e-05	7.70496e-05	0.0465529	0.121445	0.35655	1	0.582473	1
FBgn0003118	pnt	3R:19115953-19171889	-	Known	YES	0.00714805	0.0191093	0.110086	0.00117391	0.00150715	0.0820558	0.867916	0.659114	0.923601	2.35721e-07	1.18447e-06	0.796302	0.889072	0.241943	2.45993e-06	1.66039e-05	0.754608	1	0.481434	1	0.999999	1
FBgn0003124	polo	3L:20302754-20306566	+	Known	YES	0.000286721	0.639408	0.965752	0	0	0.0376344	0.831791	0.473524	0.865759	0	0	5.26246e-14	8.10694e-13	0.502189	0.389364	0.707399	2.56748e-10	3.5407e-09	0.750518	1	0.0504866	1
FBgn0003129	Poxm	3R:4144747-4159514	-	Known	YES	1.47743e-06	0.973172	1	0	0	0.215712	0.906004	0.0426978	0.478738	0	0	5.21905e-05	0.000280383	0.183557	0.0131858	0.0426363	0.12688	0.284944	0.577084	1	0.999999	1
FBgn0003130	Poxn	2R:11714198-11722560	-	Known	RARE	0.00232704	0.181729	0.516131	4.73055e-12	7.83032e-12	0.218066	0.906875	0.982026	0.996913	0.6668	0.737681	0.264516	0.456928	0.10218	1	1	0.0273441	0.0764097	0.684915	1	1	1
FBgn0003132	Pp1-13C	X:15253134-15255094	-	Known	YES	4.4484e-06	0.953466	1	0	0	0.0267767	0.819096	0.0316005	0.442006	0.36642	0.463069	0.230125	0.415748	1.90703e-14	1	1	1	1	1	1	1	1
FBgn0003134	Pp1alpha-96A	3R:20343992-20348053	+	Known	YES	0.0104643	0.00454381	0.0356665	5.63949e-07	8.13123e-07	0.41079	0.936866	0.288075	0.775252	3.52814e-08	1.90521e-07	0.344993	0.541893	0.521854	3.28252e-08	2.91915e-07	0.00351736	0.0125328	0.00049186	0.0172987	1	1
FBgn0003137	Ppn	3R:24346387-24366046	-	Known	YES	0.000997356	0.382124	0.77519	2.57883e-05	3.52435e-05	0.32608	0.923827	0.44662	0.854664	0	0	2.14939e-13	3.00816e-12	0.600652	2.2221e-12	3.32672e-11	2.28981e-06	1.60526e-05	0.159742	1	1	1
FBgn0003138	Ptp61F	3L:1342493-1475257	-	Known	YES	0.000132881	0.749767	1	0	0	0.385861	0.933136	0.187885	0.700679	6.66134e-16	6.70156e-15	0	0	0.464913	0.331454	0.626659	1.65425e-09	2.02959e-08	1	1	0.0251749	1
FBgn0003139	PpV	X:6265098-6266948	-	Known	YES	0.0011639	0.345075	0.737078	0	0	0.556068	0.962746	0.0105948	0.352378	0	0	4.44089e-16	9.44317e-15	0.235748	0.00567684	0.0202022	0.00514203	0.0175121	1	1	0.999999	1
FBgn0003140	PpY-55A	2R:13842901-13844075	-	Known	YES	0.000194003	0.69995	0.996959	0	0	0.189991	0.898426	0.353276	0.814101	0.102508	0.165228	0.289811	0.484624	0.0391477	1	1	0.347263	0.63851	1	1	0.963179	1
FBgn0003141	pr	2L:20073719-20075458	-	Known	YES	0.0030448	0.126548	0.41517	0	0	0.129425	0.875645	0.00125777	0.222879	0	0	6.64038e-09	5.34855e-08	0.394369	0.0127819	0.0415345	5.02304e-06	3.30668e-05	0.00820297	0.159684	1	1
FBgn0003145	prd	2L:12082995-12085827	-	Known	YES	0.000561561	0.511991	0.884123	0	0	0.531011	0.959591	0.456673	0.858225	0.178131	0.259732	0.631103	0.783131	0.193218	1	1	0.270588	0.525811	1	1	0.0290722	1
FBgn0003149	Prm	3L:8725958-8738410	-	Known	YES	0.000870786	0.414142	0.805077	0	0	0.832617	0.988355	0.267647	0.760771	2.30949e-09	1.37531e-08	2.4625e-06	1.5233e-05	0.428601	1.37351e-14	2.57667e-13	0.214325	0.438604	0.877789	1	1	1
FBgn0003159	CG2841	X:2238982-2260389	-	Known	YES	0.00227185	0.187002	0.524607	7.13145e-08	1.05611e-07	0.729247	0.979066	0.739864	0.946369	7.15872e-13	5.61087e-12	2.89041e-05	0.000159503	0.407669	0.267133	0.534521	0.000406239	0.00181114	0.00312195	0.076133	0.532051	1
FBgn0003162	Pu	2R:17062820-17070113	+	Known	YES	0.00372825	0.0908464	0.336379	0	0	0.92045	0.994057	0.316188	0.794059	5.57872e-10	3.48511e-09	3.00481e-07	2.05375e-06	0.677105	9.29368e-16	1.96649e-14	7.83392e-05	0.000406777	0.000487054	0.0171664	1	1
FBgn0003165	pum	3R:4892065-5063404	-	Known	YES	0.000182782	0.708348	1	0	0	0.76013	0.981961	0.398847	0.833839	1.7027e-08	9.48836e-08	0	0	0.301676	0.188646	0.406229	8.37415e-05	0.00043209	0.236054	1	1	1
FBgn0003169	put	3R:10444752-10451425	-	Known	YES	0.000125105	0.756962	1	0	0	0.294666	0.919972	0.126998	0.638322	0	0	4.57323e-12	5.33852e-11	0.247781	0.717378	1	3.38337e-06	2.3008e-05	0.999999	1	0.995914	1
FBgn0003174	pwn	2R:3170077-3188311	+	Known	YES	0.00461852	0.0597731	0.251779	0	0	0.936424	0.995142	0.314204	0.792932	1.97079e-05	8.08075e-05	0.0163581	0.053986	0.411787	0.00780521	0.0267776	1.37359e-05	8.33786e-05	0.205981	1	0.825642	1
FBgn0003175	px	2R:18381802-18449570	-	Known	YES	0.00447412	0.0639205	0.264244	0	0	0.130697	0.875645	0.305952	0.786276	0	0	0.650453	0.796833	0.378877	1.08218e-10	1.31379e-09	0.102862	0.239703	0.671157	1	1	1
FBgn0003178	PyK	3R:18193258-18198468	+	Known	YES	0.000568443	0.509416	0.883012	0.00104154	0.00134054	0.80094	0.985257	0.19832	0.710303	6.08955e-09	3.50542e-08	0.455035	0.646238	0.357728	1.94104e-05	0.000113377	0.000121063	0.000603074	0.874532	1	1	1
FBgn0003187	qua	2L:17486806-17497208	-	Known	YES	1.1156e-05	0.926371	1	2.50303e-05	3.42243e-05	0.621422	0.965935	0.0926612	0.586549	0	0	0	0	0.430498	0.364529	0.674131	4.11176e-11	6.31912e-10	0.999999	1	0.341441	1
FBgn0003189	r	X:16549392-16562745	+	Known	YES	0.00189246	0.22852	0.589197	0	0	0.0344235	0.831791	0.553005	0.893985	0	0	2.55673e-12	3.08124e-11	0.568734	0.0719579	0.184271	1.2209e-16	3.77164e-15	0.428699	1	0.599937	1
FBgn0003204	ras	X:10638535-10643130	+	Known	YES	0.000126185	0.755948	1	0	0	0.822138	0.987051	0.132443	0.644351	9.43776e-11	6.26025e-10	2.9831e-09	2.49144e-08	0.382725	0.00060298	0.00265514	2.72788e-07	2.29522e-06	0.999999	1	1	1
FBgn0003205	Ras85D	3R:5336283-5338789	-	Known	YES	4.48721e-05	0.852964	1	0	0	0.661942	0.971491	0.00102009	0.217605	0	0	1.42109e-14	2.38684e-13	0.198835	0.107139	0.256541	0.00318739	0.0114657	1	1	0.999999	1
FBgn0003206	Ras64B	3L:4139076-4141398	+	Known	YES	0.00186643	0.23175	0.593742	0	0	0.608382	0.964919	0.121597	0.630521	0	0	8.48103e-06	4.9605e-05	0.225967	0.00721148	0.0249726	0.0179592	0.0528128	0.558787	1	1	1
FBgn0003209	raw	2L:8709880-8740660	-	Known	YES	0.000399089	0.580415	0.930949	4.90918e-12	8.12239e-12	0.0179508	0.811728	0.786694	0.956566	3.12374e-05	0.000125021	0.0537382	0.142599	0.563943	2.3045e-16	5.22763e-15	0.0131816	0.0401669	0.0109704	0.199128	1	1
FBgn0003210	rb	X:4429668-4434659	-	Known	YES	0.00100213	0.380986	0.774169	0	0	0.530129	0.959591	0.288528	0.775581	1.97685e-07	1.0001e-06	0	0	0.387282	9.78451e-07	6.99667e-06	7.34651e-05	0.000383783	0.999999	1	0.999999	1
FBgn0003218	rdgB	X:13656785-13673521	+	Known	YES	0.000460163	0.552794	0.912859	6.46984e-09	9.84826e-09	0.35281	0.926652	0.831831	0.96545	0.667385	0.738181	0	0	0.62771	0.0109456	0.036225	1.28213e-23	7.73197e-22	0.52533	1	1	1
FBgn0003227	rec	3R:11648741-11658354	-	Known	YES	0.00134616	0.309881	0.697189	0	0	0.470859	0.945629	0.235331	0.737482	0.00763352	0.0185971	2.37584e-10	2.24139e-09	0.58636	0.00145126	0.0058935	1.97896e-09	2.39732e-08	0.396718	1	0.0663708	1
FBgn0003231	ref(2)P	2L:19542468-19545548	+	Known	YES	0.0871534	6.54881e-17	6.04146e-15	0.34369	0.372678	0.855297	0.988694	0.319196	0.795402	4.9738e-14	4.29877e-13	5.69041e-06	3.38503e-05	0.813642	4.58326e-18	1.25946e-16	3.79846e-12	6.70622e-11	0.553041	1	0.0766764	1
FBgn0003248	Rh2	3R:14725145-14726741	+	Known	YES	0.000863525	0.416096	0.806914	0	0	0.892991	0.992035	0.462451	0.861113	1.09601e-05	4.63991e-05	0.00092453	0.00417916	0.832594	1.01388e-36	1.30946e-34	0.999999	1	9.45194e-06	0.000616303	0.999999	1
FBgn0003249	Rh3	3R:15906782-15908172	-	Known	YES	0.00599439	0.031925	0.160078	0	0	0.589173	0.964601	0.0820588	0.568521	0	0	2.53288e-05	0.000140584	0.66189	5.93341e-23	2.53491e-21	0.108016	0.249512	0.00902031	0.171325	0.999999	1
FBgn0003250	Rh4	3L:16845627-16855617	-	Known	YES	0.00215824	0.198426	0.544109	0	0	0.287515	0.919972	0.0999027	0.597792	0	0	3.34589e-08	2.51137e-07	0.853844	7.07175e-37	9.24006e-35	0.000112993	0.000567331	7.91266e-05	0.00380125	0.999998	1
FBgn0003254	rib	2R:15157583-15168901	+	Known	YES	2.49746e-07	0.988968	1	0	0	0.574887	0.96406	0.72893	0.943573	0.0152399	0.0336609	5.28746e-05	0.000283904	0.362571	0.733425	1	1.4215e-05	8.60074e-05	0.822236	1	0.100932	1
FBgn0003255	rk	2L:13982743-14001248	-	Known	YES	0.00271411	0.149194	0.458292	0.000926269	0.00119507	0.961276	0.996562	0.192839	0.704506	5.74573e-05	0.000221617	0.54266	0.71852	0.498358	1.88389e-09	1.96402e-08	0.00236234	0.00875604	0.512654	1	0.568287	1
FBgn0003256	rl	2RHet:198176-252641	+	Known	YES	0	1	1	0	0	0.837968	0.988523	0.18288	0.696679	0	0	5.10433e-07	3.39994e-06	0.0849127	0.908408	1	0.193676	0.404886	0.442751	1	1	1
FBgn0003257	r-l	3R:16896279-16899041	-	Known	YES	1.86213e-06	0.969883	1	0	0	0.866778	0.990004	0.713578	0.938612	1.11022e-16	1.19136e-15	3.2121e-12	3.80936e-11	0.524745	0.999998	1	3.80622e-17	1.24331e-15	0.999999	1	0.0874817	1
FBgn0003261	Rm62	3R:1826148-1834301	-	Known	YES	0.000155467	0.730101	1	0	0	0.741546	0.980386	0.726078	0.94269	0.280346	0.373376	0.00436364	0.0170409	0.481383	1.27299e-05	7.65662e-05	3.92014e-08	3.82336e-07	0.227988	1	1	1
FBgn0003267	ro	3R:22702493-22706893	-	Known	YES	0.000373253	0.592939	0.939237	0	0	0.614291	0.96547	0.578051	0.900734	0.290557	0.384232	0.0287566	0.0863522	0.221859	0.712907	1	8.65832e-05	0.000445657	1	1	0.817016	1
FBgn0003268	rod	3R:27406673-27413966	+	Known	YES	0.000155563	0.73002	1	0	0	0.0095756	0.790504	0.953249	0.99193	1.19682e-13	1.00408e-12	1.77636e-15	3.47906e-14	0.427247	0.244127	0.497989	6.37788e-07	4.98416e-06	0.706452	1	0.117187	1
FBgn0003270	amos	2L:18596136-18596921	-	Known	RARE	3.77651e-08	0.99571	1	0	0	0.0482844	0.842891	0.128939	0.639481	0.214697	0.301812	0.318223	0.515334	0.0151619	1	1	0.945008	1	1	1	0.839958	1
FBgn0003274	RpLP2	2R:12473634-12474237	+	Known	YES	0.000675053	0.472155	0.854522	0	0	0.669336	0.972273	0.263689	0.756614	0.00123493	0.00373682	0.253412	0.444114	0.270245	0.175677	0.383366	0.00118841	0.00472717	0.0129815	0.224469	0.999999	1
FBgn0003275	RpII18	3R:1197517-1198119	+	Known	YES	0.000181491	0.709333	1	0	0	0.106311	0.870392	0.59036	0.904794	0.000206868	0.00073044	0.208479	0.387898	0.216394	0.42974	0.760429	7.46302e-06	4.77258e-05	0.999999	1	0.999995	1
FBgn0003277	RpII215	X:11456833-11464359	-	Known	YES	6.2474e-05	0.826891	1	0	0	0.613316	0.96547	0.229536	0.732692	0.338036	0.434293	0	0	0.265116	0.0208566	0.0636578	0.0512543	0.132109	0.43904	1	0.678492	1
FBgn0003278	RpI135	2L:404285-407969	+	Known	YES	1.62064e-06	0.971903	1	0	0	0.0171311	0.807436	0.960921	0.993276	2.69726e-11	1.8627e-10	2.22045e-16	4.94119e-15	0.396468	0.585297	0.942832	1.01005e-09	1.27557e-08	0.299302	1	0.956548	1
FBgn0003279	RpL4	3R:23748543-23750610	+	Known	YES	0.00370986	0.0916484	0.338444	0	0	0.569343	0.96406	0.54462	0.891386	1.20378e-05	5.07115e-05	0.00737791	0.027195	0.183042	2.74916e-06	1.84008e-05	0.97409	1	1	1	1	1
FBgn0003285	rst	X:2844432-2867867	-	Known	YES	0.00361092	0.0960964	0.348479	0	0	0.0234105	0.819096	0.0261145	0.423441	0.00215905	0.00615596	0.0456769	0.125165	0.890886	0.60212	0.96162	1.97025e-50	1.06711e-47	0.633219	1	7.07371e-07	0.000698632
FBgn0003292	rt	3L:11577222-11580870	-	Known	YES	0.000324199	0.618335	0.954257	0	0	0.00242245	0.635001	0.593849	0.905296	1.17722e-07	6.07959e-07	1.30429e-12	1.62266e-11	0.533094	0.0208796	0.0637051	2.11423e-11	3.37754e-10	0.4469	1	0.354735	1
FBgn0003295	ru	3L:1370628-1387437	+	Known	YES	0.000495093	0.538092	0.90335	0	0	0.214648	0.906004	0.748437	0.948674	0.562657	0.647203	0.873539	0.933373	0.181488	0.01602	0.0505498	0.919157	1	1	1	0.234682	1
FBgn0003300	run	X:20561697-20568348	+	Known	YES	0.00686991	0.0216081	0.120451	0.00196428	0.00249841	0.267223	0.918893	0.0702218	0.547496	0.0266488	0.0540222	0.328622	0.525642	0.142185	0.999999	1	0.786922	1	1	1	0.0331906	1
FBgn0003301	rut	X:14681511-14720106	-	Known	YES	0.0130824	0.00149833	0.0143671	0	0	0.873659	0.990004	0.397466	0.833222	2.22045e-16	2.31162e-15	0.00583738	0.0221806	0.668382	4.7558e-12	6.86291e-11	8.05794e-09	8.87457e-08	0.0012328	0.0362787	1	1
FBgn0003302	rux	X:5929786-5931833	-	Known	YES	0.00942253	0.00710136	0.0510519	2.66038e-07	3.87673e-07	0.0609204	0.853477	0.289174	0.77573	0	0	3.41168e-07	2.3186e-06	0.420226	0.620164	0.981252	1.78018e-10	2.51381e-09	1	1	0.187771	1
FBgn0003308	ry	3R:8858250-8863742	+	Known	YES	0.000613716	0.493013	0.871181	0	0	0.509515	0.956543	0.201389	0.712916	5.14446e-10	3.22224e-09	3.92568e-08	2.92427e-07	0.468241	3.50052e-09	3.52255e-08	0.00484311	0.0166341	0.010241	0.189391	0.999999	1
FBgn0003310	S	2L:1049674-1077815	-	Known	YES	0.00115545	0.346834	0.739051	0	0	0.0349471	0.831791	0.572695	0.899546	4.28527e-05	0.000168212	0	0	0.388212	1	1	7.41674e-09	8.20877e-08	0.678846	1	0.232188	1
FBgn0003312	sad	3R:7702957-7705476	+	Known	YES	0.0056186	0.0378184	0.181602	0	0	0.0356508	0.831791	0.160969	0.675979	0.395433	0.492065	0.0995947	0.22918	0.256757	1	1	4.3215e-06	2.88444e-05	0.667952	1	0.999976	1
FBgn0003317	sax	2R:3693989-3697572	+	Known	YES	8.52991e-05	0.798308	1	0	0	0.102203	0.870392	0.0205079	0.398855	0	0	0	0	0.320451	0.265692	0.532428	0.00206636	0.00777982	1	1	0.0223343	0.993245
FBgn0003321	sbr	X:10726785-10741125	-	Known	YES	0.000531342	0.523573	0.892329	0	0	0.0872858	0.869355	0.992044	0.998626	6.21725e-15	5.82439e-14	2.44249e-15	4.68508e-14	0.374486	0.565371	0.92228	1.5512e-07	1.36933e-06	0.705347	1	0.377685	1
FBgn0003326	sca	2R:8668046-8689515	+	Known	YES	0.0172743	0.00025994	0.00322691	2.22045e-15	4.00285e-15	0.68016	0.973398	0.746283	0.94817	2.22045e-14	1.9799e-13	6.96524e-05	0.000369103	0.557296	6.95851e-06	4.3619e-05	0.0152674	0.0457955	0.0947511	0.827071	0.00778461	0.650636
FBgn0003328	scb	2R:11136289-11146003	+	Known	YES	0.0025828	0.159423	0.477825	0	0	0.114205	0.873602	0.408302	0.837536	0.275205	0.367837	0.957641	0.978412	0.719184	6.60639e-05	0.000352243	1.65195e-13	3.50204e-12	6.05985e-07	5.65249e-05	0.701433	1
FBgn0003330	Sce	3R:23506153-23507751	-	Known	YES	0.00950108	0.00686539	0.049868	0	0	0.0665154	0.853477	0.0410771	0.477902	0.482563	0.575286	1.89245e-10	1.80313e-09	0.275573	6.70674e-05	0.000357027	0.0046796	0.0161369	1	1	1	1
FBgn0003334	Scm	3R:5459081-5463333	-	Known	YES	0.000129849	0.752544	1	0	0	0.0683907	0.854059	0.613984	0.911168	3.77476e-15	3.58335e-14	0	0	0.207895	1	1	0.0117799	0.0364111	1	1	0.180809	1
FBgn0003339	Scr	3R:2648842-2675703	-	Known	YES	0.000838504	0.422935	0.813925	0	0	0.974269	0.997116	0.0548134	0.509508	0	0	9.17467e-07	5.94216e-06	0.27913	0.231651	0.47805	0.635631	0.992721	0.2718	1	0.0430705	1
FBgn0003345	sd	X:15698403-15721714	+	Known	YES	0.0220204	3.65046e-05	0.000573619	0.00851776	0.0105075	0.123501	0.875645	0.0978313	0.593818	0.0482691	0.0885797	0.00593055	0.0224963	0.296135	0.089246	0.220854	0.0127704	0.0390664	0.0736342	0.717279	0.859997	1
FBgn0003346	RanGAP	2L:19441959-19447317	+	Known	YES	0.0262665	6.36294e-06	0.000119035	0	0	0.738163	0.979846	0.158687	0.674445	3.78253e-12	2.79648e-11	3.4863e-11	3.63059e-10	0.732553	1	1	1.25764e-41	3.24066e-39	0.415764	1	0.583943	1
FBgn0003353	sei	2R:19934934-19940558	+	Known	YES	0.00376397	0.0893107	0.332526	0	0	0.519268	0.957442	0.977351	0.995906	4.39487e-06	1.95159e-05	1.11022e-16	2.62403e-15	0.58372	0.153002	0.343114	6.02416e-20	2.54455e-18	0.00416561	0.0944493	1	1
FBgn0003356	Jon99Cii	3R:25749476-25750337	-	Known	YES	0.0927379	6.05807e-18	6.2211e-16	3.73701e-13	6.36183e-13	0.0925958	0.869355	0.331681	0.80358	0.1671	0.246676	0.434335	0.627328	0.743996	1.82838e-27	1.21099e-25	5.5771e-05	0.000297836	0.000231867	0.00921429	1	1
FBgn0003357	Jon99Ciii	3R:25747938-25749177	+	Known	YES	0.0183851	0.000163953	0.00217696	5.10703e-15	9.12746e-15	0.127556	0.875645	0.226244	0.730796	1.30751e-12	9.98855e-12	0.00575468	0.0218937	0.730543	1.00342e-15	2.11252e-14	1.6169e-06	1.17067e-05	7.60326e-10	1.51975e-07	0.999999	1
FBgn0003358	Jon99Ci	3R:25750948-25751911	-	Known	YES	0.00076279	0.444695	0.831682	9.28332e-08	1.3703e-07	0.0350862	0.831791	0.144398	0.661294	0	0	0.313502	0.510019	0.896124	4.65973e-40	7.14492e-38	2.8513e-08	2.83946e-07	5.89953e-09	9.81416e-07	0.999998	1
FBgn0003360	sesB	X:10674926-10680991	-	Known	YES	0.00241722	0.173478	0.502476	3.62821e-13	6.17786e-13	0.615292	0.96547	0.127351	0.638355	2.22045e-16	2.31162e-15	6.49477e-05	0.000345484	0.384224	1.17513e-09	1.25392e-08	0.47083	0.802155	0.037596	0.469496	0.999999	1
FBgn0003366	sev	X:10965474-10980332	-	Known	YES	0.000510871	0.531684	0.898588	0	0	0.530576	0.959591	0.760495	0.951545	0	0	0.00435951	0.0170287	0.533754	4.604e-06	2.96514e-05	3.33415e-07	2.75698e-06	0.175754	1	0.854625	1
FBgn0003371	sgg	X:2527985-2573586	+	Known	YES	0.0168237	0.000313475	0.00379528	0	0	0.844218	0.988523	0.939497	0.988883	0.493562	0.585253	1.6811e-08	1.29937e-07	0.444594	6.79603e-05	0.00036155	0.0628681	0.157557	0.0313172	0.413866	0.253958	1
FBgn0003374	Sgs4	X:3143534-3145073	+	Known	RARE	0.00386942	0.084938	0.321558	6.36772e-08	9.44386e-08	0.975902	0.997116	0.953061	0.991805	0.0415865	0.0782309	0.121078	0.264189	0.0261914	0.217687	0.455163	1	1	1	1	1	1
FBgn0003375	Sgs5	3R:13421084-13421834	+	Known	RARE	0.023449	2.02673e-05	0.000337922	0.843062	0.857919	0.529168	0.959591	0.14563	0.662186	0.0928386	0.152737	0.168309	0.333818	0.183228	8.3104e-06	5.14687e-05	0.925362	1	0.999999	1	0.999999	1
FBgn0003377	Sgs7	3L:11502961-11503347	+	Known	RARE	0.00341135	0.105801	0.370661	0.00314385	0.00395994	0.182157	0.89806	0.153218	0.667981	0.155828	0.232925	0.907468	0.95085	0.150882	0.000310188	0.00145071	0.933018	1	0.999998	1	0.842901	1
FBgn0003378	Sgs8	3L:11502067-11502494	-	Known	RARE	2.7013e-05	0.885658	1	0.0266008	0.0318824	0.274061	0.919972	0.919066	0.983872	0.200742	0.285856	0.921914	0.958143	0.0977473	0.00971726	0.0326143	1	1	0.713026	1	1	1
FBgn0003380	Sh	X:17818340-17957278	-	Known	YES	0.000259835	0.655586	0.97447	0	0	0.745015	0.981075	0.00943055	0.347345	0	0	8.54339e-05	0.000448193	0.579279	5.8011e-16	1.25138e-14	0.258066	0.50685	0.346803	1	0.114036	1
FBgn0003382	sha	2R:7211819-7223968	+	Known	RARE	0.0036326	0.0951021	0.345845	0	0	0.215457	0.906004	0.492643	0.872027	0.778419	0.830918	0.668052	0.80926	0.187913	0.777115	1	0.0570704	0.144909	1	1	0.168428	1
FBgn0003386	Shaw	2L:3718185-3729145	+	Known	YES	0.00186575	0.231835	0.593868	0	0	0.94306	0.995173	0.000613668	0.200711	2.15383e-14	1.92357e-13	4.94105e-06	2.96429e-05	0.385776	0.00151395	0.0061266	0.767797	1	0.0166061	0.266173	0.0926902	1
FBgn0003388	shd	3L:14607558-14615305	+	Known	YES	0.00257371	0.16016	0.478972	0	0	0.24228	0.91313	0.206967	0.716657	0.00154296	0.00456092	6.57245e-11	6.62607e-10	0.534352	0.00380625	0.0141215	2.60824e-07	2.20339e-06	0.000324857	0.0121885	0.989499	1
FBgn0003390	shf	X:6665496-6673692	-	Known	YES	0.00393647	0.0822783	0.314538	0	0	0.00666453	0.784259	0.353555	0.814101	0.000684318	0.002194	0.000325252	0.00157893	0.541909	0.000642893	0.00281575	7.67498e-05	0.000399204	0.0114812	0.205183	0.169256	1
FBgn0003391	shg	2R:16937159-16944702	-	Known	YES	0.000110745	0.770921	1	0	0	0.67946	0.973291	0.117279	0.624422	5.63972e-10	3.52059e-09	4.44089e-16	9.44317e-15	0.48986	0.00644678	0.0226304	1.2173e-05	7.4729e-05	0.0110464	0.200269	0.572861	1
FBgn0003392	shi	X:15786149-15800749	+	Known	YES	0.00881303	0.00923769	0.0631004	0	0	0.756738	0.981961	0.880229	0.977083	0.00439561	0.0115561	1.62093e-14	2.69679e-13	0.414778	0.00527022	0.0189176	0.00466205	0.0160813	0.505513	1	0.0799592	1
FBgn0003396	shn	2R:7046591-7104899	+	Known	YES	0.00546787	0.0404922	0.190991	0	0	0.173368	0.894753	0.513617	0.879879	2.66454e-15	2.5599e-14	0.0819378	0.198753	0.441332	1.47353e-15	3.04126e-14	1	1	0.149006	1	1	1
FBgn0003401	shu	2R:19728984-19730809	-	Known	YES	0.000856097	0.418109	0.808486	0	0	0.591243	0.964601	0.64173	0.918424	7.74948e-06	3.33854e-05	1.57419e-10	1.51497e-09	0.286308	0.0405043	0.113364	0.000259858	0.0012066	0.38804	1	1	1
FBgn0003410	sina	3L:16846851-16851812	+	Known	YES	0.000767545	0.443278	0.830392	0	0	0.147809	0.884772	0.222738	0.727747	0	0	0	0	0.42892	0.175304	0.382796	1.28857e-05	7.87877e-05	0.999999	1	0.00608333	0.56902
FBgn0003411	sisA	X:11215612-11216390	-	Known	YES	0.0202492	7.58143e-05	0.00110353	0.275433	0.302344	0.523535	0.958367	0.798272	0.958412	0.898512	0.92443	0.101926	0.233249	0.276724	0.338551	0.636831	0.00011842	0.000590869	0.999999	1	0.374594	1
FBgn0003415	skd	3L:20985914-21020534	-	Known	YES	0.00221436	0.192684	0.534464	0	0	0.236945	0.912517	0.807173	0.960321	0	0	1.97275e-06	1.23126e-05	0.21972	0.0333703	0.0958657	0.0279729	0.0779846	0.171648	1	0.999995	1
FBgn0003416	sl	X:16244348-16250515	+	Known	YES	0.00134377	0.310312	0.697533	0	0	0.544426	0.960977	0.385211	0.826139	4.44089e-16	4.52342e-15	0	0	0.653591	4.71995e-14	8.3825e-13	6.62768e-08	6.21669e-07	0.256057	1	1	1
FBgn0003423	slgA	X:21245029-21256186	+	Known	YES	0.00183393	0.235861	0.600244	0.0528674	0.0620756	0.977347	0.997378	0.144162	0.660935	0	0	8.88178e-16	1.82155e-14	0.598281	3.27822e-10	3.72782e-09	1.42953e-10	2.04706e-09	1	1	0.999999	1
FBgn0003429	slo	3R:20488213-20537317	+	Known	YES	0.000601786	0.497248	0.874745	0	0	0.281628	0.919972	0.0108348	0.353538	0	0	7.69118e-09	6.13737e-08	0.531051	1.16035e-05	7.02441e-05	0.0138369	0.0419314	0.038521	0.474828	0.0493578	1
FBgn0003430	slp1	2L:3825675-3827099	+	Known	YES	0.00506624	0.0486305	0.217163	0	0	0.487854	0.950946	0.265196	0.758729	0.0134589	0.030262	0.96278	0.981072	0.0523983	0.687158	1	0.999999	1	0.999999	1	0.47994	1
FBgn0003435	sm	2R:15405369-15519013	-	Known	YES	4.65167e-05	0.850324	1	0	0	0.580476	0.964601	0.00176175	0.233106	0.000339159	0.00115177	4.3987e-13	5.85288e-12	0.38182	0.45183	0.788861	2.07558e-07	1.78804e-06	0.435408	1	0.536537	1
FBgn0003444	smo	2L:277582-282167	+	Known	YES	7.18676e-05	0.814553	1	0	0	0.111461	0.872026	0.37564	0.822862	0	0	0	0	0.282424	0.11932	0.279914	3.53857e-06	2.3976e-05	1	1	0.999998	1
FBgn0003447	sn	X:7858057-7880634	+	Known	YES	2.33824e-07	0.989326	1	0	0	0.399167	0.935972	0.122689	0.632306	0	0	2.37366e-13	3.30133e-12	0.393044	0.072529	0.185521	2.49779e-06	1.73908e-05	0.160789	1	0.917482	1
FBgn0003448	sna	2L:15476593-15478260	-	Known	RARE	0.000881874	0.411185	0.802889	0	0	0.515907	0.956543	0.922677	0.984998	0.893006	0.920094	0.140287	0.293243	0.102882	1	1	0.0451634	0.118382	1	1	0.722867	1
FBgn0003449	snf	X:5203275-5204534	+	Known	YES	1.16893e-05	0.924636	1	0	0	0.214756	0.906004	0.00545742	0.314271	1.47802e-10	9.63418e-10	0.00188799	0.00802621	0.135169	0.0723311	0.1851	0.219353	0.446394	0.619377	1	0.999996	1
FBgn0003450	snk	3R:8865887-8868492	-	Known	YES	0.0057532	0.0355868	0.173592	0	0	0.988116	0.99816	0.204304	0.714852	0.000917542	0.00286308	0.175651	0.343918	0.27664	0.686651	1	0.000746135	0.00311168	0.773876	1	0.307482	1
FBgn0003459	stwl	3L:14396030-14403039	-	Known	YES	5.93949e-05	0.831146	1	0	0	0.607724	0.964919	0.236894	0.738716	0	0	8.88178e-16	1.82155e-14	0.540078	0.000236323	0.00113012	1.41423e-09	1.75239e-08	0.706076	1	0.359191	1
FBgn0003460	so	2R:3306855-3322377	+	Known	YES	0.00125881	0.326125	0.71575	0	0	0.132123	0.875645	0.607411	0.908891	0	0	2.18727e-06	1.36084e-05	0.405832	0.173373	0.379423	8.17129e-10	1.0489e-08	0.878699	1	0.698294	1
FBgn0003462	Sod1	3L:11105381-11106840	-	Known	YES	0.00443376	0.0651337	0.26757	1.89506e-11	3.0901e-11	0.833879	0.988355	0.16448	0.679916	0.00343754	0.00930016	0.61891	0.774585	0.301072	2.6043e-06	1.74905e-05	0.0979212	0.229735	0.363048	1	1	1
FBgn0003463	sog	X:15497316-15527467	-	Known	YES	0.0026037	0.157743	0.474101	0	0	0.299821	0.920225	0.105537	0.604108	0	0	0.000110402	0.00057139	0.383778	6.66945e-11	8.3133e-10	0.192922	0.403532	0.41289	1	1	1
FBgn0003464	sol	X:21221307-21228939	+	Known	YES	2.96979e-05	0.880151	1	0	0	0.398292	0.935938	0.409066	0.838025	0	0	0	0	0.244113	0.172161	0.377288	5.91546e-06	3.84367e-05	0.999999	1	0.999998	1
FBgn0003475	spir	2L:20311219-20348386	+	Known	YES	1.03949e-06	0.977496	1	0	0	0.295882	0.920225	0.0782535	0.562135	0.248292	0.339174	8.41327e-13	1.07545e-11	0.212066	0.0815907	0.204984	0.00479924	0.0164969	0.556345	1	1	1
FBgn0003479	spn-A	3R:25880418-25881759	-	Known	YES	0.000137999	0.745157	1	0	0	0.810764	0.985687	0.00147703	0.233106	4.98046e-13	3.95075e-12	4.44089e-16	9.44317e-15	0.300974	0.130305	0.300586	1.76809e-06	1.2719e-05	0.751309	1	1	1
FBgn0003480	spn-B	3R:10153773-10155330	+	Known	YES	0.000114505	0.767175	1	0	0	0.0579125	0.853477	0.636572	0.917549	1.25112e-09	7.60872e-09	3.72071e-06	2.25866e-05	0.211448	0.926963	1	1.76718e-05	0.000104937	0.999999	1	0.999977	1
FBgn0003482	spn-D	3R:22991438-22992844	+	Known	YES	0.00171604	0.251535	0.621826	0	0	0.476219	0.947704	0.679602	0.9283	0.136461	0.208753	1.13778e-05	6.55297e-05	0.242362	1	1	0.000968848	0.00393207	0.999999	1	0.219667	1
FBgn0003483	spn-E	3R:11663141-11670137	+	Known	YES	0.000238497	0.669156	0.982564	0	0	0.193627	0.898857	0.739477	0.946244	0	0	5.02357e-10	4.5607e-09	0.459256	0.00523755	0.0188124	4.06188e-05	0.000223603	0.76454	1	0.0696421	1
FBgn0003486	spo	3L:5583183-5585671	-	Known	YES	4.70355e-06	0.952152	1	0	0	0.765765	0.981961	0.746004	0.94817	1.08903e-08	6.15779e-08	2.49265e-05	0.000138535	0.112	1	1	1	1	0.912054	1	0.0833132	1
FBgn0003495	spz	3R:22890712-22895792	-	Known	YES	0.000286133	0.639752	0.966087	0	0	0.581465	0.964601	0.0258096	0.421456	0	0	1.71338e-05	9.70125e-05	0.433389	0.0144676	0.0462423	0.000339557	0.00154252	0.0220482	0.324815	0.53948	1
FBgn0003499	sr	3R:13916525-13961305	+	Known	YES	5.40201e-05	0.838857	1	0	0	0.608446	0.964919	0.0370554	0.462371	1.01563e-12	7.8483e-12	0.108629	0.244347	0.262426	0.00659587	0.0230911	0.876785	1	0.0182126	0.283008	0.716236	1
FBgn0003502	Btk29A	2L:8258373-8301079	-	Known	YES	0.000222071	0.680099	0.987995	0	0	0.919025	0.993963	0.133217	0.645924	0	0	0	0	0.435163	0.784346	1	8.92153e-12	1.50319e-10	0.886306	1	0.365252	1
FBgn0003507	srp	3R:11811874-11829803	+	Known	YES	0.000314807	0.623468	0.956922	0	0	0.00832423	0.790504	0.751601	0.94973	0.00727214	0.0178426	2.2887e-10	2.16344e-09	0.356951	0.0261898	0.0777659	0.000638152	0.00270981	0.0468593	0.537042	1	1
FBgn0003510	Sry-alpha	3R:25866939-25868793	+	Known	YES	0.0201183	8.003e-05	0.00115488	0	0	0.345952	0.926652	0.0485416	0.493836	0.276882	0.369695	0.617095	0.773239	0.210576	0.805193	1	0.0251218	0.0709017	0.999997	1	0.11307	1
FBgn0003511	Sry-beta	3R:25865441-25866753	+	Known	YES	4.42001e-05	0.854056	1	0	0	0.396323	0.935938	0.00600106	0.320741	0.016198	0.0354568	2.40412e-11	2.56259e-10	0.174936	0.0233298	0.0702238	0.188575	0.395946	1	1	0.543455	1
FBgn0003512	Sry-delta	3R:25869063-25870608	+	Known	YES	0.000598505	0.498423	0.875079	0	0	0.0688811	0.855098	0.00336796	0.275786	3.21282e-06	1.448e-05	1.66445e-12	2.05167e-11	0.28128	0.0402424	0.112734	0.0791646	0.192174	0.498397	1	0.325868	1
FBgn0003513	ss	3R:12200156-12229412	-	Known	YES	0.000121919	0.75998	1	0	0	0.62589	0.967071	0.605483	0.90836	0	0	0.562087	0.732856	0.0706653	0.523014	0.874425	1	1	0.214965	1	0.999999	1
FBgn0003514	sqh	X:6117094-6119173	-	Known	YES	0.0328552	4.25922e-07	1.03942e-05	0	0	0.895907	0.992035	0.0213878	0.403395	0.009185	0.0218151	0.0440945	0.121726	0.269659	1.31636e-07	1.0716e-06	0.200412	0.416091	1	1	1	1
FBgn0003515	st	3L:16490751-16493560	+	Known	YES	0.00261644	0.156728	0.47286	0	0	0.591055	0.964601	0.440891	0.852322	0.18894	0.272456	9.36613e-06	5.44963e-05	0.54237	2.99854e-09	3.0457e-08	0.00476768	0.0164019	0.639465	1	0.084687	1
FBgn0003517	sta	X:1375830-1377446	-	Known	YES	0.00032106	0.62004	0.955042	0	0	0.925954	0.994638	0.21632	0.723002	2.23326e-07	1.12472e-06	0.106856	0.241479	0.184842	0.807012	1	2.46619e-05	0.000142122	1	1	1	1
FBgn0003520	stau	2R:14005401-14013284	-	Known	YES	0.00100346	0.38067	0.773874	0	0	0.136235	0.875645	0.946466	0.990668	0.000671851	0.00215795	0	0	0.409906	4.87275e-06	3.12982e-05	0.000104018	0.000526873	0.319278	1	1	1
FBgn0003525	stg	3R:25077548-25081522	-	Known	YES	0.000463865	0.5512	0.911797	0	0	0.778435	0.98289	0.201809	0.713129	1.2086e-09	7.35819e-09	5.85699e-06	3.47857e-05	0.29185	0.674533	1	0.000199013	0.000946849	0.827452	1	0.29966	1
FBgn0003527	stil	2R:8457872-8459388	+	Known	YES	0.00196275	0.220063	0.57615	0	0	0.575555	0.96406	0.661204	0.924258	2.63084e-11	1.81894e-10	1.33227e-15	2.65273e-14	0.543739	0.00195535	0.00772296	4.00041e-11	6.1621e-10	0.618245	1	0.395828	1
FBgn0003545	sub	2R:13633005-13635583	-	Known	YES	1.52522e-05	0.913953	1	0	0	0.316609	0.92235	0.0315222	0.442006	0	0	1.67955e-10	1.61082e-09	0.516676	0.324997	0.617623	2.02294e-15	5.43008e-14	0.454616	1	0.664658	1
FBgn0003557	Su(dx)	2L:2037714-2044372	+	Known	YES	0.000602306	0.497062	0.87454	0	0	0.579116	0.964569	0.157657	0.673379	0.20313	0.288668	0.0017474	0.00748271	0.341442	0.000113985	0.000582325	0.0073161	0.0238838	0.0611296	0.640678	0.999999	1
FBgn0003559	su(f)	XHet:75589-80249	+	Known	YES	0	1	1	0	0	0.259422	0.917845	0.0515415	0.501708	0	0	0.0031045	0.0125951	0.419054	2.19372e-13	3.63778e-12	0.0682149	0.168816	1	1	1	1
FBgn0003567	su(Hw)	3R:10130177-10134311	-	Known	YES	0.000372709	0.593208	0.939319	0	0	0.80339	0.985257	0.0423599	0.478011	0	0	1.1624e-12	1.45751e-11	0.442054	0.00429352	0.0157158	1.88587e-05	0.000111375	0.228535	1	0.51632	1
FBgn0003575	su(sable)	X:529923-537793	+	Known	YES	3.32146e-06	0.959784	1	0	0	0.186212	0.89822	0.312417	0.791643	0	0	8.40106e-13	1.07471e-11	0.322391	0.000111905	0.000573178	0.00203663	0.00767826	0.999998	1	0.821435	1
FBgn0003598	Su(var)3-7	3R:9090086-9095760	+	Known	YES	0.0010992	0.358854	0.75094	0	0	0.458475	0.943513	0.500778	0.875205	8.51073e-11	5.6694e-10	0	0	0.389538	0.00756394	0.0260724	0.00277321	0.0101266	1	1	0.0457037	1
FBgn0003607	Su(var)205	2L:8209626-8211122	-	Known	YES	0.000389775	0.584868	0.934352	0	0	0.114482	0.873602	0.0287742	0.435462	0	0	0.000214262	0.00106625	0.275442	0.0586996	0.155437	0.000283836	0.00130744	0.762118	1	0.972915	1
FBgn0003612	Su(var)2-10	2R:5003627-5009505	+	Known	YES	0.0011998	0.337738	0.728778	0	0	0.0129172	0.80574	0.676422	0.927434	0	0	0	0	0.42964	0.137226	0.313856	1.31785e-06	9.66442e-06	0.999999	1	0.0186126	0.939241
FBgn0003638	su(w[a])	X:906812-940073	+	Known	YES	0.0242632	1.44972e-05	0.000250679	0	0	0.27189	0.919571	0.739184	0.946244	0.798126	0.84712	0	0	0.287356	0.0463146	0.127094	3.44429e-05	0.000192509	0.650562	1	1	1
FBgn0003651	svp	3R:8084459-8128507	+	Known	YES	0.00030947	0.626428	0.958452	0	0	0.0272916	0.819096	0.127481	0.638478	0	0	3.0325e-08	2.28433e-07	0.383231	9.76883e-05	0.000506502	0.0475106	0.123627	0.00143853	0.041165	1	1
FBgn0003654	sw	X:20099035-20107456	-	Known	YES	0.00915428	0.00797144	0.0561176	2.58221e-10	4.08159e-10	0.934593	0.995142	0.860174	0.972846	4.31877e-14	3.75201e-13	0.0161731	0.0534913	0.188412	0.999999	1	0.0117095	0.0362366	0.172928	1	0.999999	1
FBgn0003655	swa	X:6257451-6259741	-	Known	YES	0.000127963	0.754289	1	0	0	0.583	0.964601	0.764393	0.952214	0.000469862	0.00155434	0.000737106	0.0033868	0.43624	1	1	2.51896e-11	3.98806e-10	0.700461	1	0.241499	1
FBgn0003656	sws	X:7850853-7862269	-	Known	YES	1.64777e-05	0.910577	1	0	0	0.596955	0.964919	0.529341	0.886807	0.271183	0.363492	2.22045e-16	4.94119e-15	0.425065	0.000516516	0.00230769	0.00886801	0.0283311	0.019396	0.295784	0.593284	1
FBgn0003660	Syb	2R:6136940-6139922	-	Known	YES	0.00080944	0.431093	0.820958	0	0	0.452755	0.943402	0.0558807	0.513021	0	0	0.0153584	0.0512063	0.301115	0.00447357	0.0163144	0.122523	0.276946	0.0906746	0.805304	0.766404	1
FBgn0003676	CCT1	3R:18314827-18317161	-	Known	YES	1.77038e-07	0.990712	1	0	0	0.750509	0.981961	0.0533486	0.504859	7.77781e-07	3.71487e-06	0	0	0.1927	0.200983	0.42713	0.000831671	0.00342837	1	1	1	1
FBgn0003683	term	3L:18585403-18586871	-	Known	YES	0.00119192	0.33933	0.730626	0	0	0.229686	0.910063	0.79345	0.95733	0.425111	0.520615	0.978102	0.988983	0.160275	1	1	0.365045	0.663251	0.999999	1	0.0399675	1
FBgn0003687	Tbp	2R:17573697-17575147	-	Known	YES	0.00075059	0.448361	0.834431	0	0	0.567995	0.96406	0.0203931	0.398855	7.04533e-08	3.71375e-07	2.28706e-14	3.70566e-13	0.279396	0.288555	0.566251	0.0102063	0.0321027	0.999999	1	0.041858	1
FBgn0003701	thr	2R:13748778-13753468	-	Known	YES	0.000419426	0.570925	0.924753	0	0	0.0717322	0.858313	0.828779	0.965128	0	0	4.2093e-12	4.92915e-11	0.512879	0.129309	0.298696	3.03374e-10	4.1311e-09	0.350907	1	0.200364	1
FBgn0003710	tipE	3L:4188499-4193788	+	Known	YES	0.000823372	0.427153	0.818197	0	0	0.210788	0.906004	0.0562924	0.513843	2.59126e-13	2.11102e-12	0.000160542	0.000812927	0.727613	0.0362257	0.102907	3.4551e-25	2.38729e-23	1	1	0.0078942	0.655079
FBgn0003714	tko	X:2336346-2338009	-	Known	YES	1.07253e-06	0.977141	1	0	0	0.169367	0.893557	0.120961	0.630016	2.90668e-05	0.000117004	0.00301185	0.0122638	0.149727	0.0856578	0.213525	0.0245962	0.0695762	1	1	0.999998	1
FBgn0003716	tkv	2L:5219000-5271384	-	Known	YES	2.5202e-05	0.889532	1	0	0	0.779284	0.98289	0.666688	0.925874	0.0421655	0.0791839	0.113817	0.252306	0.273612	0.000700954	0.00303913	0.38381	0.688958	0.575453	1	0.442421	1
FBgn0003719	tld	3R:20575453-20579232	+	Known	YES	0.03774	5.73982e-08	1.64176e-06	0.412371	0.442296	0.567475	0.96406	0.91808	0.983654	0.136206	0.208448	0.495686	0.680472	0.514341	1.3688e-06	9.57788e-06	2.08275e-05	0.000121951	0.206582	1	0.690043	1
FBgn0003720	tll	3R:26678037-26680122	+	Known	RARE	0.00893104	0.0087781	0.0605647	0	0	0.953454	0.995697	0.881512	0.977221	0.293856	0.38792	0.148707	0.305675	0.304069	0.667627	1	4.90578e-09	5.59756e-08	0.999999	1	0.999999	1
FBgn0003721	Tm1	3R:11107093-11134501	+	Known	YES	0.00552729	0.0394153	0.18713	0	0	0.70898	0.977218	0.40991	0.838454	0.00241763	0.00679895	0.917371	0.955724	0.382853	8.93255e-09	8.5263e-08	0.111576	0.256379	0.0695425	0.688657	0.999999	1
FBgn0003731	Egfr	2R:17409925-17447482	+	Known	YES	0.0142474	0.000918617	0.00947394	0	0	0.0548159	0.853477	0.68984	0.931327	0	0	0.000288601	0.00141227	0.500651	0.0012597	0.00519217	1.8058e-11	2.92235e-10	0.588102	1	1	1
FBgn0003732	Top2	2L:19447365-19453490	-	Known	YES	0.000169427	0.718735	1	0	0	0.229882	0.910063	0.263664	0.756614	0	0	0	0	0.22203	0.111202	0.264683	0.00989018	0.0312287	0.315507	1	1	1
FBgn0003733	tor	2R:3592688-3596689	-	Known	YES	7.33599e-05	0.812673	1	0	0	0.290918	0.919972	0.275035	0.766807	0	0	4.44089e-16	9.44317e-15	0.436832	0.0577705	0.153306	2.00805e-06	1.42589e-05	1	1	0.018877	0.944692
FBgn0003741	tra	3L:16583159-16584150	-	Known	YES	0.00600194	0.031817	0.15968	0	0	0.278552	0.919972	0.186177	0.698783	6.64803e-05	0.00025376	0.0815414	0.198064	0.182469	4.40027e-07	3.31898e-06	1	1	1	1	0.999999	1
FBgn0003742	tra2	2R:10489509-10491842	-	Known	YES	0.00388013	0.0845069	0.32054	0	0	0.417755	0.937603	0.0992203	0.596152	0	0	3.70237e-12	4.35839e-11	0.423641	0.309001	0.595267	4.86796e-08	4.67046e-07	0.541417	1	0.301073	1
FBgn0003744	trc	3L:19823964-19827404	-	Known	YES	0.00207375	0.207454	0.557886	0	0	0.655077	0.970549	0.0564312	0.514032	2.59792e-13	2.11541e-12	2.44493e-12	2.95501e-11	0.207164	0.643893	1	0.00631119	0.0210019	0.783094	1	0.614924	1
FBgn0003747	Gr5a	X:5574650-5576521	+	Known	YES	0.00574	0.0357995	0.174357	0.000408992	0.000535185	0.780407	0.983011	0.985622	0.997476	0.951713	0.963916	0.5279	0.706601	0.218276	0.866522	1	2.56512e-06	1.7822e-05	1	1	0.999999	1
FBgn0003748	Treh	2R:16961523-16976450	+	Known	YES	0.00882039	0.00920834	0.0629768	0	0	0.7238	0.978937	0.293588	0.778075	0	0	0.378335	0.574614	0.67882	4.07348e-11	5.25701e-10	9.85561e-10	1.24558e-08	0.0107835	0.196479	1	1
FBgn0003751	trk	2L:10271443-10272324	-	Known	YES	4.32692e-05	0.855584	1	0	0	0.816172	0.98608	0.343568	0.809342	0.000477486	0.00157691	0.0859714	0.205912	0.0158114	0.475818	0.819989	0.999999	1	1	1	1	1
FBgn0003861	trp	3R:25740243-25746011	-	Known	YES	0.00366031	0.0938474	0.34325	0	0	0.331417	0.924136	0.136756	0.651208	0	0	1.63292e-10	1.56775e-09	0.581981	4.21644e-11	5.43107e-10	0.0872641	0.20846	5.03255e-07	4.8422e-05	0.999998	1
FBgn0003862	trx	3R:10089080-10112625	-	Known	YES	0.00913287	0.0080454	0.0565198	0	0	0.330617	0.923938	0.322402	0.797432	0.0235152	0.048587	0	0	0.579989	2.00139e-13	3.32542e-12	5.67033e-05	0.000302478	0.0112093	0.201733	1	1
FBgn0003863	alphaTry	2R:7231765-7232624	-	Known	YES	0.037129	7.37592e-08	2.07555e-06	0.0134888	0.0164676	0.0907069	0.869355	0.324662	0.799385	0.0017058	0.00498334	6.78978e-07	4.47719e-06	0.57402	3.67057e-12	5.35903e-11	0.00131858	0.00518757	0.00175922	0.0485411	0.999999	1
FBgn0003865	tsg	X:11882095-11882981	-	Known	YES	7.29135e-08	0.994039	1	0	0	0.934277	0.995142	0.884094	0.977738	0.689243	0.756147	0.849857	0.920225	0.08825	1	1	0.264344	0.516476	0.608224	1	0.74798	1
FBgn0003866	tsh	2L:21828593-21837011	+	Known	YES	0.00166967	0.258048	0.630292	0	0	0.743456	0.98083	0.326255	0.800192	1.39908e-11	9.88745e-11	5.26116e-05	0.0002826	0.464166	0.0879545	0.218165	1.38246e-07	1.23302e-06	0.23162	1	0.332538	1
FBgn0003867	tsl	3R:17603836-17608258	-	Known	YES	0.000113847	0.767826	1	0	0	0.378261	0.931495	0.875688	0.976295	1.44779e-09	8.75074e-09	0.399771	0.59487	0.573415	1.14435e-09	1.22497e-08	3.45918e-06	2.34855e-05	0.0213902	0.317683	1	1
FBgn0003870	ttk	3R:27539589-27561114	+	Known	YES	0.00202304	0.213104	0.566098	0	0	0.233831	0.911405	0.509797	0.87823	0.00464822	0.0121354	7.72715e-14	1.1579e-12	0.325818	0.00217715	0.00851077	0.0121289	0.0373452	0.52286	1	0.611758	1
FBgn0003882	tub	3R:213464-215535	+	Known	YES	0.000382325	0.588479	0.936167	0	0	0.720813	0.978937	0.0329458	0.447006	0	0	0	0	0.247303	0.0583428	0.154654	0.0117676	0.0363896	1	1	0.38539	1
FBgn0003884	alphaTub84B	3R:2912321-2914561	+	Known	YES	0.00255129	0.161994	0.482206	2.10665e-11	3.43094e-11	0.116575	0.873807	0.0188487	0.393715	0.000634525	0.00204847	0	0	0.328303	0.257435	0.519324	0.000536194	0.0023167	0.306451	1	0.474199	1
FBgn0003885	alphaTub84D	3R:3356475-3358454	+	Known	YES	0.00723541	0.0183876	0.106752	0	0	0.91362	0.993744	0.525801	0.885466	4.26546e-05	0.000167532	0	0	0.323899	0.0341988	0.0979442	7.49706e-08	6.96793e-07	1	1	1	1
FBgn0003886	alphaTub85E	3R:5556943-5558972	-	Known	YES	0.00011952	0.762281	1	0	0	0.444319	0.941459	0.315829	0.793912	1.24345e-14	1.13596e-13	0.895047	0.945051	0.418627	0.239082	0.490312	2.80444e-12	5.04138e-11	0.703648	1	1	1
FBgn0003887	betaTub56D	2R:15334824-15339105	-	Known	YES	0.000459248	0.553189	0.913054	0	0	0.782082	0.983372	0.00110565	0.222663	0.000166149	0.000595836	0	0	0.278442	0.999999	1	0.000261382	0.00121325	0.0322732	0.422179	0.999999	1
FBgn0003888	betaTub60D	2R:20193404-20200622	+	Known	YES	0.0263566	6.13152e-06	0.000115219	0	0	0.662223	0.971491	0.439726	0.851757	0.369115	0.465877	0.000398365	0.00191059	0.590577	3.97405e-10	4.48868e-09	2.12017e-06	1.49664e-05	0.00276812	0.06942	0.999999	1
FBgn0003889	betaTub85D	3R:5234105-5236004	-	Known	YES	0.000280909	0.642825	0.967811	0	0	0.0143774	0.80574	0.033505	0.449864	0.22181	0.30963	0.161351	0.3243	0	1	1	1	1	1	1	1	1
FBgn0003890	betaTub97EF	3R:23792730-23814106	-	Known	YES	0.00258082	0.159583	0.478054	2.66454e-15	4.79516e-15	0.706699	0.97651	0.775754	0.955139	0.00680748	0.0168556	0.0028842	0.0117899	0.761322	2.47146e-33	2.5694e-31	0.0080624	0.0260372	0.142278	1	0.999999	1
FBgn0003891	tud	2R:17070827-17080418	+	Known	YES	0.0780567	3.08143e-15	2.40638e-13	4.811e-06	6.73966e-06	0.064704	0.853477	0.94196	0.989804	0.00217713	0.00619861	0	0	0.647233	3.13297e-09	3.17552e-08	4.63983e-08	4.46946e-07	0.000480534	0.0169856	0.999999	1
FBgn0003892	ptc	2R:4537154-4552728	+	Known	YES	0.00166157	0.259207	0.632018	0	0	0.148001	0.884772	0.4385	0.851154	2.25013e-09	1.34138e-08	9.93453e-07	6.40703e-06	0.284815	0.00314819	0.0118943	0.0198235	0.0576389	0.721256	1	0.714224	1
FBgn0003896	tup	2L:18859507-18881261	-	Known	YES	0.00352082	0.100352	0.358414	0	0	0.947794	0.995566	0.169529	0.686092	1.69798e-06	7.85564e-06	0.00199211	0.00843034	0.310376	0.000371474	0.00171112	0.165887	0.35658	0.211838	1	0.703434	1
FBgn0003900	twi	2R:18872897-18935848	+	Known	YES	1.2159e-06	0.975661	1	0	0	0.919318	0.993974	0.177141	0.691354	0.190648	0.274434	0.51454	0.695754	0.204478	0.420912	0.749112	0.00617078	0.0205999	1	1	0.513495	1
FBgn0003916	snRNA:U1:21D	2L:901491-901654	-	Known	YES	0.000682112	0.469847	0.852442	0	0	0.879978	0.990588	0.0863337	0.576423	0.000717679	0.00229021	0.420646	0.614521	0.116887	0.503261	0.85147	0.476408	0.809236	0.104903	0.88066	1	1
FBgn0003920	snRNA:U2:14B	X:16148705-16148896	+	Known	YES	0.000564483	0.510895	0.88357	0	0	0.0151096	0.807436	0.625654	0.915188	1.36949e-06	6.40671e-06	0.00244865	0.0101709	0.129954	0.749875	1	0.999999	1	0.214636	1	0.380118	1
FBgn0003922	snRNA:U2:38ABa	2L:19815614-19815805	-	Known	RARE	1.02402e-05	0.929449	1	2.68559e-05	3.66785e-05	0.1853	0.89806	0.37484	0.822678	1.66631e-07	8.47094e-07	0.598013	0.759606	0.00108011	0.97102	1	0.97102	1	0.999997	1	0.999998	1
FBgn0003923	snRNA:U2:38ABb	2L:19812646-19812836	+	Known	YES	-2.22045e-16	1	1	1.45241e-10	2.31147e-10	0.874693	0.990022	0.325939	0.800092	2.42549e-09	1.4431e-08	0.0312016	0.092361	0.0126589	0.528243	0.880496	1	1	1	1	1	1
FBgn0003930	snRNA:U4:39B	2L:21215036-21215178	-	Known	YES	0	1	1	8.64109e-12	1.42176e-11	0.874309	0.990022	0.438779	0.851272	0.336197	0.432379	7.99875e-08	5.78213e-07	0	1	1	1	1	1	1	1	1
FBgn0003931	snRNA:U4:38AB	2L:19810734-19810875	+	Known	YES	0.0346463	2.04283e-07	5.32183e-06	0	0	0.252353	0.916596	0.432192	0.848403	0.178226	0.259854	0.0135919	0.0461621	0.28038	4.13481e-12	6.00758e-11	0.999999	1	0.999999	1	0.999999	1
FBgn0003933	snRNA:U5:14B	X:16148041-16148150	-	Known	YES	0.0102753	0.00492597	0.0381226	0	0	0.593982	0.964666	0.42082	0.842914	1.4853e-05	6.19521e-05	0.418819	0.612651	0.0329105	0.76382	1	0.536528	0.881224	0.999999	1	0.999999	1
FBgn0003934	snRNA:U5:23D	2L:3048701-3048831	+	Known	YES	0.00368984	0.0925301	0.340101	2.34479e-13	4.01028e-13	0.569959	0.96406	0.129819	0.639481	0.353582	0.450183	0.510763	0.692633	0.324553	2.03028e-05	0.000118198	0.6061	0.960628	0.0392372	0.479995	0.879994	1
FBgn0003935	snRNA:U5:34A	2L:13244848-13244974	+	Known	YES	0.00732596	0.017669	0.103403	5.04041e-14	8.77885e-14	0.676	0.972731	0.222418	0.727654	0.0026092	0.00727538	0.296438	0.49139	0.201138	0.575476	0.932255	4.31317e-05	0.000235928	1	1	0.999999	1
FBgn0003936	snRNA:U5:35D	2L:15751557-15751682	-	Known	YES	0.0165366	0.000353242	0.00420335	0.000562303	0.000731798	0.981537	0.997671	0.524849	0.885368	0.000203416	0.000718857	0.0350948	0.10142	0.0619469	0.0311479	0.0902402	0.999999	1	1	1	1	1
FBgn0003938	snRNA:U5:63BC	3L:3090801-3090923	+	Known	YES	0.000414993	0.572967	0.926156	1.74042e-06	2.47237e-06	0.923523	0.994429	0.141449	0.657872	0.00383347	0.0102455	4.89811e-05	0.000263649	0.00484995	0.80532	1	1	1	0.999998	1	1	1
FBgn0003941	RpL40	2L:4227699-4228561	+	Known	YES	0.0179374	0.000197393	0.00255038	0	0	0.478294	0.94855	0.289501	0.77573	1.70625e-07	8.66739e-07	0.00213127	0.008948	0.14182	0.0027869	0.0106455	1	1	0.522975	1	0.999998	1
FBgn0003942	RpS27A	2L:10408352-10410456	+	Known	YES	2.47926e-05	0.890427	1	0	0	0.976601	0.997144	0.117359	0.624478	0.0425039	0.0796953	0.739851	0.856287	0.209352	0.0841283	0.210415	0.000359204	0.00162151	1	1	1	1
FBgn0003943	Ubi-p63E	3L:3899259-3903184	-	Known	YES	0.00297906	0.130725	0.42323	0	0	0.0756953	0.86451	0.362032	0.817917	1.39481e-05	5.83775e-05	0.0165138	0.0543604	0.555331	2.75475e-06	1.84345e-05	4.84733e-06	3.20357e-05	1	1	0.0234122	1
FBgn0003944	Ubx	3R:12482345-12560148	-	Known	YES	0.0280022	3.11964e-06	6.29174e-05	0	0	0.364449	0.929288	0.781754	0.956145	2.27772e-08	1.25219e-07	2.81664e-13	3.87559e-12	0.541771	0.00974453	0.0326992	1.73601e-05	0.000103214	0.0127459	0.221422	0.0988759	1
FBgn0003950	unc	X:20982441-20987941	-	Known	YES	0.00770253	0.0149775	0.0913582	2.60361e-07	3.79466e-07	0.331815	0.924144	0.381015	0.824699	0.018794	0.0401909	6.15215e-11	6.21543e-10	0.630123	0.198538	0.423109	4.80241e-21	2.2907e-19	0.00862334	0.165754	0.999999	1
FBgn0003961	Uro	2L:7780085-7781415	+	Known	YES	0.00601936	0.031569	0.158886	0	0	0.259841	0.917845	0.126065	0.636759	5.80069e-12	4.22696e-11	0.0262534	0.0801797	0.714934	1.49545e-16	3.45373e-15	2.63626e-08	2.63861e-07	8.44602e-07	7.52301e-05	1	1
FBgn0003963	ush	2L:476220-540560	+	Known	YES	0.00102111	0.376513	0.770696	0	0	0.031678	0.831791	0.531059	0.887182	2.87591e-05	0.000115807	8.61977e-12	9.67442e-11	0.285385	0.000349884	0.00161878	0.253491	0.499837	0.261636	1	0.775503	1
FBgn0003964	usp	X:1932831-1936344	-	Known	YES	1.86974e-05	0.904771	1	0	0	0.107395	0.871012	0.0582865	0.518857	2.19824e-13	1.80047e-12	0	0	0.186545	0.230618	0.476457	0.00208228	0.00783247	0.999999	1	0.999995	1
FBgn0003965	v	X:10818005-10819664	+	Known	YES	0.0181433	0.000181236	0.00236989	0	0	0.30944	0.920225	0.25727	0.752565	1.50973e-11	1.06402e-10	0.0718505	0.179457	0.5989	6.19948e-13	9.8383e-12	0.000400092	0.00178777	0.00248208	0.0635277	1	1
FBgn0003969	vap	X:15893984-15899845	-	Known	YES	8.70652e-05	0.796276	1	0	0	0.185095	0.89806	0.0619439	0.52696	0	0	2.22045e-16	4.94119e-15	0.27552	0.297337	0.578648	7.53472e-05	0.000392577	0.684585	1	0.867928	1
FBgn0003975	vg	2R:8772137-8786890	+	Known	YES	0.00323664	0.11518	0.390983	0	0	0.949093	0.995696	0.843513	0.969454	0.00784997	0.0190527	3.28281e-06	2.00446e-05	0.333733	3.78147e-07	2.87549e-06	0.182458	0.385779	0.31875	1	1	1
FBgn0003977	vir	2R:19247715-19253878	-	Known	YES	0.00505044	0.0489839	0.217922	0	0	0.477396	0.948082	0.825719	0.965031	0	0	3.3169e-12	3.92254e-11	0.12312	0.388737	0.706565	0.0547174	0.139855	0.704268	1	0.999997	1
FBgn0003978	vls	2L:20064261-20065679	-	Known	YES	0.0014577	0.290633	0.674229	0	0	0.100565	0.870235	0.292425	0.777817	0.25591	0.347371	9.53017e-07	6.16168e-06	0.477184	0.427898	0.758049	1.4018e-15	3.80536e-14	0.527167	1	1	1
FBgn0003979	Vm26Aa	2L:5959596-5960340	-	Known	YES	0.000507584	0.533008	0.899553	0	0	0.142613	0.882524	0.278022	0.768591	0.00966605	0.0227799	4.18245e-05	0.000226658	0.0536433	0.999999	1	0.1989	0.413641	0.748255	1	1	1
FBgn0003980	Vm26Ab	2L:5957004-5957639	+	Known	YES	1.93437e-05	0.903147	1	0	0	0.263587	0.918035	0.670486	0.926145	0.0040758	0.0108052	0.0804116	0.195817	0.00368639	0.950341	1	0.999999	1	0.957887	1	0.999999	1
FBgn0003983	Vm34Ca	2L:13411141-13411631	-	Known	YES	0.000164429	0.722742	1	0	0	0.181871	0.89806	0.250116	0.748421	0.364115	0.46066	0.0117664	0.0408529	0	1	1	1	1	1	1	1	1
FBgn0003984	vn	3L:5806438-5838764	-	Known	YES	0.000134272	0.748504	1	0	0	0.216694	0.906352	0.0506346	0.499497	0	0	4.30496e-07	2.89107e-06	0.324221	0.000125097	0.000632646	0.109682	0.252771	0.135627	1	0.90729	1
FBgn0003996	w	X:2684632-2690499	-	Known	YES	0.017147	0.000274059	0.00338094	0	0	0.0116872	0.801136	0.136884	0.651455	0	0	2.9528e-05	0.000162786	0.544244	0.045679	0.125564	7.76617e-14	1.71684e-12	0.278198	1	0.665744	1
FBgn0003997	hid	3L:18160845-18178741	-	Known	YES	0.00463659	0.0592747	0.250497	0.00325187	0.00409352	0.112282	0.872026	0.446679	0.854664	0.848528	0.887389	0.826727	0.906942	0.410362	0.264977	0.531282	4.93531e-05	0.000266658	5.06796e-06	0.000355071	1	1
FBgn0004003	wbl	2R:15136900-15138422	+	Known	YES	0.0240489	1.58332e-05	0.000271339	0	0	0.590416	0.964601	0.303688	0.785549	8.31071e-10	5.12208e-09	0.844067	0.916712	0.577873	0.00713879	0.0247436	1.01445e-14	2.49563e-13	0.000984587	0.030277	0.999999	1
FBgn0004009	wg	2L:7307159-7316265	+	Known	YES	0.00374519	0.0901143	0.334628	0	0	0.3543	0.926962	0.124083	0.634354	0.00453768	0.0118737	0.434124	0.627178	0.159134	0.524664	0.876266	0.26519	0.517647	1	1	0.182918	1
FBgn0004028	wupA	X:17999601-18010955	-	Known	YES	0.000556137	0.514036	0.885591	0	0	0.830058	0.987859	0.931685	0.987343	0.405748	0.502103	0	0	0.429424	6.1428e-08	5.23807e-07	0.0665253	0.165328	0.00397746	0.0912954	0.999999	1
FBgn0004034	y	X:250542-255278	+	Known	YES	0.00903134	0.00840584	0.0583681	7.38449e-09	1.12227e-08	0.208148	0.904955	0.880822	0.977084	0.694752	0.761211	0.166499	0.331168	0.279407	0.0113114	0.0373122	0.000744433	0.00310573	0.465344	1	0.999998	1
FBgn0004045	Yp1	X:9947844-9949531	+	Known	YES	0.000275102	0.646282	0.968587	0	0	0.562818	0.963595	0.52955	0.886872	0.251196	0.342178	0.199969	0.376584	0.205293	0.714514	1	0.184045	0.388275	0.645886	1	0.198134	1
FBgn0004047	Yp3	X:13653579-13655580	+	Known	YES	9.03651e-05	0.792538	1	0	0	0.871671	0.990004	0.576347	0.900359	0.0221897	0.0462822	0.368046	0.565041	0.39215	0.0714234	0.183084	4.84951e-07	3.87453e-06	0.236515	1	0.993111	1
FBgn0004049	yrt	3R:9254589-9260706	-	Known	YES	0.00157697	0.271704	0.648414	0	0	0.126006	0.875645	0.366527	0.81935	0.0552044	0.0991446	9.54814e-11	9.4413e-10	0.374547	0.00309109	0.0116983	0.000745378	0.00310929	1	1	0.214289	1
FBgn0004050	z	X:2341802-2344583	+	Known	YES	0.000254221	0.65909	0.975935	0	0	0.000771203	0.394055	0.150682	0.666483	0.000235958	0.000824462	0	0	0.244358	0.319991	0.610701	0.000268247	0.00124227	1	1	0.619591	1
FBgn0004052	Z600	3L:15502161-15502613	+	Known	YES	0.00413577	0.074888	0.294872	0.800024	0.817676	0.524954	0.958367	0.0879498	0.578755	0.0954996	0.15624	0.712666	0.839196	0.237913	1	1	0.0318541	0.0874765	1	1	0.0271754	1
FBgn0004053	zen	3R:2578586-2579916	-	Known	YES	0.000272197	0.648028	0.969915	0	0	0.683905	0.973719	0.486371	0.870552	0.179914	0.261748	0.955444	0.977002	0.110827	0.46809	0.80951	0.0308493	0.0850779	0.999999	1	0.999998	1
FBgn0004054	zen2	3R:2568857-2569858	-	Known	RARE	4.05017e-06	0.955596	1	1.9984e-15	3.60839e-15	0.485877	0.950719	0.072814	0.552363	0.433731	0.528724	0.377968	0.574317	0.109767	0.927434	1	0.158539	0.343003	0.999999	1	0.504627	1
FBgn0004055	uzip	2R:20899585-20919260	+	Known	YES	0.000571784	0.508174	0.882357	0	0	0.101894	0.870392	0.347041	0.810596	2.03442e-05	8.3284e-05	0.00149857	0.00651206	0.337493	0.0221978	0.0672018	5.43337e-06	3.55104e-05	0.178635	1	1	1
FBgn0004057	Zw	X:19561285-19566386	+	Known	YES	0.00040917	0.575672	0.927876	0	0	0.757724	0.981961	0.974036	0.995477	0.40147	0.497784	0.303908	0.499567	0.538723	5.77915e-12	8.27212e-11	0.000209539	0.000992293	0.0316652	0.417806	1	1
FBgn0004066	Prosalpha4	X:16170303-16171620	+	Known	YES	7.47851e-07	0.980911	1	0	0	0.157758	0.892213	0.00196504	0.235557	0.00143503	0.00427319	8.06999e-12	9.10007e-11	0.328822	0.00150964	0.0061106	0.00225328	0.00839231	0.481988	1	0.938055	1
FBgn0004087	Dhfr	3R:12306889-12307600	+	Known	YES	0.0105353	0.00440813	0.0349115	0	0	0.269272	0.919571	0.00981997	0.347345	1.27454e-13	1.06554e-12	0.15378	0.313275	0.425105	0.884314	1	4.19475e-14	9.58229e-13	0.253824	1	1	1
FBgn0004101	bs	2R:20230384-20263996	+	Known	YES	0.000710845	0.460638	0.845073	0	0	0.0836667	0.869355	0.372259	0.821473	0.00255434	0.00714086	0	0	0.175488	1	1	0.0876095	0.209158	0.0181153	0.282129	1	1
FBgn0004102	oc	X:8524192-8544714	-	Known	YES	9.87975e-07	0.97806	1	0	0	0.90877	0.993664	0.244054	0.74502	1.22284e-07	6.30066e-07	0.000248155	0.00122671	0.291319	0.000274612	0.00129588	0.115824	0.26445	0.550493	1	0.722595	1
FBgn0004103	Pp1-87B	3R:8249343-8251639	-	Known	YES	0.00036084	0.599155	0.94237	0	0	0.529158	0.959591	0.682013	0.928734	0	0	0.0191055	0.061413	0.0832674	0.377115	0.691165	1	1	0.259119	1	0.940776	1
FBgn0004106	Cdk1	2L:10384739-10386262	-	Known	YES	0.000228963	0.675451	0.985875	0	0	0.039536	0.837257	0.231425	0.734033	0	0	7.43405e-13	9.60177e-12	0.381014	0.0971792	0.23714	3.40312e-07	2.80847e-06	0.107679	0.892362	1	1
FBgn0004107	Cdk2	3R:16561345-16564136	+	Known	YES	4.88e-05	0.846739	1	0	0	0.241801	0.91313	0.085693	0.575294	0	0	2.46025e-13	3.41327e-12	0.347451	0.999999	1	8.05484e-09	8.87407e-08	0.999999	1	0.124376	1
FBgn0004108	Nrt	3L:16759172-16770565	+	Known	YES	0.0051477	0.0468508	0.211771	0	0	0.545581	0.961672	0.411646	0.839439	0.643116	0.717212	0.000700227	0.00323154	0.588677	0.0052383	0.0188131	4.4353e-13	8.92376e-12	0.668458	1	0.156736	1
FBgn0004110	tin	3R:17204699-17207692	+	Known	RARE	0.00162837	0.264025	0.638022	0.461403	0.491722	0.30987	0.920225	0.247851	0.747905	0.133334	0.204736	0.32229	0.519432	0.0776963	0.999999	1	0.183825	0.387961	0.999998	1	0.722527	1
FBgn0004117	Tm2	3R:11135915-11140919	+	Known	YES	0.00261447	0.156885	0.472992	0	0	0.915069	0.993744	0.261614	0.754794	1.33227e-15	1.31155e-14	0	0	0.437032	2.798e-09	2.8515e-08	0.199819	0.415167	0.00426122	0.0957776	0.999999	1
FBgn0004118	nAChRbeta2	3R:20334950-20340828	-	Known	YES	2.22613e-05	0.896138	1	0	0	0.0695361	0.855098	0.824406	0.964852	0.0331121	0.0647414	1.35268e-06	8.58978e-06	0.361256	0.0605903	0.159566	0.14166	0.312055	0.00130832	0.0380046	0.52008	1
FBgn0004132	boca	2R:3453378-3454243	-	Known	YES	0.000383122	0.58809	0.936105	0	0	0.547784	0.962128	0.0212914	0.403395	0.0779285	0.131993	0.000102843	0.0005345	0.225969	0.0358038	0.101872	0.0236128	0.067225	0.166005	1	0.999999	1
FBgn0004133	blow	2R:3467993-3474584	-	Known	YES	0.00391054	0.083296	0.316878	0	0	0.530256	0.959591	0.630792	0.915689	7.32747e-15	6.81868e-14	0.627669	0.780966	0.560823	0.00589794	0.0209027	1.19995e-12	2.27522e-11	0.928823	1	0.19438	1
FBgn0004143	nullo	X:6943509-6944354	+	Known	RARE	0.00684179	0.0218789	0.121497	0	0	0.402492	0.936866	0.460538	0.859846	0.0421746	0.079192	0.090111	0.213203	0.0992348	0.841254	1	0.879725	1	1	1	0.192698	1
FBgn0004167	kst	3L:3336860-3368133	+	Known	YES	0.000602991	0.496817	0.874331	0	0	0.103456	0.870392	0.396585	0.832833	9.74225e-09	5.53201e-08	9.86448e-05	0.000514116	0.440944	1.10574e-05	6.72412e-05	0.0120911	0.0372394	0.184248	1	0.397017	1
FBgn0004168	5-HT1A	2R:14954660-15009463	+	Known	YES	0.00328633	0.112423	0.385062	0	0	0.277359	0.919972	0.316559	0.79406	7.61835e-13	5.95163e-12	1.48998e-07	1.04922e-06	0.39807	0.00107318	0.0044873	0.0224668	0.0644322	0.0185817	0.287017	0.635227	1
FBgn0004169	up	X:13487507-13496611	-	Known	YES	0.00489531	0.0526006	0.229891	0	0	0.990678	0.998179	0.9978	0.999621	1.52064e-06	7.0723e-06	0	0	0.361219	1.48214e-05	8.80576e-05	0.0552095	0.14093	0.0136722	0.23301	0.999999	1
FBgn0004170	sc	X:290093-291530	+	Known	YES	3.17112e-06	0.960704	1	0	0	0.557016	0.963222	0.667335	0.925947	0.0675213	0.117138	0.415461	0.609336	0.163574	0.999999	1	0.0769285	0.187532	0.0412135	0.495861	0.999997	1
FBgn0004171	Mst98Cb	3R:24118520-24119585	+	Known	YES	0.000107847	0.773856	1	0	0	0.436658	0.94035	0.334868	0.805367	0.393139	0.48972	0.13695	0.288085	0.0919874	0.97881	1	0.868766	1	0.97881	1	0.24425	1
FBgn0004172	Mst84Da	3R:3191572-3191984	+	Known	YES	8.04889e-06	0.937434	1	0	0	0.154886	0.889663	0.178655	0.692196	0.00110519	0.00338551	0.000757015	0.00347161	0	1	1	1	1	1	1	1	1
FBgn0004173	Mst84Db	3R:3190882-3191349	-	Known	YES	0.000512236	0.531136	0.898242	0	0	0.383021	0.933039	0.713535	0.938612	0.201242	0.286383	0.00724182	0.026767	0.0668782	0.999999	1	0.601341	0.954753	0.999999	1	0.462474	1
FBgn0004174	Mst84Dc	3R:3189976-3190395	-	Known	YES	0.000202676	0.693648	0.99413	0	0	0.943795	0.995173	0.643455	0.919014	0.0759509	0.129212	0.0148333	0.0497231	0.140747	0.228454	0.472994	0.0135418	0.0411226	1	1	1	1
FBgn0004175	Mst84Dd	3R:3189029-3189495	-	Known	YES	0.00120294	0.337106	0.72821	0	0	0.983493	0.997671	0.981433	0.996851	0.0454933	0.084308	0.0123068	0.0424608	0.0267616	1	1	1	1	0.974657	1	0.684036	1
FBgn0004177	mts	2L:7827650-7833576	+	Known	YES	0.000613744	0.493003	0.871181	0	0	0.0335626	0.831791	0.0416576	0.478011	0	0	2.02787e-05	0.000113933	0.181358	0.722283	1	0.0465089	0.121359	0.0801593	0.755049	0.999996	1
FBgn0004179	Csp	3L:22260482-22266845	+	Known	YES	0.00333342	0.109877	0.380443	0	0	0.691025	0.974288	0.585196	0.903573	4.47065e-07	2.19251e-06	0.0204267	0.065042	0.212331	0.984083	1	0.00617383	0.020606	0.211899	1	0.957	1
FBgn0004181	Ebp	2R:21062649-21064238	-	Known	YES	0.000379995	0.589618	0.936805	0	0	0.665307	0.972027	0.536163	0.889498	0.0179763	0.0387391	0.00638598	0.0239848	0.112522	1	1	0.533713	0.877845	1	1	0.148075	1
FBgn0004183	snRNA:U1:82Eb	3R:773655-773818	-	Known	YES	1.11022e-16	1	1	0	0	0.0988134	0.869355	0.982387	0.996969	0.000552693	0.00180464	0.55655	0.728982	0	1	1	1	1	1	1	1	1
FBgn0004185	snRNA:U1:95Ca	3R:19685189-19685352	-	Known	YES	0.00199556	0.216244	0.571118	0	0	0.369538	0.929288	0.0731824	0.552664	1.26943e-12	9.71093e-12	0.945345	0.971212	0.116327	0.146769	0.331596	0.840498	1	0.83133	1	0.624713	1
FBgn0004186	snRNA:U1:95Cb	3R:19653592-19653755	+	Known	YES	0.00360909	0.0961806	0.348634	0	0	0.907379	0.993664	0.588832	0.904794	2.69673e-13	2.19161e-12	0.000137705	0.000702493	0.00976051	0.999998	1	0.8459	1	0.971702	1	0.987828	1
FBgn0004187	snRNA:U1:95Cc	3R:19652056-19652219	+	Known	YES	0.0320593	5.90377e-07	1.38522e-05	1.33227e-14	2.35805e-14	0.940369	0.995173	0.769232	0.953631	0.00117976	0.00358771	0.000292095	0.0014279	0.124787	0.000920286	0.00389405	1	1	0.751861	1	0.999999	1
FBgn0004188	snRNA:U6:96Aa	3R:20381810-20381916	+	Known	YES	1.11022e-16	1	1	6.93002e-08	1.02673e-07	0.486925	0.950805	0.0113172	0.35922	0.474048	0.567357	0.565359	0.735432	0.0482527	0.889119	1	1	1	0.81323	1	0.610812	1
FBgn0004189	snRNA:U6:96Ab	3R:20382414-20382520	+	Known	YES	0.00608751	0.0306183	0.155312	1.92069e-13	3.29099e-13	0.376016	0.930141	0.382191	0.825564	0.00362655	0.00976104	0.0106881	0.0376833	0.0947989	0.70321	1	0.999982	1	1	1	0.234331	1
FBgn0004190	snRNA:U6:96Ac	3R:20382937-20383043	+	Known	RARE	0	1	1	0.718796	0.741216	0.12283	0.875645	0.176775	0.691048	0.0887059	0.14705	0.0243062	0.0752276	0.0308507	1	1	0.326547	0.608079	0.999999	1	0.999999	1
FBgn0004191	snRNA:U2:34ABa	2L:13211925-13212116	-	Known	YES	0.0616665	2.9462e-12	1.5804e-10	2.22045e-16	4.09183e-16	0.889118	0.99192	0.180286	0.694333	0.115362	0.181697	0.0141412	0.047718	0.729161	6.49935e-39	9.32685e-37	0.346004	0.636655	1	1	0.999999	1
FBgn0004192	snRNA:U2:34ABb	2L:13215839-13216030	+	Known	YES	0.00263815	0.155017	0.469342	0	0	0.687061	0.974233	0.725465	0.94269	2.61791e-07	1.31017e-06	0.390591	0.586079	0.067008	0.967174	1	0.11736	0.267292	0.999999	1	0.999999	1
FBgn0004197	Ser	3R:22997812-23019989	-	Known	YES	0.0011338	0.351395	0.743672	0	0	0.254687	0.917072	0.935269	0.987936	4.69181e-11	3.18729e-10	1.59619e-07	1.12072e-06	0.616263	0.338167	0.636268	3.89789e-16	1.12934e-14	0.104312	0.877457	0.133492	1
FBgn0004198	ct	X:7503181-7572892	+	Known	YES	0.00249492	0.166714	0.490343	0	0	0.427668	0.938477	0.00798512	0.334705	0	0	3.19014e-06	1.94965e-05	0.261229	0.0951485	0.232798	0.0290324	0.0806175	0.0657298	0.666666	1	1
FBgn0004227	nonA	X:16255602-16265580	+	Known	YES	0.000108623	0.773066	1	0	0	0.765469	0.981961	0.841719	0.968984	0.00848898	0.0203671	0.000691973	0.00319521	0.160701	0.152923	0.342961	0.211662	0.434211	0.523814	1	0.907428	1
FBgn0004228	mex1	3L:15510524-15512692	-	Known	YES	0.0163714	0.000378383	0.00445516	9.10063e-10	1.41809e-09	0.368047	0.929288	0.574334	0.899834	0	0	4.30321e-10	3.93983e-09	0.581299	6.59964e-06	4.1582e-05	0.00229401	0.00852698	1.46632e-05	0.000910147	0.45786	1
FBgn0004237	Hrb87F	3R:9482568-9486253	-	Known	YES	0.000130755	0.75171	1	0	0	0.311622	0.920402	0.993943	0.999008	1.33915e-08	7.51879e-08	0.0233915	0.0728275	0.384575	0.00354073	0.0132241	0.00706545	0.0231516	0.0228544	0.33324	0.786351	1
FBgn0004240	DptA	2R:14753270-14753765	+	Known	YES	0.000507135	0.533189	0.899587	0.0421684	0.0498293	0.992031	0.998519	0.149699	0.665195	9.06466e-06	3.87621e-05	0.818816	0.902039	0.565883	1.25785e-07	1.02745e-06	0.31665	0.593332	1.36969e-08	2.06251e-06	1	1
FBgn0004242	Syt1	2L:2772327-2799979	-	Known	YES	8.87022e-05	0.794413	1	0	0	0.70873	0.977092	0.00684753	0.327156	9.21777e-11	6.12039e-10	5.09097e-07	3.39172e-06	0.324096	0.000254783	0.00120979	0.461031	0.789547	0.0113792	0.203903	0.953479	1
FBgn0004244	Rdl	3L:9138938-9175249	-	Known	YES	0.00266947	0.152586	0.464612	0	0	0.405645	0.936866	0.00602586	0.320741	0	0	2.88944e-07	1.98016e-06	0.24868	0.000160471	0.000794193	0.999998	1	0.775757	1	0.211484	1
FBgn0004359	T48	3R:22707456-22736719	+	Known	YES	0.00413994	0.0747411	0.294603	0	0	0.20127	0.899571	0.175366	0.690851	0.0899193	0.148701	0	0	0.354715	7.75013e-06	4.81943e-05	0.00367676	0.0130224	0.403112	1	1	1
FBgn0004360	Wnt2	2R:5381671-5390693	+	Known	YES	0.00101373	0.378243	0.772309	0	0	0.291278	0.919972	0.656369	0.92266	3.26406e-14	2.87372e-13	0.118004	0.25917	0.383527	1.81397e-07	1.44447e-06	0.0516733	0.133032	1	1	0.282199	1
FBgn0004362	HmgD	2R:17588963-17604232	+	Known	YES	1.18994e-08	0.997592	1	0	0	0.0487444	0.845179	0.158995	0.674445	0	0	1.52719e-10	1.47313e-09	0.328084	0.278731	0.551939	0.000125928	0.000625727	1	1	0.0858748	1
FBgn0004363	porin	2L:10847227-10850848	-	Known	YES	0.00109723	0.359286	0.751702	0	0	0.716137	0.978937	0.0276601	0.432863	7.43849e-14	6.3213e-13	0.0516446	0.137951	0.627044	4.91816e-18	1.34488e-16	0.000106748	0.000539278	0.15321	1	0.999999	1
FBgn0004364	18w	2R:15999016-16004437	+	Known	YES	4.39354e-05	0.854489	1	0	0	0.00010595	0.208727	0.485929	0.870467	0	0	0.314436	0.511004	0.411628	4.22097e-06	2.73577e-05	0.014404	0.0434617	0.261335	1	0.665998	1
FBgn0004367	mei-41	X:16285731-16293883	+	Known	YES	0.0011237	0.353549	0.745564	0	0	0.0529274	0.853477	0.404985	0.835432	3.14193e-14	2.76985e-13	0	0	0.324566	0.00283065	0.0107966	2.64368e-05	0.000151312	1	1	1	1
FBgn0004368	Ptp4E	X:4833161-4849949	+	Known	YES	0.0015042	0.283061	0.664191	0	0	0.193342	0.898857	0.0949684	0.590107	0.0225916	0.0469773	0	0	0.587197	0.000556535	0.00246777	5.73124e-10	7.50019e-09	0.115114	0.926539	0.344005	1
FBgn0004369	Ptp99A	3R:25203368-25312853	+	Known	YES	1.51633e-06	0.972821	1	0	0	0.226292	0.910063	0.0163832	0.382691	9.54792e-15	8.8115e-14	0.227122	0.411989	0.248639	0.000690012	0.00299887	0.75194	1	0.0183928	0.284549	0.999997	1
FBgn0004370	Ptp10D	X:11516048-11571371	+	Known	YES	0.00187337	0.230884	0.592383	0	0	0.0338908	0.831791	0.900046	0.980419	0.00994947	0.023328	0	0	0.466637	0.0185292	0.0573835	1.98489e-05	0.00011675	0.134702	1	0.244833	1
FBgn0004372	aly	3L:3024129-3026521	-	Known	YES	0.000344068	0.607774	0.948301	0	0	0.710673	0.977895	0.85995	0.972837	0.229394	0.318319	0.590135	0.753899	0.244769	0.727362	1	0.000231789	0.00108647	0.807903	1	0.661444	1
FBgn0004373	fwd	3L:305393-319884	-	Known	YES	0.000329909	0.615259	0.9524	0	0	0.534491	0.959591	0.342505	0.808521	1.76918e-11	1.23932e-10	1.11022e-16	2.62403e-15	0.401324	0.272509	0.542595	6.49204e-07	5.06983e-06	0.0592383	0.628417	0.931945	1
FBgn0004374	neb	2L:20075757-20089698	+	Known	YES	0.00139383	0.30146	0.687146	0	0	0.713298	0.978695	0.538433	0.890192	5.60822e-09	3.23725e-08	1.31266e-08	1.02524e-07	0.637168	1.17805e-06	8.3212e-06	5.67083e-10	7.43273e-09	0.475036	1	0.139362	1
FBgn0004378	Klp61F	3L:1241568-1245910	-	Known	YES	0.000417673	0.57173	0.925373	0	0	0.0325364	0.831791	0.860002	0.972846	2.22045e-16	2.31162e-15	8.53111e-11	8.48896e-10	0.51516	0.353923	0.658836	1.47681e-14	3.54985e-13	0.0376887	0.469928	1	1
FBgn0004379	Klp67A	3L:9355736-9360146	-	Known	YES	0.00116909	0.344001	0.735862	0	0	0.0322856	0.831791	0.291563	0.777019	0	0	3.9968e-15	7.35882e-14	0.424523	0.256083	0.517095	3.0766e-09	3.63776e-08	0.999998	1	0.23166	1
FBgn0004380	Klp64D	3L:5349964-5352492	-	Known	YES	0.000487538	0.54121	0.906015	0	0	0.729936	0.979066	0.00941118	0.347345	0	0	8.42215e-13	1.07618e-11	0.246759	0.088111	0.218472	0.000878841	0.00360204	0.617604	1	1	1
FBgn0004381	Klp68D	3L:11788714-11791975	+	Known	YES	0.0046383	0.0592277	0.250392	0	0	0.0430812	0.841902	0.00761604	0.330773	3.26188e-08	1.76712e-07	0	0	0.403471	0.000709044	0.00307143	0.000551342	0.00237451	1	1	0.0686564	1
FBgn0004387	Klp98A	3R:23373497-23384867	-	Known	YES	0.000248308	0.662831	0.97798	0.0837956	0.0968158	0.359449	0.928523	0.783868	0.956307	0.00295791	0.00813328	7.95113e-11	7.93478e-10	0.800946	4.91633e-20	1.63294e-18	5.03429e-13	1.00626e-11	0.904477	1	0.482802	1
FBgn0004389	bnk	3R:27019084-27020111	+	Known	YES	0.00303524	0.127146	0.416142	0	0	0.512629	0.956543	0.413835	0.839992	0.380721	0.477734	0.377671	0.574079	0.137544	0.999999	1	0.999999	1	0.999999	1	0.0445518	1
FBgn0004390	RasGAP1	3L:9832193-9848385	-	Known	YES	0.00240119	0.174914	0.504633	0	0	0.506954	0.956543	0.0658322	0.536314	1.73145e-07	8.7887e-07	0	0	0.626428	6.93436e-08	5.8713e-07	5.37929e-11	8.15515e-10	0.736481	1	0.460198	1
FBgn0004391	shtd	X:15349577-15356474	-	Known	YES	0.000393881	0.582897	0.933004	0	0	0.126773	0.875645	0.708622	0.93671	0.802073	0.850475	2.22045e-16	4.94119e-15	0.337731	0.00606676	0.0214467	0.00298314	0.0108097	0.43794	1	0.654019	1
FBgn0004394	pdm2	2L:12657165-12686306	+	Known	YES	0.00625884	0.0283575	0.14702	0.000178732	0.00023715	0.851295	0.988523	0.208699	0.717663	0.00218088	0.00620664	0.455804	0.647015	0.495315	7.36767e-09	7.10938e-08	0.433803	0.754655	0.121646	0.952629	0.0718333	1
FBgn0004395	unk	3R:18975375-18983584	-	Known	YES	0.00386889	0.0849595	0.321603	0	0	0.930161	0.995127	0.851303	0.971512	0	0	9.13254e-07	5.91716e-06	0.465701	6.49655e-06	4.09756e-05	6.93797e-05	0.000363856	0.0111116	0.200713	0.999999	1
FBgn0004396	CrebA	3L:15528495-15546314	+	Known	YES	0.028178	2.90233e-06	5.90311e-05	0	0	0.18348	0.89806	0.0777858	0.561429	0.00614929	0.0154521	0.258526	0.449618	0.56066	5.7593e-14	1.00885e-12	0.378693	0.682071	3.47098e-05	0.00188601	1	1
FBgn0004397	Vinc	X:2108380-2116600	-	Known	YES	0.0032198	0.116132	0.392996	0.00028902	0.000380442	0.609191	0.964919	0.702607	0.934859	0	0	0.00756157	0.0277924	0.211358	0.0739241	0.188601	0.0547161	0.139855	0.0644471	0.659374	0.999998	1
FBgn0004400	rhi	2R:13515996-13521021	-	Known	YES	0.00662452	0.0240927	0.130007	NA	NA	NA	NA	NA	NA	NA	NA	NA	NA	0.555632	1.43729e-07	1.16327e-06	5.9521e-10	7.76501e-09	0.966995	1	1	1
FBgn0004401	Pep	3L:17631203-17638136	-	Known	YES	0.00382589	0.0867144	0.326151	0	0	0.234454	0.911631	0.0310392	0.442006	0.0851713	0.142126	0	0	0.477299	3.60751e-08	3.1921e-07	8.66214e-06	5.46551e-05	0.391873	1	1	1
FBgn0004403	RpS14a	X:7827775-7828710	+	Known	YES	4.26411e-05	0.856625	1	0	0	0.549156	0.962407	0.160585	0.675979	3.46092e-05	0.000137725	5.89752e-05	0.000315115	0.254902	0.238025	0.488532	2.69262e-05	0.000153746	0.310227	1	1	1
FBgn0004404	RpS14b	X:7828931-7829825	+	Known	YES	0.000444356	0.559697	0.917597	0	0	0.463426	0.944766	0.0575415	0.516972	0	0	0.0407286	0.114222	0.167843	0.12201	0.284996	0.0364763	0.0984704	0.482546	1	0.999991	1
FBgn0004406	tam	2L:13823980-13827772	-	Known	YES	0.00255568	0.161634	0.48156	0	0	0.406474	0.936866	0.202712	0.713459	0.00578177	0.0146662	0	0	0.470375	0.000402699	0.00183906	1.29588e-07	1.16259e-06	0.999999	1	0.341575	1
FBgn0004414	msopa	3L:22075820-22076467	+	Known	YES	0.000365809	0.59665	0.941671	0	0	0.507956	0.956543	0.752565	0.94973	0.00983658	0.0231086	2.20607e-05	0.000123427	0.0331244	1	1	0.369818	0.670074	0.999999	1	0.999999	1
FBgn0004419	me31B	2L:10239341-10242172	+	Known	YES	0.000385683	0.586845	0.935544	0	0	0.13068	0.875645	0.286063	0.773849	0	0	1.37035e-11	1.49688e-10	0.243071	0.32288	0.614888	0.000969128	0.00393273	0.819351	1	0.714788	1
FBgn0004425	LysB	3L:1207371-1207981	+	Known	YES	0.160538	5.5772e-31	1.76681e-28	4.62046e-07	6.68324e-07	0.538119	0.960148	0.0579935	0.518857	2.98412e-05	0.000119934	0.953759	0.975964	0.845257	1.55368e-15	3.20078e-14	6.07687e-27	4.83557e-25	0.0001168	0.00523652	0.999998	1
FBgn0004426	LysC	3L:1210485-1210971	+	Known	YES	0.0748587	1.18447e-14	8.60917e-13	1.20282e-08	1.81719e-08	0.684626	0.973995	0.127994	0.639051	0.554711	0.640637	0.160974	0.323794	0.839037	5.61677e-42	9.62303e-40	0.139658	0.308453	0.00309172	0.0755074	1	1
FBgn0004427	LysD	3L:1210717-1211196	-	Known	YES	0.306757	5.94358e-63	1.05045e-59	0	0	0.332822	0.924824	0.104243	0.602773	5.93323e-05	0.000228359	0.00540429	0.0206781	0.938694	8.56144e-45	1.64282e-42	7.82298e-16	2.17463e-14	2.2483e-09	4.10315e-07	1	1
FBgn0004428	LysE	3L:1212827-1213406	+	Known	YES	0.00367104	0.0933664	0.342014	0.077251	0.0895416	0.477248	0.948082	0.243168	0.743602	6.4742e-07	3.11847e-06	0.00454793	0.0176863	0.860491	1.40673e-07	1.14019e-06	2.07127e-42	5.99597e-40	0.0102298	0.189391	0.999998	1
FBgn0004429	LysP	3L:1218082-1218696	-	Known	YES	0.00635217	0.0271996	0.142312	0.709136	0.732178	0.553411	0.962707	0.985859	0.99759	0.00726273	0.0178248	0.327591	0.524645	0.870263	6.81302e-56	3.22227e-53	1.87543e-05	0.000110797	0.999999	1	1	1
FBgn0004430	LysS	3L:1227747-1228238	+	Known	YES	0.04491	3.01428e-09	1.05767e-07	0.494678	0.524629	0.446238	0.942112	0.54965	0.892872	0.05461	0.0982641	0.491628	0.677075	0.30691	0.000148778	0.000741083	0.106696	0.247076	0.500201	1	0.70076	1
FBgn0004431	LysX	3L:1194739-1195302	-	Known	YES	0.0276882	3.54885e-06	7.06822e-05	0.0407449	0.0482033	0.232268	0.910306	0.128888	0.639481	0.000102967	0.000383332	0.226226	0.410807	0.728197	8.04151e-22	3.08258e-20	0.000297581	0.00136513	1.72329e-05	0.00104267	1	1
FBgn0004432	Cyp1	X:16211706-16214403	-	Known	YES	0.00047826	0.545085	0.908566	0	0	0.447575	0.942267	0.0631613	0.528834	1.67755e-12	1.27139e-11	0.0509117	0.136429	0.331042	0.0271844	0.0803427	0.000333183	0.00151603	0.06553	0.66591	1	1
FBgn0004435	Galphaq	2R:8500245-8510702	+	Known	YES	0.000669629	0.473941	0.855856	0	0	0.325016	0.923827	0.220181	0.725939	1.08363e-05	4.59099e-05	0.000233789	0.00115894	0.24066	0.00178025	0.00709647	0.467084	0.797149	0.0289103	0.39177	0.999999	1
FBgn0004436	Ubc6	3R:774477-778404	-	Known	YES	0.00896521	0.00864941	0.0598737	0.0212446	0.0256129	0.908151	0.993664	0.332701	0.803957	0	0	0.852211	0.921731	0.309282	7.85365e-06	4.87749e-05	1	1	0.0140417	0.237531	1	1
FBgn0004449	Ten-m	3L:22286144-22400963	-	Known	YES	0.00188513	0.229424	0.590621	0	0	0.0307037	0.831791	0.184026	0.697542	0	0	0.0253146	0.0777525	0.501563	5.85288e-14	1.02418e-12	0.10023	0.234398	0.0200125	0.303257	1	1
FBgn0004456	mew	X:13108442-13152523	-	Known	YES	0.00551904	0.039563	0.187721	5.30729e-06	7.42405e-06	0.124182	0.875645	0.270095	0.762962	0.0856188	0.142703	7.77863e-07	5.09214e-06	0.527835	0.000114369	0.000584106	7.15025e-08	6.66774e-07	0.0312282	0.413177	1	1
FBgn0004462	Pk17E	X:18682497-18700090	+	Known	YES	0.00492681	0.0518439	0.227541	0	0	0.750346	0.981961	0.145333	0.662186	0	0	2.134e-09	1.81257e-08	0.235123	0.541691	0.89655	1.16862e-06	8.66464e-06	1	1	0.999998	1
FBgn0004463	RpIII128	2R:7926546-7930128	+	Known	YES	0.00656782	0.0247078	0.132453	0	0	0.180639	0.897994	0.949292	0.99102	1.55431e-15	1.5212e-14	7.61613e-14	1.14228e-12	0.510285	1.28673e-11	1.77739e-10	1.44836e-05	8.75218e-05	0.965561	1	1	1
FBgn0004465	Su(P)	3L:16603762-16605299	-	Known	YES	0.018387	0.000163821	0.00217607	0	0	0.34602	0.926652	0.00683767	0.327156	3.01024e-07	1.49912e-06	5.04152e-12	5.86066e-11	0.477895	1.60438e-07	1.29135e-06	1.80652e-06	1.29733e-05	0.86413	1	0.999999	1
FBgn0004507	GlyP	2L:2130813-2137296	+	Known	YES	0.0423585	8.60972e-09	2.79879e-07	1.85763e-12	3.10804e-12	0.198832	0.899427	0.465582	0.862921	6.7007e-05	0.000255625	2.98819e-06	1.83628e-05	0.481378	2.22222e-09	2.29395e-08	0.000150035	0.000732082	0.0698524	0.691115	0.999999	1
FBgn0004509	Fur1	3R:21173153-21298780	-	Known	YES	0.0303647	1.18313e-06	2.62935e-05	1.16742e-09	1.81345e-09	0.601027	0.964919	0.341156	0.808357	0	0	0.071478	0.1787	0.479317	0.232781	0.479851	3.3007e-06	2.24959e-05	0.00143814	0.041165	0.472405	1
FBgn0004510	Ets97D	3R:22736497-22738608	-	Known	YES	5.67086e-05	0.834952	1	0	0	0.360459	0.928998	0.216801	0.723625	3.35287e-14	2.94573e-13	1.1775e-12	1.47589e-11	0.288896	1	1	0.000112283	0.00056427	0.295128	1	0.602788	1
FBgn0004512	Mdr49	2R:8827828-8833852	-	Known	YES	8.77499e-06	0.934679	1	0	0	0.815918	0.98608	0.522601	0.884632	0.0149183	0.0330442	0.0291068	0.087263	0.754929	6.7926e-10	7.48591e-09	9.72432e-17	3.03761e-15	0.0041155	0.0937574	0.999999	1
FBgn0004513	Mdr65	3L:6233600-6238846	-	Known	YES	0.0031797	0.118431	0.397768	0	0	0.631628	0.967919	0.469623	0.86426	0.0168598	0.0366863	1.5643e-10	1.50633e-09	0.514432	1.88038e-05	0.000110063	0.000155747	0.000757529	0.000589634	0.0199999	1	1
FBgn0004514	Oct-TyrR	3L:22028103-22058379	+	Known	YES	0.00126278	0.325362	0.714942	0	0	0.852356	0.988523	0.0875877	0.57801	3.63846e-07	1.79993e-06	0.0091506	0.032907	0.424103	0.00816407	0.0278862	0.00816475	0.0263374	0.0107627	0.196365	0.378754	1
FBgn0004516	Gad1	3L:4074077-4088744	-	Known	YES	0.00139199	0.301781	0.687549	0	0	0.581193	0.964601	0.177753	0.691778	2.16425e-10	1.39471e-09	1.54362e-06	9.73954e-06	0.392466	0.000642824	0.00281575	0.0930673	0.220038	0.000115028	0.00518356	0.999999	1
FBgn0004552	Akh	3L:4141467-4142070	+	Known	YES	0.00436633	0.0672155	0.273215	0	0	0.789067	0.983974	0.633175	0.916257	0.552603	0.638819	0.834235	0.911265	0.263744	0.000826528	0.00353251	0.690936	1	0.552088	1	0.337379	1
FBgn0004554	Edg91	3R:13436578-13437233	-	Known	YES	0.00264724	0.154307	0.468163	6.53769e-05	8.81492e-05	0.49539	0.953541	0.524968	0.885368	4.57138e-07	2.23765e-06	0.405237	0.599747	0.142876	0.0151312	0.0481149	0.303282	0.573984	0.999999	1	0.838729	1
FBgn0004556	Dbp73D	3L:16721596-16723918	-	Known	YES	1.17329e-05	0.924497	1	0	0	0.556713	0.963012	0.680763	0.928731	0	0	8.88289e-11	8.80429e-10	0.321625	0.115279	0.272188	4.2982e-07	3.47792e-06	0.984041	1	0.980228	1
FBgn0004567	slp2	2L:3836840-3839185	+	Known	YES	0.0108796	0.00380634	0.0310629	0	0	0.583437	0.964601	0.840283	0.968534	0.357851	0.454537	0.156079	0.31663	6.69421e-15	1	1	0.999999	1	1	1	1	1
FBgn0004569	aos	3L:16463486-16476750	-	Known	YES	0.0250905	1.03168e-05	0.00018526	0.00341584	0.00429655	0.0218674	0.819096	0.592699	0.904827	0.0490904	0.0898752	0.0554878	0.146245	0.625739	5.57009e-05	0.0003011	1.30086e-08	1.38456e-07	0.41773	1	0.0213262	0.984894
FBgn0004573	5-HT7	3R:26793958-26842597	-	Known	YES	0.00463116	0.0594239	0.250768	0	0	0.847939	0.988523	0.176482	0.69104	0.140315	0.213637	0.980429	0.990085	0.111131	0.515024	0.865532	0.813239	1	0.449157	1	0.650391	1
FBgn0004574	Rop	3L:4136359-4138996	-	Known	YES	0.0022848	0.185749	0.522612	0	0	0.709034	0.97722	0.139188	0.654989	0.00140732	0.00419964	0.000297866	0.00145462	0.155841	1.12777e-05	6.84446e-05	1	1	0.999999	1	1	1
FBgn0004575	Syn	3R:6016411-6048164	+	Known	YES	0.000397762	0.581046	0.931327	0	0	0.449108	0.942469	0.0175227	0.386267	0	0	0.000832392	0.00379184	0.416019	2.3495e-05	0.000135281	0.244685	0.485753	0.00246295	0.0631824	0.756802	1
FBgn0004577	Pxd	3R:12840298-12853709	+	Known	YES	0.00528779	0.0439483	0.202328	0.00915528	0.0112699	0.780514	0.983011	0.192487	0.704269	0.594027	0.675016	0.35901	0.556095	0.102929	0.0519018	0.140101	0.477598	0.810793	0.957604	1	1	1
FBgn0004580	Cbp53E	2R:12861432-12883562	+	Known	YES	7.77311e-05	0.807279	1	0	0	0.0913593	0.869355	0.341501	0.808357	0.64115	0.715543	5.44009e-15	9.79012e-14	0.431993	0.000317576	0.00148217	0.0017772	0.0067942	0.00017524	0.00731909	1	1
FBgn0004581	bgcn	2R:19740793-19746444	-	Known	YES	0.000311377	0.625367	0.957626	0	0	0.121104	0.875645	0.561913	0.895838	0.907048	0.93104	0.349566	0.546389	0.170702	0.728334	1	0.000717249	0.00300389	0.926107	1	0.926107	1
FBgn0004583	ex	2L:431227-448701	+	Known	YES	5.42125e-06	0.948636	1	0	0	0.302362	0.920225	0.169736	0.686092	0	0	0.199439	0.375944	0.379428	1.80317e-06	1.24003e-05	0.657073	1	0.000536735	0.018581	1	1
FBgn0004584	Rrp1	2L:2969773-2972508	-	Known	YES	1.88183e-05	0.904465	1	0	0	0.0694342	0.855098	0.361016	0.817532	2.71561e-13	2.20588e-12	1.88759e-10	1.79902e-09	0.507088	0.245568	0.500162	3.34706e-14	7.75133e-13	0.625353	1	0.507263	1
FBgn0004587	B52	3R:9487033-9492613	+	Known	YES	0.00903787	0.00838217	0.0582519	0	0	0.900615	0.992727	0.695174	0.932949	0.418964	0.514842	0	0	0.643751	6.81481e-13	1.07639e-11	7.74191e-12	1.31832e-10	0.999998	1	0.999999	1
FBgn0004588	Eig71Ea	3L:15642226-15642761	-	Known	RARE	9.13854e-05	0.791397	1	0.00175049	0.00223191	0.705165	0.97651	0.0560951	0.513459	0.687862	0.75507	0.05303	0.141008	0.0440692	0.241326	0.493831	0.836917	1	0.999999	1	1	1
FBgn0004589	Eig71Eb	3L:15643036-15643641	+	Known	YES	0.000543311	0.518931	0.889515	0	0	0.819588	0.986671	0.405836	0.836048	0.14403	0.218227	0.858615	0.925308	0.211652	0.999999	1	0.000425724	0.00188784	0.999998	1	0.520064	1
FBgn0004590	Eig71Ec	3L:15644579-15645354	-	Known	RARE	1.1002e-05	0.926879	1	7.27312e-08	1.07642e-07	0.18238	0.89806	0.0382494	0.466707	0.977576	0.98339	0.917091	0.955641	0.212966	0.0998635	0.242579	0.400652	0.710793	0.23874	1	0.559534	1
FBgn0004591	Eig71Ed	3L:15645637-15646196	+	Known	RARE	0.0102581	0.00496233	0.0383598	0.141865	0.160562	0.361561	0.929288	0.970544	0.994812	0.238807	0.328576	0.85807	0.92502	0.147919	0.0377964	0.106746	0.0570577	0.144899	1	1	1	1
FBgn0004592	Eig71Ee	3L:15647572-15649110	-	Known	RARE	0.00326737	0.113466	0.387539	0.722422	0.744577	0.231492	0.910306	0.318718	0.79498	5.463e-06	2.40089e-05	0.559558	0.73098	0.0604268	0.0148907	0.0474141	0.999999	1	1	1	0.999999	1
FBgn0004594	Eig71Eg	3L:15650728-15651258	+	Known	YES	0.0174216	0.000244513	0.00306143	0	0	0.567874	0.96406	0.769884	0.953846	0.192828	0.276977	0.0222716	0.0699257	0.197989	0.999999	1	4.97336e-07	3.96593e-06	0.999999	1	1	1
FBgn0004595	pros	3R:7154202-7233349	+	Known	YES	0.000402764	0.578677	0.930027	0	0	0.185294	0.89806	0.00360451	0.281939	0	0	3.29554e-05	0.000180581	0.377921	1.28454e-08	1.2032e-07	1	1	0.07603	0.731544	0.55216	1
FBgn0004597	CycC	3R:10714726-10715927	-	Known	YES	0.000470231	0.54848	0.910159	0	0	0.124112	0.875645	0.0395966	0.472436	3.03788e-11	2.08615e-10	0	0	0.187424	0.0673749	0.174249	0.00520418	0.0176968	1	1	1	1
FBgn0004598	Fur2	X:16267119-16275815	+	Known	YES	4.41744e-05	0.854098	1	0	0	0.762506	0.981961	0.156637	0.671781	1.76081e-13	1.45321e-12	0	0	0.42036	0.910736	1	2.20126e-09	2.64845e-08	0.846255	1	0.159253	1
FBgn0004606	zfh1	3R:26591648-26614924	+	Known	YES	0.000422906	0.569331	0.923713	0	0	0.186951	0.898266	0.170427	0.686965	4.20664e-12	3.09977e-11	1.87987e-11	2.02911e-10	0.234941	0.00292973	0.0111391	0.0373272	0.100412	0.492281	1	1	1
FBgn0004607	zfh2	4:522436-561500	+	Known	YES	1.24282e-05	0.922298	1	0	0	0.299224	0.920225	0.0132361	0.372065	1.37066e-10	8.96926e-10	3.98916e-08	2.96957e-07	0.362956	0.00328835	0.0123677	0.175383	0.373334	0.0158334	0.258406	0.484537	1
FBgn0004611	Plc21C	2L:305935-355566	+	Known	YES	8.66949e-05	0.796701	1	0	0	0.495667	0.953541	0.929118	0.986529	0.20857	0.294846	0	0	0.277702	0.0158412	0.0500752	0.106123	0.246022	0.0195638	0.297532	0.999999	1
FBgn0004618	gl	3R:14193649-14198460	-	Known	YES	0.000645465	0.482032	0.862597	0	0	0.321971	0.922941	0.0493034	0.495416	5.18497e-09	3.0064e-08	0.890064	0.942343	0.229735	4.02261e-05	0.000222389	0.999998	1	0.120339	0.947316	0.999999	1
FBgn0004619	GluRIA	3L:6617132-6628159	+	Known	YES	0.0147674	0.000738898	0.00790701	0	0	0.126756	0.875645	0.00967558	0.347345	6.80671e-06	2.95328e-05	0.00165853	0.00713592	0.25877	0.00676943	0.0236272	0.384989	0.690374	0.00343935	0.0822603	0.999999	1
FBgn0004620	GluRIIA	2L:5555072-5558994	+	Known	YES	0.00652042	0.0252344	0.134674	0	0	0.507969	0.956543	0.714545	0.939121	3.06411e-09	1.8118e-08	0.064063	0.164044	0.368118	3.81898e-11	4.9514e-10	0.359714	0.655878	0.445154	1	1	1
FBgn0004622	TkR99D	3R:25776518-25795169	-	Known	YES	0.00251798	0.164764	0.486845	0	0	0.0424282	0.841902	0.16975	0.686092	0.0049845	0.0128848	0.876367	0.934615	0.295698	1.63153e-08	1.50928e-07	0.430911	0.750608	0.80268	1	1	1
FBgn0004623	Gbeta76C	3L:19680737-19683092	+	Known	YES	0.00122024	0.333654	0.724107	0	0	0.786293	0.983585	0.847338	0.970211	0.00103793	0.00319673	5.32907e-15	9.60064e-14	0.89819	1.09696e-47	2.52301e-45	0.00147072	0.00572999	1.83557e-05	0.00109677	1	1
FBgn0004629	Cys	3R:10394825-10395366	-	Known	YES	0.0160795	0.000427293	0.00493584	0	0	0.129014	0.875645	0.374924	0.822682	0.0300433	0.0597062	2.88199e-08	2.17683e-07	0.748373	1.19746e-20	4.17555e-19	2.151e-05	0.000125596	0.0163966	0.264076	0.637967	1
FBgn0004635	rho	3L:1463811-1468944	+	Known	YES	0.000150007	0.734701	1	0	0	0.349935	0.926652	0.646384	0.91987	0.000322848	0.00110029	5.6303e-09	4.56904e-08	0.553434	5.08577e-07	3.80102e-06	0.00671578	0.0221724	0.0152947	0.252754	0.136098	1
FBgn0004636	Rap1	3L:1859115-1862239	-	Known	YES	0.00187994	0.230066	0.591458	0	0	0.261051	0.917845	0.0834588	0.5702	1.0309e-11	7.36001e-11	2.13829e-13	2.99513e-12	0.403313	0.0125153	0.0408103	2.7494e-05	0.000156615	0.0051605	0.111152	0.999999	1
FBgn0004638	drk	2R:9382727-9390346	-	Known	YES	0.00690687	0.0212575	0.11917	0	0	0.312419	0.920799	0.237475	0.738948	0	0	3.8441e-08	2.86732e-07	0.271613	3.16667e-08	2.8236e-07	0.980078	1	0.525501	1	1	1
FBgn0004643	Zw10	X:2498230-2500857	+	Known	YES	0.000737843	0.452242	0.837807	0	0	0.116672	0.873807	0.0401465	0.473511	1.58146e-06	7.34191e-06	0	0	0.291295	0.433169	0.764887	0.000764636	0.00318054	0.999999	1	0.0891869	1
FBgn0004644	hh	3R:18953891-18967628	-	Known	YES	0.00839398	0.0110783	0.0726155	0	0	0.680701	0.973493	0.725558	0.94269	0.262351	0.354175	0.502024	0.685681	0.466107	0.000267139	0.00126274	0.000117686	0.000587477	0.435076	1	0.253604	1
FBgn0004646	ogre	X:6867653-6885351	-	Known	YES	1.60129e-05	0.911842	1	0	0	0.634159	0.967919	0.358925	0.816517	7.36773e-08	3.87732e-07	0.00167673	0.00720496	0.435231	0.000147923	0.000737418	3.50056e-06	2.37329e-05	0.30551	1	0.999998	1
FBgn0004647	N	X:3028903-3066254	+	Known	YES	3.10567e-05	0.877461	1	0	0	0.563669	0.963663	0.141996	0.658305	0.549058	0.635423	5.72483e-07	3.79363e-06	0.235997	0.0100005	0.033438	0.000725936	0.00303498	0.999999	1	1	1
FBgn0004648	svr	X:390479-403105	+	Known	YES	0.0392868	3.04154e-08	9.04651e-07	0	0	0.623403	0.966772	0.192198	0.704252	0.00103274	0.00318383	0	0	0.600665	3.82204e-08	3.36596e-07	3.06348e-07	2.55455e-06	0.00154913	0.0437509	1	1
FBgn0004649	yl	X:14087247-14093991	+	Known	YES	0.000628541	0.487834	0.867342	0	0	0.106473	0.870392	0.153073	0.667638	0.00611946	0.0153887	0.330859	0.527657	0.289193	1	1	1.71597e-07	1.50254e-06	0.539995	1	0.999999	1
FBgn0004650	fs(1)N	X:1216546-1223471	+	Known	YES	0.000634975	0.485615	0.865501	0	0	0.673361	0.972362	0.581859	0.902595	0	0	1.68754e-14	2.79512e-13	0.706664	0.999999	1	2.34373e-37	4.3482e-35	0.891193	1	0.248769	1
FBgn0004652	fru	3R:14239995-14371308	-	Known	YES	0.000860965	0.416789	0.807355	0	0	0.536746	0.960023	0.00308548	0.264529	0	0	0.0230638	0.0719609	0.340193	0.00427823	0.0156684	0.00284798	0.0103748	0.11234	0.913632	1	1
FBgn0004654	Pgd	X:2039169-2042599	+	Known	YES	0.370864	3.9205e-79	1.19682e-75	0.452811	0.483072	0.445766	0.941784	0.650329	0.921398	3.44023e-06	1.54487e-05	0.145722	0.301183	0.518724	0.999999	1	1.96789e-23	1.17166e-21	0.0562275	0.606358	1	1
FBgn0004655	wapl	X:2043969-2053016	-	Known	YES	6.40357e-05	0.824776	1	0	0	0.0993798	0.869355	0.0217627	0.404918	0.314092	0.408992	0	0	0.212568	0.424333	0.753124	0.00104931	0.0042234	0.55226	1	0.999999	1
FBgn0004656	fs(1)h	X:7931841-7955469	-	Known	YES	0.000160356	0.726058	1	0	0	0.487926	0.950946	0.956121	0.992386	0	0	0.0883645	0.210141	0.362268	7.56609e-08	6.37085e-07	0.0742148	0.181722	0.116709	0.932891	0.999999	1
FBgn0004657	mys	X:7955678-7964270	+	Known	YES	5.78819e-05	0.833278	1	0	0	0.130492	0.875645	0.434752	0.849636	0.00256451	0.00716587	1.20195e-08	9.42726e-08	0.357865	0.00660907	0.0231324	0.0109126	0.0340529	0.162199	1	0.526431	1
FBgn0004666	sim	3R:8883477-8903846	+	Known	YES	1.38334e-06	0.97404	1	0	0	0.999141	0.999708	0.647895	0.920394	0.000101241	0.000377328	5.56272e-07	3.69059e-06	0.184934	0.00513887	0.0184836	0.0600937	0.151418	1	1	0.999991	1
FBgn0004687	Mlc-c	X:5513169-5516572	-	Known	YES	0.00744621	0.0167593	0.0995188	0	0	0.33676	0.925384	0.43517	0.849763	0	0	0.234421	0.420797	0.364685	0.000687089	0.00298895	0.0603796	0.152047	0.00435857	0.097639	0.999999	1
FBgn0004698	Xpc	2R:11199015-11205744	+	Known	YES	0.00141393	0.297999	0.683057	0	0	0.298778	0.920225	0.497665	0.87374	0	0	0	0	0.30193	0.00124419	0.00513519	0.000377366	0.00169593	1	1	1	1
FBgn0004777	Ccp84Ag	3R:2512450-2513761	+	Known	YES	0.00035	0.604695	0.946078	2.23941e-08	3.36123e-08	0.248565	0.91564	0.250538	0.74856	0.419104	0.514969	0.435569	0.628453	0.19792	0.135932	0.311449	0.000708813	0.00297227	1	1	0.999999	1
FBgn0004778	Ccp84Af	3R:2515324-2515961	-	Known	RARE	2.30963e-05	0.894219	1	7.36771e-08	1.09023e-07	0.284848	0.919972	0.0200971	0.397644	0.476527	0.569815	0.124674	0.269698	0.170816	0.999999	1	3.57709e-06	2.42223e-05	0.999998	1	0.999999	1
FBgn0004779	Ccp84Ae	3R:2516609-2517480	-	Known	YES	0.00014528	0.738759	1	7.57505e-13	1.28013e-12	0.129073	0.875645	0.313117	0.791796	0.953002	0.964638	0.725662	0.847685	0.176983	0.514385	0.864864	0.00551193	0.018617	0.999998	1	0.729139	1
FBgn0004780	Ccp84Ad	3R:2518454-2519239	+	Known	RARE	0.000238098	0.669416	0.982746	0.00188425	0.0023989	0.229851	0.910063	0.131953	0.643352	0.817141	0.862923	0.310102	0.506393	0.187504	0.999999	1	0.00043294	0.00191619	1	1	0.597665	1
FBgn0004781	Ccp84Ac	3R:2520870-2521993	-	Known	RARE	0.00856627	0.0102799	0.0686418	0.000701894	0.000909683	0.905906	0.993455	0.89111	0.978737	0.886907	0.915923	0.860766	0.926258	0.21592	0.026328	0.0781279	0.10711	0.247842	1	1	0.308405	1
FBgn0004782	Ccp84Ab	3R:2527690-2528599	-	Known	RARE	0.0149262	0.000691427	0.00747765	0.0117738	0.0144058	0.682517	0.973634	0.950989	0.991377	0.673767	0.74325	0.89782	0.946015	0.138885	0.00517533	0.0186028	0.360923	0.657398	1	1	1	1
FBgn0004783	Ccp84Aa	3R:2529806-2530625	+	Known	RARE	0.000303719	0.629652	0.96051	0.000970512	0.0012509	0.723426	0.978937	0.352842	0.813692	0.950285	0.962626	0.883669	0.938516	0.170365	1	1	0.150685	0.328679	0.573019	1	0.326242	1
FBgn0004784	inaC	2R:12786040-12789080	+	Known	YES	0.00314658	0.120369	0.401675	0	0	0.968665	0.997116	0.400979	0.833845	0.00363993	0.00979235	9.12501e-07	5.91342e-06	0.577372	2.57804e-10	2.97698e-09	0.0142485	0.0430284	0.000727768	0.0237304	0.68619	1
FBgn0004795	retn	2R:19520133-19542343	+	Known	YES	5.86254e-06	0.946589	1	0	0	0.457599	0.943426	0.0954842	0.590774	0.00182025	0.00528818	0	0	0.376925	0.175645	0.383363	1.45602e-06	1.0622e-05	0.999999	1	0.204029	1
FBgn0004797	mdy	2L:16816660-16826964	+	Known	YES	0.0270437	4.62403e-06	8.97543e-05	0	0	0.23615	0.912517	0.08997	0.58177	0	0	9.42036e-06	5.47929e-05	0.4763	0.00244924	0.00946547	4.7511e-08	4.56486e-07	0.00417546	0.0944493	0.999998	1
FBgn0004811	fs(2)ltoPP43	2L:19792773-19795851	-	Known	YES	0.00054972	0.516475	0.88758	0	0	0.0653779	0.853477	0.13932	0.655146	0	0	2.22045e-16	4.94119e-15	0.489461	0.933594	1	1.20195e-16	3.71995e-15	0.286022	1	1	1
FBgn0004828	His3.3B	X:9046556-9050702	-	Known	YES	0.00169481	0.254492	0.625973	0	0	0.155104	0.88985	0.170427	0.686965	0	0	1.9241e-05	0.000108284	0.218992	0.127065	0.294469	0.000281696	0.00129811	0.999998	1	0.999995	1
FBgn0004832	Xpac	X:3996988-3998230	-	Known	YES	0.045839	2.05639e-09	7.40125e-08	0	0	0.297866	0.920225	0.150763	0.666483	7.62658e-06	3.29022e-05	8.78595e-10	7.75976e-09	0.31102	0.262391	0.52758	0.000114186	0.000572464	0.999999	1	0.169292	1
FBgn0004837	Su(H)	2L:15039488-15043334	+	Known	YES	0.00429411	0.069524	0.279494	0	0	0.551407	0.962543	0.173288	0.688287	2.47363e-10	1.58888e-09	0	0	0.348507	0.313821	0.602315	0.000163183	0.000789407	1	1	0.0696827	1
FBgn0004838	Hrb27C	2L:6920704-6932057	+	Known	YES	0.000579987	0.505146	0.879746	0	0	0.756277	0.981961	0.385132	0.826139	0	0	0	0	0.14865	0.292376	0.571721	1	1	0.0637386	0.65534	0.67609	1
FBgn0004839	otk	2R:7888978-7907351	-	Known	YES	0.000944071	0.395153	0.788029	0	0	0.248235	0.91564	0.193997	0.705998	1.15646e-05	4.88041e-05	0.0569158	0.149328	0.395389	0.110267	0.262924	8.00294e-05	0.000414656	0.00358359	0.0847275	0.999999	1
FBgn0004841	TkR86C	3R:6563314-6576950	-	Known	YES	0.00311851	0.12204	0.40495	0	0	0.457203	0.943426	0.642572	0.918631	0.0902935	0.149202	0.727498	0.848705	0.108351	0.816097	1	0.699845	1	0.319404	1	0.720021	1
FBgn0004842	RYa-R	3R:22822702-22883657	+	Known	YES	3.41194e-06	0.959241	1	0	0	0.429842	0.938729	0.182223	0.696273	0.467491	0.560932	0.288301	0.48278	0.0648681	0.231835	0.478313	0.463497	0.792718	0.999999	1	1	1
FBgn0004852	Ac76E	3L:19932387-19971060	+	Known	YES	0.000155575	0.730011	1	0	0	0.995217	0.998774	0.241277	0.741878	0	0	3.40376e-07	2.31369e-06	0.575651	1.13799e-10	1.37657e-09	4.3446e-07	3.51123e-06	0.676265	1	0.960902	1
FBgn0004854	B-H2	X:17208614-17218208	+	Known	YES	0.00102877	0.374728	0.768873	0	0	0.70153	0.975491	0.6313	0.915705	0	0	3.81499e-09	3.15476e-08	0.256051	0.999999	1	1.69494e-08	1.75884e-07	0.999999	1	0.999979	1
FBgn0004855	RpII15	3R:10134811-10135900	+	Known	YES	2.57835e-05	0.888273	1	0	0	0.0493566	0.845179	0.201426	0.712916	5.85565e-11	3.94749e-10	0	0	0.307305	0.445809	0.781207	1.9117e-06	1.36324e-05	0.0614319	0.641977	0.999999	1
FBgn0004856	Bx42	X:8997903-9000637	-	Known	YES	0.0125727	0.00185739	0.0171585	0	0	0.670145	0.972362	0.00712247	0.328394	2.27929e-13	1.86503e-12	8.0147e-12	9.04381e-11	0.289162	4.99472e-05	0.000271968	0.00238927	0.00884194	0.999999	1	1	1
FBgn0004858	elB	2L:14390628-14409549	-	Known	YES	0.0028881	0.13676	0.435092	0	0	0.230847	0.910233	0.0840822	0.571538	2.07621e-08	1.14762e-07	0.018289	0.0592893	0.355792	4.81097e-06	3.0925e-05	0.0226837	0.0649542	0.109073	0.898597	1	1
FBgn0004859	ci	4:68336-77667	-	Known	YES	0.00399853	0.0798962	0.308062	0.168871	0.189729	0.0437424	0.841902	0.267096	0.760073	1.34337e-14	1.22291e-13	2.94329e-08	2.22113e-07	0.499328	7.94105e-05	0.000418422	0.00526911	0.0179013	0.00422348	0.0953026	0.344499	1
FBgn0004860	ph-d	X:2009760-2017319	-	Known	YES	0.000972848	0.388039	0.781477	0	0	0.502314	0.956026	0.701908	0.934786	0.804732	0.852727	0	0	0.265421	0.0637756	0.166432	0.0100763	0.0317325	0.324334	1	0.906591	1
FBgn0004861	ph-p	X:2020243-2032404	-	Known	YES	0.00668866	0.0234161	0.127503	0	0	0.727696	0.979066	0.0912593	0.58471	2.22045e-16	2.31162e-15	0.343762	0.540392	0.216994	0.0646516	0.168242	0.048661	0.126258	0.06537	0.665189	0.999997	1
FBgn0004862	bap	3R:17214602-17216171	+	Known	YES	0.0320578	5.9072e-07	1.38522e-05	2.22045e-16	4.09183e-16	0.637591	0.96798	0.534532	0.889099	0.00115238	0.00351561	0.604979	0.764781	0.0786352	0.491849	0.837433	0.537718	0.882745	0.999999	1	0.619437	1
FBgn0004863	C15	3R:17325708-17338536	+	Known	YES	0.00183147	0.236175	0.600714	0	0	0.250901	0.916302	0.454716	0.85743	0.0380257	0.0725445	0.244745	0.433483	0.106694	1	1	0.0796565	0.193159	1	1	0.679678	1
FBgn0004864	hop	X:11254963-11262131	-	Known	YES	0.000326968	0.616839	0.953395	0	0	0.79461	0.984155	0.999914	0.999971	2.5447e-08	1.3921e-07	0	0	0.208157	0.316678	0.605929	0.0268118	0.0750909	0.0225847	0.330459	0.999998	1
FBgn0004865	Eip78C	3L:21219709-21259603	+	Known	YES	0.0001755	0.713957	1	0	0	0.238342	0.912517	0.494215	0.872835	2.44249e-15	2.35264e-14	0.0318951	0.0940399	0.467893	5.82988e-08	4.99406e-07	0.137349	0.304153	0.170816	1	0.198208	1
FBgn0004867	RpS2	2L:9896265-9897552	-	Known	YES	0.00302409	0.127847	0.41774	0	0	0.331717	0.924144	0.0207119	0.399864	6.04971e-05	0.000232539	2.43882e-08	1.85465e-07	0.269702	0.0219626	0.0665918	0.000114925	0.000575481	0.646047	1	0.999996	1
FBgn0004868	Gdi	2L:9491176-9494876	-	Known	YES	8.10666e-05	0.803271	1	0	0	0.624137	0.967009	0.000576976	0.200711	5.26912e-13	4.17084e-12	1.29068e-09	1.11962e-08	0.306212	0.0569895	0.151569	0.0119281	0.0368114	0.00539992	0.11513	0.999999	1
FBgn0004870	bab1	3L:1036369-1101089	-	Known	YES	0.00127169	0.323659	0.712932	0	0	0.795102	0.984155	0.753749	0.949825	5.39691e-06	2.37358e-05	0.825125	0.905864	0.336648	0.00155899	0.00629822	0.015161	0.0455086	0.253845	1	0.757672	1
FBgn0004872	piwi	2L:10982205-10987420	-	Known	YES	0.000110109	0.771562	1	0	0	0.508898	0.956543	0.98823	0.997783	8.53899e-11	5.68434e-10	3.45593e-08	2.58874e-07	0.260187	0.240836	0.493187	7.57205e-06	4.83402e-05	1	1	1	1
FBgn0004875	enc	3L:3818679-3842326	+	Known	YES	0.000654427	0.479005	0.859926	0	0	0.243809	0.914181	0.818501	0.963178	2.89238e-11	1.99154e-10	0.000118067	0.00060824	0.312714	0.0254805	0.0759148	0.00308819	0.0111411	0.00708017	0.142966	0.999999	1
FBgn0004876	cdi	3R:14870604-14919992	-	Known	YES	0.00015679	0.728999	1	0	0	0.0626333	0.853477	0.350883	0.812594	0.00591471	0.0149502	3.13332e-10	2.91656e-09	0.45208	0.000345825	0.00160133	0.000168875	0.000815241	0.2124	1	0.492657	1
FBgn0004878	cas	3R:1538697-1542527	-	Known	YES	0.00239517	0.175455	0.505607	0	0	0.590727	0.964601	0.81038	0.961526	0.396329	0.492979	0.729997	0.850037	0.188331	1	1	0.0247262	0.0699264	0.638823	1	0.334364	1
FBgn0004880	scrt	3L:3983896-3994003	+	Known	YES	0.000718041	0.458376	0.843641	0	0	0.982058	0.997671	0.00630903	0.323108	3.15348e-08	1.71034e-07	5.16144e-05	0.000277422	0.209553	0.00251394	0.00968985	1	1	0.0365786	0.459181	0.999999	1
FBgn0004882	orb	3R:19086332-19106578	-	Known	YES	0.000836998	0.423352	0.81434	0	0	0.600678	0.964919	0.0310068	0.442006	9.12603e-14	7.72013e-13	0	0	0.595428	0.971149	1	1.294e-17	4.40248e-16	0.763035	1	0.0230416	0.993245
FBgn0004885	tok	3R:20545419-20574847	+	Known	YES	0.00555879	0.0388566	0.18521	0	0	0.296276	0.920225	0.57561	0.900199	0.0747977	0.127529	0.0915968	0.215593	0.689069	4.20864e-12	6.10745e-11	1.21304e-08	1.29684e-07	0.00346571	0.0827727	0.999999	1
FBgn0004888	Scsalpha	3L:3814211-3818383	+	Known	YES	0.000441581	0.560925	0.918598	0	0	0.454593	0.943426	0.137487	0.652303	9.4454e-10	5.79158e-09	0.575845	0.743442	0.390623	2.56759e-05	0.000146932	0.00050943	0.00221445	0.150802	1	0.999999	1
FBgn0004889	tws	3R:5951851-5965494	-	Known	YES	4.95897e-06	0.950871	1	0	0	0.0450261	0.841902	0.615318	0.911483	1.39888e-14	1.27171e-13	1.16129e-13	1.69912e-12	0.259675	0.240711	0.492962	0.358644	0.654519	0.398664	1	0.100465	1
FBgn0004892	sob	2L:3578013-3580769	-	Known	YES	0.00117635	0.342506	0.734375	0	0	0.823619	0.987051	0.712848	0.938407	2.22702e-06	1.01781e-05	0.38694	0.582925	0.284641	0.00769463	0.0264468	0.0227712	0.0651825	0.0561717	0.606315	0.999999	1
FBgn0004893	bowl	2L:3771700-3784121	+	Known	YES	0.017833	0.000206128	0.00264897	0	0	0.269622	0.919571	0.0391329	0.4711	2.78168e-08	1.51753e-07	5.08038e-12	5.89969e-11	0.618556	1.16567e-08	1.09737e-07	1.62173e-07	1.42522e-06	0.102355	0.867339	0.590183	1
FBgn0004895	FoxL1	3L:4018878-4021279	+	Known	YES	0.000672809	0.472893	0.855037	0	0	0.538466	0.960148	0.856055	0.972191	0.920329	0.940578	0.615015	0.771841	0.0703906	1	1	0.999997	1	0.137564	1	0.82922	1
FBgn0004896	fd59A	2R:18755682-18758229	+	Known	YES	0.00154328	0.27689	0.65539	0	0	0.877858	0.990319	0.45529	0.857488	0.00160704	0.0047303	0.787236	0.883195	0.0185823	0.367968	0.678696	1	1	0.999998	1	1	1
FBgn0004897	fd96Ca	3R:20908406-20910600	+	Known	RARE	0.000461068	0.552404	0.912655	1.31894e-13	2.27051e-13	0.412613	0.936866	0.148507	0.664038	0.731426	0.792552	0.160084	0.322547	0.0605126	1	1	0.653205	1	0.266797	1	1	1
FBgn0004898	fd96Cb	3R:20920734-20921821	+	Known	YES	1.97394e-06	0.968992	1	0	0	0.947573	0.995566	0.26477	0.758027	0.218715	0.306279	0.336068	0.532852	0.241035	1	1	1	1	0.41156	1	0.00399318	0.488962
FBgn0004901	Prat	3R:3735320-3737501	-	Known	YES	3.61956e-06	0.95802	1	0	0	0.845164	0.988523	0.090894	0.584175	1.8498e-05	7.61075e-05	0	0	0.282328	0.999999	1	2.94066e-05	0.000166719	1	1	0.189732	1
FBgn0004903	Rb97D	3R:22697851-22701464	-	Known	YES	0.00126256	0.325404	0.714942	4.86278e-14	8.47166e-14	0.199715	0.899427	0.964505	0.99391	0	0	7.83173e-05	0.000412539	0.387832	0.332836	0.628678	1.15964e-08	1.24292e-07	0.00758479	0.150264	1	1
FBgn0004907	14-3-3zeta	2R:5987182-5997192	+	Known	YES	0.00684421	0.0218554	0.121387	0	0	0.465967	0.945117	0.87923	0.976855	0	0	0.00418326	0.0164111	0.210047	0.109587	0.261599	0.155118	0.336839	0.181849	1	0.91236	1
FBgn0004908	Arl2	3R:4166822-4167594	+	Known	YES	0.0328715	4.23094e-07	1.03436e-05	0.00229424	0.00290948	0.00315526	0.739474	0.277788	0.768538	0	0	0.000213949	0.00106485	0.22555	1	1	4.1277e-07	3.35288e-06	1	1	1	1
FBgn0004910	Eip63F-1	3L:3909973-3935617	-	Known	YES	0.00159463	0.269034	0.64485	0	0	0.322683	0.922941	0.333406	0.804279	7.98193e-08	4.18542e-07	2.10843e-10	1.99981e-09	0.458493	8.74178e-06	5.39711e-05	0.00252873	0.00930878	0.000109305	0.00498743	1	1
FBgn0004911	asRNA:Eig63F-2	3L:3934718-3935992	+	Known	YES	0.0252535	9.6482e-06	0.000174093	0	0	0.884097	0.991295	0.707678	0.936487	0.781958	0.833818	0.685021	0.821206	0.321174	1.11334e-10	1.35016e-09	1	1	0.315145	1	1	1
FBgn0004913	Gnf1	3R:732344-735803	+	Known	YES	0.000102669	0.779207	1	0	0	0.177695	0.897189	0.115996	0.621939	0	0	0	0	0.355641	0.0614502	0.161488	5.36356e-05	0.000287392	0.547042	1	0.549225	1
FBgn0004914	Hnf4	2L:8687226-8709611	-	Known	YES	0.00665469	0.0237719	0.128897	1.31175e-07	1.92989e-07	0.190443	0.898426	0.69676	0.933346	0.64406	0.718097	7.14177e-08	5.17941e-07	0.561839	3.00842e-06	2.00243e-05	1.68379e-10	2.38673e-09	0.182083	1	1	1
FBgn0004915	TfIIB	2L:10431338-10433116	+	Known	YES	0.0221909	3.4027e-05	0.000538721	0	0	0.26766	0.918893	0.0723453	0.551989	0	0	5.90639e-14	9.01599e-13	0.356877	0.0111139	0.0367256	2.25616e-05	0.000130985	0.303403	1	0.999999	1
FBgn0004919	gol	2R:20960150-20971870	-	Known	YES	0.000896	0.407461	0.800103	0	0	0.0266155	0.819096	0.0767133	0.558177	0.0140348	0.0313611	9.87007e-07	6.36669e-06	0.543794	0.000419918	0.00190965	0.00307835	0.0111068	1.38614e-11	3.84683e-09	0.999999	1
FBgn0004921	Ggamma1	2R:4788909-4792296	+	Known	YES	0.00146056	0.29016	0.67383	0	0	0.936849	0.995173	0.12248	0.632005	0.00062569	0.00202249	5.65056e-06	3.36193e-05	0.349433	0.00177652	0.00708499	0.313927	0.589249	0.00322689	0.0781811	0.809086	1
FBgn0004924	Top1	X:15213512-15222062	+	Known	YES	0.000165442	0.721925	1	0	0	0.0839695	0.869355	0.023224	0.40839	8.88178e-15	8.21485e-14	0	0	0.363157	0.228271	0.472703	0.000676099	0.00285326	0.967659	1	0.0415494	1
FBgn0004926	eIF2beta	3L:12518193-12519831	-	Known	YES	9.57054e-06	0.931789	1	0	0	0.915938	0.993744	0.189468	0.702011	5.80647e-14	4.98371e-13	2.52852e-10	2.37539e-09	0.225272	0.142908	0.324423	0.000103835	0.000526148	0.892003	1	1	1
FBgn0004956	upd1	X:18199387-18203324	-	Known	YES	0.00283195	0.140641	0.441996	5.7163e-09	8.71113e-09	0.29277	0.919972	0.0692626	0.546197	0.727184	0.788925	0.0305906	0.0908011	0.190488	1	1	0.504297	0.843804	1	1	0.00709928	0.615953
FBgn0004957	por	X:18271554-18273887	-	Known	YES	0.00117022	0.343767	0.735621	0	0	0.254729	0.917072	0.0224634	0.406335	0.0205241	0.0432963	0	0	0.2158	0.205772	0.435539	0.00239255	0.00885114	0.422049	1	0.999997	1
FBgn0004959	phm	X:18579799-18582466	+	Known	YES	0.00089712	0.407168	0.799917	0	0	0.546534	0.961899	0.0831969	0.569476	1.92564e-05	7.90533e-05	0.000393312	0.00188852	0.390986	1.11399e-05	6.77309e-05	5.20011e-05	0.000279392	0.928583	1	1	1
FBgn0005198	gig	3L:20122281-20132110	+	Known	YES	0.0118557	0.00251484	0.0221301	0	0	0.77201	0.982768	0.965325	0.993964	0.00630786	0.0157936	1.33227e-15	2.65273e-14	0.154921	0.176218	0.384172	0.0997873	0.233493	0.456562	1	1	1
FBgn0005278	Sam-S	2L:106903-114432	+	Known	YES	0.000799178	0.43403	0.823105	0	0	0.102944	0.870392	0.349091	0.811673	0	0	6.40599e-14	9.72102e-13	0.609243	0.465954	0.807068	3.00736e-24	1.89469e-22	0.0179481	0.28077	0.999999	1
FBgn0005322	nmd	2L:10302173-10303947	-	Known	YES	0.000328768	0.615871	0.952828	0	0	0.409246	0.936866	0.0229495	0.407771	0	0	3.26406e-14	5.17597e-13	0.262326	0.0123058	0.0402092	0.000366147	0.00164992	0.999998	1	0.999999	1
FBgn0005355	Su(fu)	3R:8515595-8517190	-	Known	YES	0.000134477	0.748318	1	0	0	0.193725	0.898857	0.0144743	0.373274	0.00458086	0.0119773	6.66134e-16	1.38654e-14	0.176022	0.0311517	0.090241	0.0688359	0.170117	0.672765	1	0.999991	1
FBgn0005386	ash1	3L:19583873-19591855	-	Known	YES	0.00377236	0.0889538	0.331593	0	0	0.1249	0.875645	0.612028	0.91016	6.77336e-10	4.20709e-09	0	0	0.34816	0.510057	0.859288	5.96234e-05	0.000316346	0.929094	1	0.105664	1
FBgn0005390	fs(1)M3	X:5852240-5858280	-	Known	YES	2.08853e-05	0.899381	1	0	0	0.139849	0.880063	0.102478	0.60003	4.02477e-06	1.79629e-05	0.428503	0.622117	0.401638	1	1	3.68185e-13	7.46598e-12	0.736638	1	0.831802	1
FBgn0005391	Yp2	X:9944984-9946669	-	Known	YES	4.04881e-05	0.860253	1	0	0	0.444559	0.941459	0.828912	0.965128	0.939207	0.95457	0.111614	0.248906	0.131245	1	1	0.118848	0.270057	0.333938	1	0.918738	1
FBgn0005411	U2af50	X:16250729-16253072	-	Known	YES	0.00152233	0.280177	0.660004	0	0	0.428443	0.938699	0.0918337	0.584937	0	0	4.44089e-16	9.44317e-15	0.16702	0.156423	0.349574	0.00462175	0.015962	1	1	1	1
FBgn0005427	ewg	X:162542-173751	-	Known	YES	0.00732955	0.0176411	0.103348	0	0	0.0136332	0.80574	0.226793	0.73097	0	0	4.5488e-09	3.72925e-08	0.403814	0.673842	1	1.01442e-06	7.62405e-06	1	1	0.0272892	1
FBgn0005533	RpS17	3L:9421895-9422921	-	Known	YES	0.000195517	0.698839	0.996499	0	0	0.934548	0.995142	0.026033	0.422828	0.0529968	0.0958223	0.114095	0.252772	0.189216	0.331258	0.626367	0.000172115	0.000828978	0.999999	1	0.999999	1
FBgn0005536	Mbs	3L:16045059-16075126	+	Known	YES	0.000119143	0.762645	1	0	0	0.38004	0.93264	0.17129	0.687472	4.05082e-05	0.000159645	0.0110345	0.0387294	0.377951	5.95264e-07	4.39221e-06	0.030064	0.0831726	0.561306	1	0.805953	1
FBgn0005558	ey	4:718315-741799	+	Known	YES	0.00637882	0.026878	0.140925	0	0	0.389988	0.934202	0.159249	0.674445	2.15383e-14	1.92357e-13	0.022289	0.0699671	0.353049	0.026362	0.0782131	0.00101881	0.00411397	0.551384	1	0.367022	1
FBgn0005561	sv	4:1109424-1133943	+	Known	YES	0.000534518	0.522334	0.891847	0	0	0.864519	0.989877	0.0565661	0.514032	0.000707456	0.00226082	1.16325e-05	6.69157e-05	0.200726	0.383375	0.699621	0.179288	0.380254	0.0259944	0.36584	0.999998	1
FBgn0005564	Shal	3L:19559951-19577668	-	Known	YES	0.00351837	0.10047	0.358662	0	0	0.433638	0.939885	0.248301	0.747905	5.24918e-06	2.31134e-05	4.42323e-09	3.63262e-08	0.417866	0.0445983	0.123098	3.60925e-05	0.000200993	1.58643e-05	0.000972121	0.999999	1
FBgn0005585	Calr	3R:5454413-5456573	-	Known	YES	6.59265e-07	0.982077	1	0	0	0.957107	0.995955	0.0221719	0.406335	1.86775e-05	7.68181e-05	1.44329e-15	2.86528e-14	0.36409	0.000108213	0.000555542	0.00140551	0.00550659	0.0205575	0.309753	0.999999	1
FBgn0005586	Rab3	2R:6608840-6616708	-	Known	YES	0.0045044	0.063026	0.261705	0	0	0.633281	0.967919	0.070884	0.549404	0.000310873	0.00106304	2.52029e-06	1.55675e-05	0.268218	0.000517477	0.00231106	0.15632	0.338922	0.118578	0.940893	0.999999	1
FBgn0005590	scw	2L:19699379-19700968	-	Known	YES	7.08692e-06	0.941285	1	0	0	0.248417	0.91564	0.723494	0.941876	0.643036	0.717171	0.0136323	0.0462573	0.304259	0.0423564	0.117772	0.759339	1	0.839439	1	0.00780841	0.650636
FBgn0005592	btl	3L:14068872-14076329	+	Known	YES	0.00693392	0.0210046	0.118087	0	0	0.272217	0.919651	0.637635	0.917777	0.00181152	0.00526601	0.00743737	0.0273931	0.495767	1.48737e-12	2.27233e-11	0.169314	0.362623	1	1	0.143737	1
FBgn0005593	RpL7	2L:10201004-10202321	+	Known	YES	0.000114492	0.767188	1	0	0	0.357284	0.927559	0.155738	0.670702	0.00246304	0.00691505	0.000132108	0.000676103	0.193116	0.187621	0.404438	0.000374838	0.00168592	0.999999	1	0.999999	1
FBgn0005596	yem	3R:24944052-24948601	-	Known	YES	0.00048527	0.542153	0.906465	0	0	0.0531891	0.853477	0.212367	0.720613	1.01038e-10	6.67693e-10	0	0	0.399081	0.0621782	0.163044	3.32418e-05	0.000186603	0.972337	1	0.10049	1
FBgn0005612	Sox14	2R:19866324-19872700	+	Known	YES	0.00182341	0.237211	0.602264	1.07768e-05	1.49217e-05	0.86866	0.990004	0.0652165	0.535137	0.023532	0.0486181	0.904867	0.94936	0.591769	2.50752e-19	7.82551e-18	0.067853	0.168106	0.167006	1	0.920603	1
FBgn0005613	Sox15	2R:10088895-10099918	-	Known	YES	0.00193486	0.223372	0.581044	0	0	0.862025	0.989877	0.124515	0.634748	0.0015153	0.00448866	0.978181	0.988983	0.144219	0.180821	0.392475	1	1	0.900572	1	0.1743	1
FBgn0005614	trpl	2R:5641202-5653023	+	Known	YES	0.0124517	0.00195463	0.0179332	0	0	0.55953	0.963508	0.285311	0.773148	0.64282	0.716977	1.26151e-06	8.04595e-06	0.811543	1.4796e-25	8.14506e-24	0.000734176	0.00306637	5.62713e-07	5.32279e-05	0.964484	1
FBgn0005616	msl-2	2L:3462218-3466112	-	Known	YES	0.00100893	0.379375	0.773169	0	0	0.784768	0.983409	0.229412	0.732505	0.000401919	0.00134593	0.0279969	0.0845486	0.355708	0.159604	0.355027	1.27719e-10	1.8399e-09	0.9992	1	1	1
FBgn0005617	msl-1	2L:18683720-18688800	-	Known	YES	7.31568e-07	0.98112	1	0	0	0.631994	0.967919	0.0802893	0.564292	0	0	1.6448e-12	2.02894e-11	0.280331	0.117551	0.276492	0.0175089	0.0516241	0.834155	1	0.227817	1
FBgn0005619	Hdc	2R:6125493-6133582	+	Known	YES	0.000263253	0.653475	0.973108	0	0	0.993298	0.998649	0.550788	0.893291	0	0	0.0200643	0.0640707	0.459625	1.54206e-06	1.07033e-05	0.00432928	0.0150541	0.0589593	0.626536	0.782873	1
FBgn0005624	Psc	2R:8853502-8868499	-	Known	YES	0.00136349	0.306785	0.693636	0	0	0.136528	0.875645	0.630224	0.915604	0.75797	0.814907	3.23951e-11	3.39576e-10	0.409564	2.41151e-06	1.62967e-05	0.000517136	0.00224563	0.19248	1	1	1
FBgn0005626	ple	3L:6706456-6712625	-	Known	YES	0.000450779	0.556872	0.915964	0	0	0.831218	0.988086	0.631098	0.915705	2.15927e-09	1.28998e-08	0.136804	0.287849	0.327977	0.000308669	0.0014446	0.831832	1	8.79988e-05	0.00414446	1	1
FBgn0005630	lola	2R:6369399-6430796	-	Known	YES	0.000446208	0.558879	0.917283	0	0	0.134687	0.875645	0.792723	0.95733	7.35353e-06	3.18023e-05	0	0	0.352283	0.999998	1	1.78953e-06	1.28567e-05	0.524843	1	0.20248	1
FBgn0005631	robo1	2R:18580029-18588475	-	Known	YES	0.000181532	0.709302	1	0	0	0.227658	0.910063	0.000964762	0.214939	1.5966e-08	8.92238e-08	0.00139928	0.00611951	0.462014	5.05271e-05	0.000274591	0.000915366	0.00373578	0.127447	0.974199	0.501102	1
FBgn0005632	faf	3R:27602742-27616403	+	Known	YES	0.000151033	0.733829	1	0	0	0.97084	0.997116	0.257205	0.752565	0.297598	0.391795	0	0	0.181453	0.166824	0.367892	0.17787	0.377566	0.235736	1	0.990986	1
FBgn0005633	fln	3L:19982651-19984320	-	Known	YES	6.3151e-06	0.944569	1	2.47025e-13	4.22291e-13	0.846715	0.988523	0.105062	0.60364	0	0	0.000229777	0.00113956	0.315567	7.4291e-09	7.16454e-08	0.999999	1	0.12244	0.955281	1	1
FBgn0005636	nvy	2R:20163257-20178607	+	Known	YES	7.29227e-05	0.813222	1	0	0	0.714775	0.978841	0.448778	0.85586	1.11022e-15	1.09845e-14	0.000228224	0.00113253	0.386279	0.58271	0.940423	1.73126e-10	2.45091e-09	0.422343	1	1	1
FBgn0005638	slbo	2R:20219045-20221830	-	Known	YES	0.000463999	0.551143	0.911797	0	0	0.843447	0.988523	0.282634	0.771489	1.17527e-05	4.95855e-05	0.000567218	0.00265949	0.135806	0.00637291	0.0223875	1	1	0.439482	1	1	1
FBgn0005640	Eip63E	3L:3515751-3610521	+	Known	YES	0.000597158	0.498907	0.875257	0	0	0.948783	0.995597	0.534593	0.889113	9.16856e-05	0.000343626	4.78163e-09	3.9078e-08	0.22243	0.00421552	0.0154589	0.013908	0.042119	0.903038	1	1	1
FBgn0005642	wdn	3R:24633705-24637059	-	Known	YES	0.00212762	0.201643	0.548358	0	0	0.195309	0.898857	0.221016	0.727118	0.559336	0.644487	2.22045e-16	4.94119e-15	0.286552	0.0826308	0.207225	0.000233755	0.00109461	0.974065	1	0.659013	1
FBgn0005648	Pabp2	2R:4018936-4021879	+	Known	YES	0.000318465	0.621458	0.955826	0	0	0.0104766	0.790504	0.154141	0.668956	0	0	1.82455e-05	0.000103028	0.331252	0.000273547	0.0012914	0.0904329	0.214762	0.00383007	0.089006	1	1
FBgn0005649	Rox8	3R:19868778-19873987	-	Known	YES	4.95641e-07	0.984459	1	0	0	0.0390509	0.837005	0.169388	0.686092	0	0	0	0	0.371341	0.488811	0.834186	0.00184742	0.00703761	0.155997	1	0.121614	1
FBgn0005655	PCNA	2R:16149259-16150388	-	Known	YES	4.22461e-05	0.857283	1	0	0	0.150641	0.884866	0.406821	0.836687	1.19749e-12	9.18997e-12	2.50698e-08	1.90431e-07	0.29769	0.0556029	0.148481	0.0103262	0.0324101	0.323946	1	0.610193	1
FBgn0005658	Ets65A	3L:6090717-6117013	+	Known	YES	8.09188e-05	0.803446	1	0	0	0.285902	0.919972	0.358393	0.816193	6.95e-14	5.9212e-13	0.0668119	0.169657	0.234226	0.0193372	0.0596439	0.540346	0.885761	0.330856	1	0.444251	1
FBgn0005659	Ets98B	3R:23562260-23574088	+	Known	YES	0.00513142	0.0472008	0.212933	0	0	0.119863	0.875645	0.234894	0.736871	0	0	6.4754e-05	0.000344562	0.44661	4.49806e-07	3.38589e-06	0.00762516	0.0247873	0.302209	1	0.596797	1
FBgn0005660	Ets21C	2L:544925-552923	-	Known	YES	0.00133125	0.312578	0.699897	0	0	0.471243	0.945629	0.596555	0.906004	2.09749e-08	1.15862e-07	0.443287	0.635318	0.313908	0.999999	1	1.12755e-06	8.38792e-06	0.0657895	0.667032	1	1
FBgn0005664	Crys	2L:11944129-11947131	+	Known	YES	0.0678612	2.22582e-13	1.39706e-11	0	0	0.161006	0.892596	0.195657	0.707529	0.65615	0.728449	0.0554829	0.146244	0.84187	2.16505e-23	9.62944e-22	0.00724297	0.023664	8.24571e-05	0.00393311	0.000796189	0.197132
FBgn0005666	bt	4:745026-797100	+	Known	YES	0.00182093	0.23753	0.602572	0	0	0.30127	0.920225	0.050109	0.498109	2.68796e-08	1.46855e-07	5.28985e-06	3.15966e-05	0.373806	1.06374e-07	8.77854e-07	0.260427	0.510338	0.323457	1	0.660502	1
FBgn0005670	Cyp4d1	X:2053178-2056213	-	Known	YES	0.0584689	1.11233e-11	5.52545e-10	6.67473e-09	1.01564e-08	0.488398	0.951249	0.101257	0.598923	0.538148	0.625595	0.808169	0.896238	0.890622	1.36385e-21	5.12856e-20	5.13531e-19	2.00749e-17	6.37498e-07	5.8973e-05	0.999998	1
FBgn0005671	Vha55	3R:8449484-8453551	-	Known	YES	0.000788292	0.437179	0.825597	0	0	0.538211	0.960148	0.540459	0.890675	2.33147e-15	2.25153e-14	0.0451552	0.124056	0.216059	0.000523236	0.00233368	0.999998	1	0.0344144	0.441683	1	1
FBgn0005672	spi	2L:19567900-19577315	-	Known	YES	0.00178612	0.242071	0.608639	1.52942e-09	2.36776e-09	0.647386	0.969248	0.495054	0.872891	1.05593e-08	5.97569e-08	0.0299142	0.0892205	0.393733	0.0726265	0.185757	5.87545e-09	6.62294e-08	0.179336	1	0.999999	1
FBgn0005674	GluProRS	3R:19777858-19784113	-	Known	YES	0.000807889	0.431535	0.821063	0	0	0.397475	0.935938	0.831268	0.965427	0.000117185	0.000431755	0	0	0.30373	0.92446	1	4.19249e-05	0.000230122	0.00600055	0.124999	0.999999	1
FBgn0005677	dac	2L:16466512-16485998	-	Known	YES	0.000319999	0.620619	0.95528	0	0	0.779086	0.98289	0.25199	0.749191	0	0	5.30371e-11	5.40063e-10	0.3483	0.215067	0.451062	0.000474229	0.00208029	0.0327026	0.425971	0.840523	1
FBgn0005683	pie	2L:10420625-10422780	-	Known	YES	0.00276546	0.145396	0.450989	0	0	0.0113571	0.795721	0.81296	0.961991	0	0	4.23661e-13	5.66647e-12	0.495543	0.257345	0.519173	9.4672e-12	1.58875e-10	0.699455	1	0.224701	1
FBgn0005694	Aef1	3L:21426522-21431739	+	Known	YES	0.00151739	0.280959	0.661052	0	0	0.0166406	0.807436	0.691063	0.931664	0	0	0	0	0.438501	9.77131e-06	5.98432e-05	0.00857314	0.027491	0.143008	1	0.537105	1
FBgn0005695	gcl	2R:4611763-4616504	+	Known	YES	0.000500425	0.535911	0.901249	0	0	0.437985	0.940763	0.0860996	0.576316	0	0	8.21565e-15	1.4301e-13	0.341678	0.150996	0.339387	2.39728e-05	0.000138627	1	1	0.16791	1
FBgn0005696	DNApol-alpha73	3R:23064885-23066950	+	Known	YES	0.000429389	0.566385	0.921767	0	0	0.0325707	0.831791	0.584448	0.903357	3.01115e-11	2.07066e-10	0.000371621	0.00179181	0.198237	0.528508	0.880671	0.0273971	0.0765451	1	1	0.250573	1
FBgn0005771	noc	2L:14490859-14494019	+	Known	YES	5.67787e-08	0.99474	1	0	0	0.0257945	0.819096	0.210005	0.718509	3.30292e-06	1.4868e-05	8.1391e-06	4.76467e-05	0.432895	1.78881e-05	0.000105051	0.0605497	0.15243	0.0880941	0.794812	0.29732	1
FBgn0005775	Con	3L:4936758-5079033	-	Known	YES	4.5574e-05	0.851831	1	0	0	0.183525	0.89806	0.0175406	0.386267	4.46532e-13	3.55728e-12	4.33296e-07	2.9087e-06	0.277366	0.00245333	0.00947802	0.121119	0.274291	0.0511513	0.568762	1	1
FBgn0005777	PpD3	3R:5573597-5576816	+	Known	YES	0.000268039	0.650547	0.971293	0	0	0.192123	0.898743	0.109081	0.609621	0	0	7.52477e-10	6.69355e-09	0.335262	0.142052	0.322871	0.000469388	0.00206121	0.721641	1	0.258506	1
FBgn0005778	PpD5	2R:17929172-17930450	-	Known	YES	3.86446e-07	0.986277	1	0	0	0.728508	0.979066	0.099011	0.595798	0.912371	0.935155	0.866085	0.929296	0.0137745	0.902661	1	0.931514	1	0.999999	1	0.92186	1
FBgn0005779	PpD6	2L:3109672-3110998	+	Known	YES	0.0012329	0.331158	0.721253	0	0	0.558509	0.963508	0.400724	0.833845	0.00657432	0.0163606	0.00324719	0.0131058	0.00113616	1	1	0.969514	1	1	1	1	1
FBgn0008635	betaCOP	X:18275582-18279275	-	Known	YES	0.00625899	0.0283556	0.14702	0	0	0.737164	0.97972	0.0147518	0.374982	0	0	2.42251e-13	3.36508e-12	0.0938936	0.00976287	0.0327379	1	1	1	1	0.999997	1
FBgn0008636	hbn	2R:16842173-16848414	-	Known	YES	2.20206e-06	0.96725	1	0	0	0.689245	0.974233	0.230839	0.733671	0.424092	0.519657	0.172632	0.339955	0.118463	1	1	0.999999	1	0.782353	1	0.0865787	1
FBgn0008646	E5	3R:9693067-9702894	-	Known	YES	0.00125428	0.326997	0.716323	0	0	0.114845	0.8737	0.106393	0.605925	3.73035e-14	3.25941e-13	0.0434663	0.120499	0.0625279	0.173495	0.379597	0.591786	0.943385	1	1	0.999998	1
FBgn0008651	lbl	3R:17235701-17259855	-	Known	YES	1.39117e-06	0.973967	1	0	0	0.213625	0.906004	0.606323	0.908782	4.74006e-05	0.00018485	0.912181	0.952896	0.214076	0.000389616	0.00178636	0.237012	0.473938	0.647837	1	0.999999	1
FBgn0010014	CanB	X:5226532-5228482	+	Known	YES	0.00155121	0.275657	0.654128	0	0	0.970919	0.997116	0.693255	0.932255	0.472703	0.56597	3.7484e-05	0.00020406	0.278304	0.000677708	0.00295129	0.0105813	0.0331207	0.647706	1	0.999999	1
FBgn0010015	CanA1	3R:26865096-26872543	+	Known	YES	0.000676128	0.471802	0.854353	0	0	0.152347	0.88576	0.598383	0.906394	8.08284e-07	3.85781e-06	1.83653e-12	2.24889e-11	0.479291	3.28931e-07	2.52441e-06	0.00668614	0.0220898	0.0013264	0.0383971	1	1
FBgn0010019	Cyp4g1	X:361090-363368	-	Known	YES	0.00750093	0.0163614	0.0975873	0	0	0.455489	0.943426	0.610286	0.909965	5.65754e-06	2.47941e-05	1.74479e-06	1.09511e-05	0.657399	5.63476e-11	7.11603e-10	9.77757e-07	7.3749e-06	0.568302	1	0.103808	1
FBgn0010038	GstD2	3R:8197693-8198426	+	Known	YES	0.00278507	0.143976	0.44853	0.85804	0.871426	0.320534	0.922941	0.325951	0.800092	0.000230495	0.000807143	0.00507709	0.019531	0.851209	4.17507e-21	1.51239e-19	1.42294e-07	1.26409e-06	1.46321e-11	3.99468e-09	0.689091	1
FBgn0010039	GstD3	3R:8198790-8199535	+	Known	YES	0.0399589	2.30788e-08	7.01346e-07	0.188164	0.210221	0.776946	0.98289	0.994481	0.99903	1.38724e-07	7.10726e-07	0.796113	0.888975	0.909033	1.58482e-06	1.09782e-05	4.283e-50	2.24724e-47	0.999998	1	0.000933862	0.216448
FBgn0010040	GstD4	3R:8199822-8200546	+	Known	YES	0.018311	0.000169068	0.00223692	9.70206e-08	1.43123e-07	0.386922	0.933294	0.964955	0.993952	0.000476734	0.0015749	0.790896	0.885883	0.358614	0.000627863	0.00275675	0.0242732	0.0688074	0.999997	1	0.092003	1
FBgn0010041	GstD5	3R:8201455-8202294	+	Known	YES	0.0252061	9.83785e-06	0.000177324	0	0	0.00825006	0.790504	0.910674	0.982199	3.5806e-05	0.000142218	0.615386	0.772125	0.786148	8.54908e-29	6.42233e-27	0.361001	0.657504	0.999998	1	8.29108e-06	0.00605249
FBgn0010042	GstD6	3R:8202850-8203629	+	Known	YES	0.00664498	0.0238748	0.129351	0.000510618	0.000665619	0.602466	0.964919	0.628892	0.91527	0.0139279	0.0311492	0.701028	0.83179	0.166892	0.00316337	0.0119409	0.464775	0.794216	0.999996	1	0.627683	1
FBgn0010043	GstD7	3R:8204222-8204977	+	Known	YES	0.00320357	0.117056	0.394941	0.672081	0.696582	0.909183	0.993664	0.879106	0.976855	5.79514e-12	4.22383e-11	0.140102	0.292978	0.514108	1.21262e-10	1.4595e-09	0.0202029	0.0586205	0.18276	1	0.526919	1
FBgn0010044	GstD8	3R:8205730-8206537	+	Known	YES	0.0123273	0.00206009	0.0187271	1.31894e-13	2.27051e-13	0.775698	0.98289	0.443138	0.852987	3.55271e-15	3.38215e-14	0.906264	0.950093	0.355043	9.55341e-06	5.8605e-05	0.965839	1	0.011305	0.20319	0.618915	1
FBgn0010051	Itp-r83A	3R:1342839-1365133	+	Known	YES	0.0280159	3.10214e-06	6.26398e-05	4.09211e-07	5.92746e-07	0.486398	0.950805	0.414937	0.840389	0	0	1.0582e-06	6.81018e-06	0.502308	0.000414418	0.00188719	5.68109e-07	4.4824e-06	6.93794e-06	0.00046971	1	1
FBgn0010052	Jhe	2R:12007298-12010278	+	Known	YES	9.22063e-05	0.790484	1	0	0	0.840807	0.988523	0.653303	0.922319	2.32982e-10	1.49938e-09	0.126038	0.2716	0.494284	4.1184e-05	0.000227236	0.0112052	0.0348594	0.000207785	0.00840653	0.772974	1
FBgn0010053	Jheh1	2R:14740939-14742592	-	Known	YES	0.028876	2.17937e-06	4.56823e-05	0	0	0.910423	0.993664	0.467309	0.863436	0.359897	0.456547	3.54224e-10	3.27806e-09	0.919564	9.64292e-48	2.23317e-45	2.44919e-11	3.88309e-10	0.000175555	0.00732313	0.713504	1
FBgn0010078	RpL23	2R:18741906-18743217	+	Known	YES	7.12423e-05	0.815347	1	0	0	0.516452	0.956547	0.0362941	0.457997	0.000721003	0.00229929	6.50175e-07	4.29234e-06	0.0918866	0.974985	1	0.0260044	0.0731224	0.999999	1	0.999999	1
FBgn0010097	gammaTub37C	2L:19183863-19185726	-	Known	YES	0.000262789	0.653761	0.973114	0	0	0.421197	0.937603	0.970129	0.994711	0.0194269	0.0413412	0.955217	0.976921	0.124549	0.956867	1	0.634133	0.991073	0.895577	1	0.215857	1
FBgn0010100	Acon	2L:21168570-21173185	+	Known	YES	0.0011488	0.348225	0.739949	0	0	0.655097	0.970549	0.906145	0.981737	0.000955171	0.00296557	0.00170589	0.00731898	0.273637	1.7718e-06	1.2192e-05	0.117522	0.267606	0.941189	1	0.999999	1
FBgn0010105	comm	3L:15714611-15721530	-	Known	YES	0.000171052	0.717448	1	0	0	0.17539	0.896264	0.0131687	0.372065	4.9738e-14	4.29877e-13	0.000611023	0.00284694	0.259991	0.643046	1	0.222727	0.4516	0.208114	1	0.125593	1
FBgn0010109	dpn	2R:4116476-4119835	-	Known	YES	0.000238038	0.669455	0.982746	0	0	0.477537	0.948082	0.655085	0.922522	0.929954	0.947592	0.286741	0.481197	0.125365	0.999999	1	0.999994	1	0.683652	1	0.0929244	1
FBgn0010113	hdc	3R:26103654-26198104	+	Known	YES	9.68333e-06	0.93139	1	0	0	0.373197	0.929288	0.362704	0.818003	0.0100566	0.0235414	0	0	0.354355	0.527032	0.878823	2.34237e-07	1.9989e-06	0.0756396	0.729879	0.999997	1
FBgn0010114	hig	2R:5115290-5134754	-	Known	YES	0.000293213	0.635642	0.963824	0	0	0.0381705	0.836323	0.0125997	0.370556	0	0	2.08528e-06	1.30004e-05	0.440305	7.25146e-05	0.000384379	0.226789	0.458191	0.00122554	0.0360997	0.504028	1
FBgn0010173	RpA-70	3R:4087842-4090173	-	Known	YES	0.00509784	0.0479317	0.215036	0	0	0.0711307	0.857065	0.00392904	0.293026	0	0	3.86358e-14	6.06919e-13	0.414444	0.0592453	0.156565	6.40266e-09	7.15955e-08	0.250169	1	1	1
FBgn0010194	Wnt5	X:18395434-18399438	-	Known	YES	0.000461453	0.552238	0.912471	0	0	0.000391461	0.354336	0.0225236	0.406335	0.922683	0.942348	9.63452e-13	1.22344e-11	0.495971	0.0506178	0.137121	5.2045e-08	4.96074e-07	0.999999	1	0.0211072	0.983053
FBgn0010197	Gyc32E	2L:11138759-11149101	-	Known	YES	0.000202103	0.69406	0.994356	0	0	0.400364	0.93621	0.742756	0.947527	0.119879	0.187593	0.319413	0.516329	0.133975	0.208427	0.439882	0.0395359	0.105484	1	1	0.999996	1
FBgn0010198	RpS15Aa	X:13229670-13231738	-	Known	YES	0.000297654	0.633094	0.96276	0	0	0.843683	0.988523	0.118677	0.626316	0	0	0.400048	0.595149	0.353999	0.00440981	0.0161046	3.41875e-08	3.36563e-07	0.999999	1	0.999999	1
FBgn0010213	Sod2	2R:12660290-12661420	-	Known	YES	0.132745	1.60224e-25	3.38386e-23	0.0388014	0.0459788	0.831384	0.988102	0.0492497	0.495347	0.00137913	0.00412618	0.429476	0.622954	0.417758	1.64114e-11	2.24478e-10	0.0464417	0.12124	0.467407	1	1	1
FBgn0010215	alpha-Cat	3L:23311746-23331200	-	Known	YES	0.000960367	0.391101	0.784526	0	0	0.219777	0.907349	0.205996	0.715516	0	0	0	0	0.264884	0.000167504	0.000825354	0.0199306	0.0579054	0.726016	1	1	1
FBgn0010217	ATPsynbeta	4:1052110-1055543	+	Known	YES	0.00199461	0.216353	0.571118	0.204328	0.227498	0.278989	0.919972	0.166038	0.682389	0	0	2.50656e-05	0.000139239	0.317147	3.80858e-09	3.82224e-08	0.322456	0.602475	0.745831	1	0.999999	1
FBgn0010220	Dbp45A	2R:4975339-4977307	+	Known	YES	5.59826e-06	0.947805	1	0	0	0.0021911	0.627059	0.863769	0.973728	0	0	2.56573e-13	3.55371e-12	0.308056	0.0152555	0.0484425	6.27279e-05	0.000331874	0.767029	1	0.999999	1
FBgn0010222	Nmdmc	3R:4868230-4876277	-	Known	YES	0.0106847	0.00413585	0.033289	0	0	0.659217	0.971491	0.962355	0.993559	0.930078	0.947592	5.55112e-15	9.96849e-14	0.767568	7.74861e-10	8.46448e-09	9.67981e-16	2.65779e-14	0.000373742	0.0137915	0.941207	1
FBgn0010223	Galphaf	3L:16655657-16661034	-	Known	YES	3.01237e-06	0.9617	1	0.00179709	0.00228975	0.527561	0.959097	0.61634	0.911613	2.265e-08	1.24621e-07	0	0	0.532359	1.47703e-05	8.77855e-05	4.58027e-08	4.41843e-07	0.106486	0.887955	1	1
FBgn0010225	Gel	3R:60939-66779	+	Known	YES	0.00020318	0.693287	0.99407	0	0	0.120761	0.875645	0.874776	0.97619	4.45748e-11	3.03179e-10	3.6918e-05	0.000201273	0.499277	5.71321e-05	0.000308044	1.50643e-05	9.06234e-05	0.0149869	0.249262	1	1
FBgn0010226	GstS1	2R:12980751-12987006	-	Known	YES	4.06431e-05	0.859989	1	0	0	0.486343	0.950805	0.144378	0.66129	0	0	3.59286e-06	2.1854e-05	0.568681	0.0117329	0.0385661	3.04455e-20	1.3243e-18	0.257352	1	0.999999	1
FBgn0010228	HmgZ	2R:17584993-17595366	-	Known	YES	0.0125553	0.00187103	0.0172622	4.89802e-11	7.89866e-11	0.989765	0.998179	0.14667	0.662724	4.16983e-10	2.63544e-09	1.23168e-11	1.35424e-10	0.331909	0.0826902	0.207358	0.174611	0.371951	0.521486	1	0.0285419	1
FBgn0010235	Klc	3L:12739716-12743156	-	Known	YES	0.0016059	0.267348	0.642308	0	0	0.675387	0.972731	0.00185969	0.233106	0	0	4.66294e-15	8.51972e-14	0.254201	0.0106128	0.0352395	0.00667282	0.0220488	0.560817	1	1	1
FBgn0010238	Lac	2R:8340695-8353135	+	Known	YES	0.0196622	9.66313e-05	0.00135883	0	0	0.362123	0.929288	0.506335	0.876791	0.000852371	0.00267869	0.000901647	0.00408179	0.76003	1.78878e-19	5.65073e-18	1.46339e-08	1.5424e-07	0.00510388	0.110393	1	1
FBgn0010240	Lcch3	X:15819138-15822562	+	Known	YES	0.000283143	0.641507	0.967237	0	0	0.583008	0.964601	0.942933	0.989917	0.502369	0.593347	0.0175177	0.0571374	0.0772951	0.629345	0.990979	0.620668	0.976985	0.477362	1	0.999998	1
FBgn0010241	Mdr50	2R:10134471-10140102	+	Known	YES	0.00830879	0.0114962	0.0745832	0	0	0.134415	0.875645	0.652405	0.922084	0.00746228	0.0182396	0	0	0.957466	5.90826e-68	1.16706e-64	0.00652949	0.0216212	1.09575e-10	2.46949e-08	0.999998	1
FBgn0010246	Myo61F	3L:1318480-1329617	+	Known	YES	0.000443117	0.560244	0.91784	0	0	0.097378	0.869355	0.909572	0.982171	0.000751269	0.00238717	3.66374e-13	4.95566e-12	0.636476	6.41752e-06	4.05076e-05	7.27325e-06	4.65921e-05	7.2267e-09	1.17802e-06	1	1
FBgn0010247	Parp	3RHet:1935206-2026815	+	Known	YES	0	1	1	0	0	0.736277	0.979531	0.22148	0.727154	0	0	3.21728e-10	2.99139e-09	0.775242	1.72856e-27	1.14714e-25	9.63492e-07	7.28367e-06	0.0820784	0.765822	0.999999	1
FBgn0010258	Rbp4	3R:9480278-9482116	-	Known	YES	0.00117245	0.343309	0.735213	0	0	0.194288	0.898857	0.476351	0.866659	0.179509	0.26132	0.478807	0.667109	0.100703	1	1	0.0219299	0.0631454	1	1	0.943992	1
FBgn0010263	Rbp9	2L:2954762-2968434	+	Known	YES	0.00053272	0.523034	0.892329	0	0	0.439238	0.940763	0.0813777	0.566263	0.000816216	0.002574	7.87621e-09	6.27605e-08	0.581413	7.62356e-10	8.33874e-09	0.0689972	0.17045	0.00397755	0.0912954	0.169188	1
FBgn0010265	RpS13	2L:8363477-8364662	-	Known	YES	0.00207971	0.206802	0.55699	0	0	0.934274	0.995142	0.664001	0.925224	7.28651e-09	4.16864e-08	3.88307e-07	2.62088e-06	0.199594	0.0705293	0.181193	0.00142959	0.00558856	1	1	1	1
FBgn0010269	Dsor1	X:9141375-9144070	+	Known	YES	0.000881917	0.411173	0.802889	0	0	0.19026	0.898426	0.0881882	0.578755	0.0370955	0.0711263	8.85736e-09	7.02277e-08	0.262752	0.0102723	0.0342479	0.0345586	0.0940191	1	1	0.240409	1
FBgn0010278	Ssrp	2R:19693884-19696527	-	Known	YES	0.00134644	0.309832	0.697189	0	0	0.38077	0.93264	0.0936505	0.589115	1.18739e-10	7.79438e-10	1.37446e-13	1.98328e-12	0.450057	0.000496867	0.00222701	3.39611e-06	2.30713e-05	0.0726055	0.711021	1	1
FBgn0010280	Taf4	3L:16106312-16114751	+	Known	YES	0.00215984	0.19826	0.543802	0	0	0.0477625	0.842176	0.335374	0.805496	0.242353	0.332554	0	0	0.215189	1	1	0.000415948	0.00185001	0.491291	1	1	1
FBgn0010282	TfIIFalpha	3R:2206189-2208326	+	Known	YES	2.51073e-05	0.889738	1	0	0	0.151548	0.885265	0.510332	0.878332	6.43929e-15	6.02566e-14	1.00782e-09	8.84277e-09	0.316646	0.334569	0.631242	3.09961e-06	2.12462e-05	0.136009	1	1	1
FBgn0010287	Trf	2L:8072895-8073948	+	Known	YES	0.000501301	0.535554	0.901178	0	0	0.290693	0.919972	0.698238	0.933779	1.22125e-15	1.20722e-14	0	0	0.434642	0.00315966	0.0119286	1.1356e-07	1.02952e-06	0.138126	1	0.999999	1
FBgn0010288	Uch	2L:2212738-2214211	-	Known	YES	0.0105399	0.00439937	0.0348529	0	0	0.0971081	0.869355	0.0831845	0.569476	0	0	0	0	0.420405	0.00517042	0.0185872	1.1484e-06	8.52417e-06	1	1	0.234847	1
FBgn0010292	bys	X:7795913-7797676	+	Known	YES	0.000642538	0.483027	0.863294	0	0	0.533005	0.959591	0.180795	0.695068	0	0	3.56803e-12	4.20764e-11	0.262355	0.0670439	0.173522	7.12494e-05	0.000373021	0.999999	1	1	1
FBgn0010296	ng4	X:3137987-3138253	-	Known	RARE	0.000523351	0.526713	0.895091	0.397232	0.427167	0.633395	0.967919	0.591626	0.904794	0.0534537	0.0965024	0.745675	0.859436	0.0148171	0.747164	1	0.875344	1	0.999998	1	1	1
FBgn0010300	brat	2L:19133816-19179758	+	Known	YES	4.54019e-05	0.852108	1	0	0	0.216455	0.906352	0.68601	0.930027	1.73992e-05	7.19401e-05	0	0	0.445991	0.999999	1	1.10522e-10	1.60456e-09	0.999999	1	0.0367602	1
FBgn0010303	hep	X:12973238-12984467	-	Known	YES	0.00162222	0.264929	0.639156	0	0	0.749396	0.981961	0.909233	0.982154	2.18917e-09	1.30761e-08	1.35447e-14	2.28182e-13	0.218496	0.000153828	0.000763909	0.120977	0.274043	1	1	1	1
FBgn0010309	pigeon	2L:19186043-19189938	+	Known	YES	0.000829298	0.425494	0.815995	0	0	0.0125975	0.802529	0.097128	0.592822	3.38883e-09	1.9971e-08	0	0	0.386275	0.164936	0.36445	3.11153e-06	2.13061e-05	1	1	0.0702369	1
FBgn0010313	corto	3R:903501-912794	-	Known	YES	0.00977601	0.00610054	0.0455262	0	0	0.86471	0.989877	0.305349	0.78592	0.537262	0.624816	0	0	0.234659	0.000232726	0.00111467	1	1	0.0321839	0.421668	0.999999	1
FBgn0010314	Cks30A	2L:9330763-9331981	+	Known	YES	0.000407597	0.576407	0.928244	0	0	0.0401047	0.837257	0.54698	0.891907	0	0	2.42841e-08	1.84715e-07	0.437093	0.918201	1	6.98779e-11	1.0415e-09	0.680051	1	0.28838	1
FBgn0010315	CycD	X:15800855-15803709	-	Known	YES	0.000159731	0.72657	1	0	0	0.338223	0.925384	0.0896197	0.580649	0	0	1.39444e-13	2.01038e-12	0.212344	1	1	7.52097e-06	4.80506e-05	1	1	0.999998	1
FBgn0010316	dap	2R:5599826-5603761	+	Known	YES	0.000246057	0.664269	0.978941	0	0	0.0197551	0.819096	0.0732817	0.552991	0	0	1.19305e-12	1.49258e-11	0.360012	0.530723	0.883442	0.000290327	0.00133459	1	1	0.02022	0.970814
FBgn0010317	CycJ	3L:3466428-3468098	+	Known	YES	0.000127197	0.755002	1	0	0	0.36549	0.929288	0.881102	0.977084	1.13882e-08	6.42631e-08	6.21947e-13	8.11122e-12	0.360376	0.0361957	0.10283	0.00899021	0.0286669	1	1	0.0260618	1
FBgn0010323	Gsc	2L:583544-594685	-	Known	YES	0.00219502	0.194641	0.538019	0	0	0.0326553	0.831791	0.00430571	0.294155	0.374048	0.470949	0.16161	0.32464	0.122908	0.1344	0.308445	0.324634	0.605488	0.595833	1	0.999996	1
FBgn0010328	woc	3R:23082317-23089777	-	Known	YES	0.000168486	0.719485	1	0	0	0.19119	0.898743	0.125566	0.63609	0.000215338	0.000758349	0	0	0.260923	0.0592381	0.156565	0.000146894	0.000718321	0.740526	1	0.999998	1
FBgn0010329	Tbh	X:7889730-7921427	+	Known	YES	1.79703e-05	0.906632	1	0	0	0.685489	0.974233	0.0454321	0.487178	3.33067e-16	3.44176e-15	0.000373837	0.00180043	0.40193	0.000123817	0.000627023	0.322202	0.602156	0.208065	1	0.0744333	1
FBgn0010333	Rac1	3L:1300879-1302683	-	Known	YES	0.000414295	0.57329	0.926156	0	0	0.945515	0.995173	0.0981514	0.594404	2.33147e-15	2.25153e-14	3.10862e-14	4.95059e-13	0.421014	0.000175037	0.000858063	0.023384	0.0666641	0.0675427	0.677216	0.388024	1
FBgn0010339	128up	2R:7924803-7926356	+	Known	YES	0.000596916	0.498994	0.875273	0	0	0.898055	0.992267	0.620227	0.913029	0	0	8.04912e-13	1.03353e-11	0.298225	0.0760237	0.193092	1.29474e-06	9.51154e-06	0.999999	1	0.999999	1
FBgn0010340	140up	3R:9949885-9951270	-	Known	YES	0.0165313	0.000354016	0.00420958	0	0	0.62742	0.967445	0.0133236	0.372065	0	0	0.0642542	0.164496	0.12755	0.000174302	0.000854962	0.999999	1	0.999999	1	0.999999	1
FBgn0010341	Cdc42	X:19591124-19593971	+	Known	YES	0.000916119	0.402243	0.794295	0	0	0.863143	0.989877	0.103243	0.601695	0	0	5.68616e-05	0.000304355	0.310889	0.0369415	0.104648	0.0792967	0.192412	0.242681	1	0.288855	1
FBgn0010342	Map60	2R:5478372-5480249	+	Known	YES	3.56864e-06	0.958316	1	0	0	0.126246	0.875645	0.0254753	0.420908	1.00115e-07	5.20728e-07	3.82361e-13	5.15318e-12	0.270189	1	1	1.63047e-05	9.73872e-05	1	1	0.20404	1
FBgn0010348	Arf79F	3L:22861480-22865331	-	Known	YES	0.00295443	0.132329	0.426123	0	0	0.766251	0.981961	0.0213317	0.403395	0	0	1.3044e-05	7.46127e-05	0.262819	0.0154484	0.0489948	0.467439	0.79755	0.00291922	0.0724121	1	1
FBgn0010350	CdsA	3L:8120862-8124775	+	Known	YES	0.000180658	0.709971	1	0	0	0.0831892	0.869355	0.777154	0.955139	0	0	0.0099295	0.03537	0.13725	2.37063e-05	0.000136451	0.999999	1	0.999999	1	0.999999	1
FBgn0010352	Nc73EF	3L:16947922-16961824	+	Known	YES	0.000330209	0.615099	0.952379	0	0	0.826759	0.987615	0.750811	0.94973	0.0112439	0.0259381	1.37423e-07	9.72002e-07	0.396691	1.16804e-06	8.2557e-06	0.0112608	0.0350095	0.090543	0.804773	1	1
FBgn0010355	Taf1	3R:2472611-2481770	+	Known	YES	0.00756926	0.0158782	0.0955707	0	0	0.947649	0.995566	0.756302	0.950307	0.000280055	0.000965447	1.11022e-16	2.62403e-15	0.335261	0.00518617	0.0186378	0.00557278	0.0188018	0.467617	1	0.577621	1
FBgn0010356	Taf5	2R:6764817-6767178	-	Known	YES	5.41058e-05	0.838731	1	0	0	0.538392	0.960148	0.0599478	0.522415	3.33067e-16	3.44176e-15	0	0	0.251519	1	1	4.94503e-08	4.73494e-07	0.81679	1	1	1
FBgn0010357	betaTry	2R:7233830-7234900	+	Known	YES	0.105401	2.6143e-20	3.42922e-18	0.266812	0.293382	0.852188	0.988523	0.293003	0.777941	5.47125e-07	2.65293e-06	0.0799974	0.195049	0.893545	4.3477e-50	1.19669e-47	0.00307703	0.0111044	7.54006e-06	0.000504373	1	1
FBgn0010358	deltaTry	2R:7242824-7243633	+	Known	YES	0.0896598	2.25341e-17	2.21256e-15	2.22045e-16	4.09183e-16	0.090405	0.869355	0.931563	0.98727	0.00340526	0.00922251	1.54929e-06	9.76977e-06	0.776319	1.29645e-43	2.32806e-41	0.156604	0.339361	0.999999	1	1	1
FBgn0010379	Akt1	3R:11924950-11931392	+	Known	YES	0.00011271	0.768955	1	0	0	0.195442	0.898857	0.356442	0.815055	0	0	9.30793e-10	8.20131e-09	0.627353	3.0444e-10	3.4808e-09	1.79699e-05	0.000106537	0.572519	1	0.0786006	1
FBgn0010380	AP-1-2beta	X:19625037-19628614	+	Known	YES	0.000412106	0.574305	0.926815	0	0	0.192925	0.898857	0.0595562	0.521609	1.11022e-16	1.19136e-15	3.77253e-11	3.91042e-10	0.196437	0.167459	0.369005	0.000369476	0.00166358	1	1	0.999999	1
FBgn0010381	Drs	3L:3369556-3369942	+	Known	YES	0.00316027	0.119564	0.400017	0	0	0.710099	0.97775	0.899489	0.980321	0.000103908	0.000386665	6.76459e-13	8.78793e-12	0.664501	0.0126442	0.0411746	2.29232e-12	4.16763e-11	0.385631	1	0.00168712	0.309581
FBgn0010382	CycE	2L:15727581-15748150	-	Known	YES	0.000322774	0.619108	0.954646	0	0	0.0059515	0.784259	0.844071	0.969621	2.75535e-12	2.05522e-11	1.69864e-14	2.81073e-13	0.501675	1	1	9.4615e-12	1.58859e-10	0.134972	1	0.21323	1
FBgn0010383	Cyp18a1	X:18582571-18587075	-	Known	YES	0.00110928	0.356658	0.749012	0	0	0.00747303	0.790504	0.589192	0.904794	4.89853e-12	3.59222e-11	0.000119501	0.00061525	0.588316	0.000305598	0.00143104	3.0863e-09	3.64793e-08	0.000541775	0.0186785	1	1
FBgn0010385	Def	2R:5941683-5942081	-	Known	YES	0.00211099	0.203417	0.551255	0	0	0.908913	0.993664	0.0130496	0.372065	0.000551953	0.0018024	0.437989	0.630776	0.663234	1.91867e-09	1.99966e-08	6.09914e-06	3.95613e-05	0.120984	0.949325	0.0541978	1
FBgn0010387	Dbi	3L:7124963-7126563	+	Known	YES	0.00696542	0.0207141	0.116786	0	0	0.865132	0.989877	0.585947	0.903672	3.32234e-05	0.000132573	0.170109	0.336351	0.532323	0.000248575	0.00118265	1.58622e-06	1.14945e-05	0.00221254	0.0584556	0.960435	1
FBgn0010388	Dro	2R:10633466-10634219	+	Known	YES	0.00547521	0.0403575	0.190552	5.19376e-06	7.26796e-06	0.690313	0.974233	0.102674	0.60003	7.16936e-08	3.77648e-07	0.17156	0.338461	0.525816	3.69565e-08	3.26493e-07	0.205967	0.425115	9.97977e-07	8.74989e-05	0.999999	1
FBgn0010389	htl	3R:13870938-13878706	-	Known	YES	0.00101294	0.378428	0.772359	0	0	0.654	0.970549	0.0224603	0.406335	0.00600314	0.0151405	1.17191e-06	7.50302e-06	0.636775	7.21663e-15	1.39754e-13	0.00158791	0.00613886	0.0178752	0.280622	0.599409	1
FBgn0010391	Gtp-bp	X:11020910-11023120	-	Known	YES	0.00238804	0.1761	0.506327	0	0	0.345762	0.926652	0.0208001	0.399888	0.00847234	0.0203301	1.40361e-09	1.21156e-08	0.111589	0.00192828	0.00762861	0.831527	1	1	1	0.999999	1
FBgn0010395	Itgbn	2L:21053033-21058044	+	Known	YES	5.50625e-05	0.837331	1	1.75637e-13	3.01315e-13	0.105434	0.870392	0.383933	0.825886	2.22045e-16	2.31162e-15	7.85105e-10	6.96529e-09	0.616677	1.84599e-06	1.26714e-05	3.47683e-08	3.4158e-07	0.000289056	0.0110176	0.999998	1
FBgn0010397	LamC	2R:10458315-10463276	-	Known	YES	0.0020521	0.209844	0.561525	0	0	0.369418	0.929288	0.573155	0.899679	0	0	0.689301	0.824094	0.418322	0.000117245	0.000597073	1.45188e-07	1.28707e-06	0.978503	1	1	1
FBgn0010398	Lrr47	2L:10517335-10519269	+	Known	YES	0.000608766	0.494763	0.872465	0	0	0.320605	0.922941	0.0162835	0.382691	2.57683e-07	1.29077e-06	2.71312e-10	2.54026e-09	0.309105	0.436402	0.768935	0.00234087	0.00868291	0.272624	1	0.382319	1
FBgn0010399	Nmdar1	3R:1334564-1349050	-	Known	YES	0.000787758	0.437334	0.825597	0	0	0.841097	0.988523	0.0392848	0.471234	0	0	0.0510576	0.136666	0.23558	0.000149929	0.000746202	0.418293	0.734253	0.229376	1	1	1
FBgn0010401	Os-C	3R:3804681-3805336	+	Known	YES	0.000159598	0.72668	1	0	0	0.0287311	0.821682	0.21619	0.723002	1.00904e-10	6.67067e-10	0.0170573	0.055878	0.328922	0.000947294	0.00399977	0.796029	1	1.41892e-05	0.000888165	1	1
FBgn0010403	Obp83b	3R:1801899-1802539	-	Known	YES	0.00410495	0.0759826	0.297794	0	0	0.826347	0.987464	0.604145	0.907857	0.0122335	0.0278772	4.88165e-05	0.000262848	0.287403	0.00434667	0.0158913	0.753801	1	0.00013238	0.00579572	1	1
FBgn0010406	RNaseX25	3L:7963688-7965549	+	Known	YES	0.00278916	0.143681	0.447945	0	0	0.62878	0.967768	0.389583	0.82873	0	0	2.04496e-08	1.5683e-07	0.152522	0.886577	1	0.0013044	0.00513925	0.875327	1	0.999992	1
FBgn0010407	Ror	2L:10251843-10254686	+	Known	YES	0.00346258	0.103211	0.365286	0	0	0.0942049	0.869355	0.0443175	0.484259	0.234379	0.323908	0.016594	0.0545816	0.121539	0.556553	0.912608	0.0597846	0.150763	0.670108	1	0.999995	1
FBgn0010408	RpS9	3L:9502893-9504631	-	Known	YES	0.00705785	0.0198852	0.113369	0	0	0.287953	0.919972	0.0317965	0.442175	0.00055512	0.00181204	3.51345e-07	2.38583e-06	0.375083	6.18149e-06	3.91207e-05	0.00076706	0.00318904	0.194082	1	1	1
FBgn0010409	RpL18A	2R:13433911-13434967	-	Known	YES	3.43361e-05	0.871207	1	0	0	0.431418	0.939167	0.146745	0.662885	0.701031	0.76636	0.000812079	0.00370738	0.213965	0.0136952	0.0440841	0.00264828	0.00971584	1	1	0.999999	1
FBgn0010411	RpS18	2R:16151484-16152353	+	Known	YES	0.00162136	0.265056	0.639318	0	0	0.972097	0.997116	0.0521408	0.501896	0.000359569	0.00121615	0.58562	0.750829	0.165681	0.324502	0.617172	0.0141653	0.0428031	0.411631	1	0.999999	1
FBgn0010412	RpS19a	X:16531927-16533282	+	Known	YES	0.000352748	0.603281	0.945274	0	0	0.633377	0.967919	0.168492	0.685433	0.00012482	0.000457769	8.74444e-05	0.00045831	0.127738	0.318846	0.608933	0.0193769	0.0565068	1	1	1	1
FBgn0010414	SerT	2R:20292118-20298597	-	Known	YES	0.00167239	0.25766	0.62971	0	0	0.769868	0.982389	0.862041	0.973142	0	0	0.0132441	0.0451596	0.166827	0.421851	0.750345	0.349947	0.642107	0.228287	1	0.732405	1
FBgn0010415	Sdc	2R:17279907-17368681	-	Known	YES	0.000782384	0.438903	0.82665	0.00779267	0.00963397	0.487058	0.950805	0.402882	0.834336	0	0	0.0737924	0.18312	0.382964	0.0237433	0.0713277	0.25037	0.494903	0.0471803	0.539249	0.0628469	1
FBgn0010416	TH1	X:16282853-16285471	-	Known	YES	0.000341545	0.609093	0.949101	0	0	0.0812559	0.866827	0.0397925	0.473467	0	0	1.22125e-14	2.07197e-13	0.286571	0.0358644	0.101993	0.00749817	0.024417	0.0872887	0.791	1	1
FBgn0010417	Taf6	3L:19592188-19594482	+	Known	YES	0.00364864	0.0943736	0.344269	0	0	0.307253	0.920225	0.0355793	0.455152	1.89409e-06	8.71598e-06	1.32605e-12	1.64851e-11	0.187537	0.00364757	0.0135733	0.0799816	0.193753	1	1	0.999995	1
FBgn0010421	TfIIFbeta	3R:6592344-6593526	-	Known	YES	8.47022e-05	0.799	1	0	0	0.271849	0.919571	0.0559482	0.513183	0	0	2.55351e-15	4.8757e-14	0.235841	0.530072	0.882709	0.0003046	0.00139543	0.536338	1	0.999997	1
FBgn0010422	TfIIS	2L:15058919-15060757	-	Known	YES	0.00154486	0.276644	0.655221	0	0	0.00406727	0.772064	0.983832	0.997272	0	0	5.17117e-09	4.21381e-08	0.421458	0.000481105	0.00216156	0.000676965	0.0028562	0.242209	1	0.5508	1
FBgn0010423	TpnC47D	2R:7161350-7162791	-	Known	YES	0.0173343	0.000253538	0.00316381	0.00671937	0.00833507	0.115378	0.8737	0.336046	0.805788	0.000103779	0.000386227	4.39052e-08	3.25765e-07	0.411404	1.52617e-05	9.05294e-05	0.0392721	0.104871	0.000221395	0.00885051	1	1
FBgn0010424	TpnC73F	3L:17039163-17041490	+	Known	YES	0.00117885	0.341994	0.733811	1.77636e-15	3.21144e-15	0.987569	0.99813	0.935299	0.987936	0	0	6.10702e-07	4.03811e-06	0.511211	9.00026e-20	2.90884e-18	0.245903	0.487682	1	1	1	1
FBgn0010425	epsilonTry	2R:7232742-7233571	-	Known	YES	0.0154661	0.000551838	0.00614822	0	0	0.107151	0.871012	0.0389667	0.470282	0.00517561	0.0133161	0.193955	0.368783	0.906769	1.14119e-47	2.60687e-45	5.43187e-07	4.30295e-06	4.463e-05	0.00233439	0.999998	1
FBgn0010431	mtrm	3L:8406112-8407203	+	Known	YES	0.00190674	0.22677	0.586532	0	0	0.0255651	0.819096	0.479566	0.867793	9.48107e-11	6.28649e-10	0.00010406	0.000540405	0.399369	0.999999	1	1.02316e-08	1.10724e-07	0.643882	1	0.237005	1
FBgn0010433	ato	3R:4103774-4104996	+	Known	RARE	0.000631136	0.486937	0.866447	0.00121734	0.00156224	0.885018	0.991295	0.239065	0.740043	0.995037	0.996644	0.961829	0.980552	0.105242	0.999999	1	0.0577584	0.146368	0.185079	1	0.999999	1
FBgn0010434	cora	2R:15116568-15131256	+	Known	YES	0.0122685	0.00211188	0.0191253	0	0	0.676685	0.972731	0.107295	0.607717	0	0	2.88658e-15	5.44338e-14	0.713176	5.26383e-26	3.0319e-24	0.00236281	0.00875604	0.499968	1	1	1
FBgn0010435	emp	2R:20863979-20873593	-	Known	YES	5.90683e-05	0.831603	1	0	0	0.683729	0.973719	0.482476	0.868946	0.165151	0.244262	6.76475e-08	4.9209e-07	0.376073	0.00584092	0.0207225	2.49873e-06	1.73938e-05	0.761002	1	0.91893	1
FBgn0010438	mtSSB	3R:12029916-12030972	-	Known	YES	2.26664e-06	0.966774	1	0	0	0.193534	0.898857	0.521131	0.883885	0.00102248	0.00315524	7.03096e-10	6.27596e-09	0.278753	0.126219	0.29285	2.40424e-05	0.000138981	0.599055	1	1	1
FBgn0010441	pll	3R:23076853-23078904	-	Known	YES	0.00344175	0.104256	0.367164	0	0	0.580145	0.964601	0.193338	0.705251	6.37972e-06	2.77485e-05	1.60782e-10	1.54468e-09	0.404668	0.00611155	0.0215891	6.96564e-09	7.73756e-08	0.820923	1	0.999999	1
FBgn0010452	trn	3L:13107371-13111177	+	Known	YES	0.00390315	0.0835885	0.317738	0	0	0.44913	0.942469	0.844972	0.969907	0.000165002	0.000592228	0.556178	0.728749	0.299342	0.044738	0.123392	0.00451502	0.0156368	0.149737	1	0.98873	1
FBgn0010453	Wnt4	2L:7255419-7277171	-	Known	YES	0.00152438	0.279853	0.659564	0	0	0.161366	0.892596	0.184879	0.698216	0.00546319	0.0139745	0.941056	0.968678	0.238683	0.031346	0.0907413	0.00904962	0.0288262	0.475538	1	1	1
FBgn0010470	Fkbp14	2R:17374672-17385434	-	Known	YES	0.124709	5.65255e-24	1.07848e-21	1.82521e-11	2.97764e-11	0.791451	0.983974	0.55687	0.895144	0.00279243	0.0077316	0.131734	0.280423	0.716664	9.76222e-17	2.30531e-15	0.000121925	0.000607186	0.0301472	0.403976	0.206732	1
FBgn0010473	tutl	2L:4283148-4323781	+	Known	YES	0.000811258	0.430576	0.820679	0	0	0.182997	0.89806	0.00357302	0.281562	0	0	0.00448858	0.0174901	0.264899	0.000788957	0.00338398	0.147712	0.323135	0.0620737	0.645936	1	1
FBgn0010482	l(2)01289	2R:2608606-2628177	-	Known	YES	7.09896e-05	0.815669	1	0	0	0.652272	0.969859	0.821051	0.96386	4.06125e-07	1.99964e-06	4.64342e-09	3.80041e-08	0.509633	2.48787e-10	2.87879e-09	0.00643363	0.021348	0.150171	1	0.791768	1
FBgn0010488	NAT1	2R:8803499-8811239	+	Known	YES	0.000236484	0.670472	0.98325	0	0	0.000852235	0.413655	0.141911	0.658185	5.54977e-11	3.74585e-10	0	0	0.217691	0.805545	1	0.0106788	0.0333978	0.562298	1	0.537123	1
FBgn0010497	dmGlut	2L:12027438-12034122	+	Known	YES	0.00149721	0.284183	0.665754	0	0	0.0987476	0.869355	0.397526	0.833249	0.792779	0.84254	1.17697e-06	7.53398e-06	0.526184	0.0112559	0.0371398	3.85823e-05	0.000213653	1.3662e-08	2.06251e-06	1	1
FBgn0010501	Dcp-1	2R:19438836-19441070	+	Known	YES	4.29273e-05	0.85615	1	0	0	0.906472	0.993477	0.551254	0.89333	0	0	1.77636e-15	3.47906e-14	0.321692	0.7336	1	4.52871e-09	5.19085e-08	0.869761	1	1	1
FBgn0010504	kermit	2R:4034423-4044159	-	Known	YES	0.00350464	0.101137	0.360185	0	0	0.593036	0.964601	0.951489	0.991408	9.91873e-13	7.67178e-12	8.84626e-13	1.12779e-11	0.503348	0.878951	1	3.78744e-16	1.10114e-14	0.0495145	0.556002	1	1
FBgn0010516	wal	2R:7576074-7578368	-	Known	YES	0.0005652	0.510626	0.88357	0	0	0.134907	0.875645	0.158412	0.674445	1.11039e-05	4.6996e-05	0.292066	0.486991	0.523789	5.25915e-12	7.55356e-11	5.07923e-05	0.000273905	0.595387	1	0.999999	1
FBgn0010520	Bka	2L:9895287-9896104	+	Known	YES	7.283e-05	0.813338	1	0	0	0.672522	0.972362	0.0929055	0.586893	1.92868e-12	1.4535e-11	5.27711e-12	6.11331e-11	0.243083	0.321279	0.612569	3.08908e-05	0.000174383	1	1	0.999998	1
FBgn0010531	Ccs	2R:6008991-6010079	-	Known	YES	0.00341249	0.105742	0.370661	0	0	0.4597	0.944115	0.0687261	0.54521	0	0	0.0880761	0.209619	0.193795	0.00826919	0.0282109	0.136843	0.303374	0.589643	1	1	1
FBgn0010548	Aldh-III	2R:3354384-3364667	-	Known	YES	0.000270395	0.649117	0.970367	0	0	0.0641992	0.853477	0.582392	0.902618	0.00132532	0.00398226	0.782054	0.880248	0.577702	2.69042e-11	3.56669e-10	2.03872e-08	2.07833e-07	0.678852	1	1	1
FBgn0010549	l(2)03659	2R:5277670-5282786	+	Known	YES	0.00281983	0.141495	0.443745	0.252496	0.278307	0.910938	0.993664	0.95533	0.992215	0.222034	0.309877	0.710764	0.838028	0.760989	0.18184	0.394252	7.12101e-40	1.6157e-37	0.0170291	0.271562	1	1
FBgn0010551	Phb2	2R:14706972-14709755	+	Known	YES	0.000471874	0.547782	0.909786	0	0	0.508313	0.956543	0.407501	0.836918	0.000423733	0.00141263	2.1827e-13	3.05095e-12	0.703822	3.33209e-16	7.41495e-15	5.07519e-08	4.84556e-07	0.136224	1	0.999999	1
FBgn0010575	sbb	2R:14165703-14244801	-	Known	YES	4.8372e-05	0.847405	1	0	0	0.388708	0.934202	0.476795	0.867022	4.44089e-16	4.52342e-15	2.30926e-14	3.73802e-13	0.265699	0.0141039	0.0452045	0.00510025	0.0173981	0.203028	1	1	1
FBgn0010583	dock	2L:825969-833241	+	Known	YES	0.0124013	0.00199668	0.0182644	0.0707682	0.0822636	0.361915	0.929288	0.407783	0.837182	3.33067e-16	3.44176e-15	2.14664e-08	1.64289e-07	0.575164	0.000788713	0.00338336	2.14581e-08	2.18088e-07	0.613325	1	0.0357049	1
FBgn0010590	Prosbeta1	2R:11901310-11902292	-	Known	YES	0.00502827	0.0494842	0.219624	0	0	0.215946	0.906184	0.00413746	0.293026	0.000753188	0.00239258	7.48028e-11	7.48945e-10	0.28841	0.000548102	0.00243391	0.00487559	0.0167286	0.561188	1	1	1
FBgn0010591	Sply	2R:12975946-12979463	-	Known	YES	0.000282546	0.641858	0.967465	0	0	0.220424	0.907799	0.194841	0.706595	0.991319	0.993946	9.4134e-05	0.000491755	0.382175	0.148459	0.334851	2.33243e-08	2.35346e-07	0.00319681	0.0776202	1	1
FBgn0010602	lwr	2L:540599-542580	-	Known	YES	0.000582374	0.50427	0.87935	0	0	0.61179	0.96547	0.0646903	0.533965	4.80171e-12	3.52354e-11	1.49735e-10	1.44518e-09	0.306973	0.00281271	0.0107355	0.000171905	0.0008282	0.811681	1	0.999999	1
FBgn0010607	l(2)05714	2L:4970135-4973921	-	Known	YES	1.29997e-06	0.974834	1	0	0	0.218498	0.906875	0.227537	0.731039	0	0	3.55001e-06	2.16012e-05	0.247311	0.893001	1	0.0130742	0.0398867	0.17199	1	0.569422	1
FBgn0010611	Hmgs	2R:12223595-12228747	+	Known	YES	0.00719639	0.0187064	0.108247	7.54011e-11	1.20953e-10	0.70691	0.97651	0.378103	0.823723	0.165888	0.245114	0	0	0.598555	0.0794276	0.200389	1.32599e-20	5.99283e-19	0.0230385	0.334617	0.999999	1
FBgn0010612	ATPsynG	2L:10975522-10976399	-	Known	YES	0.0082994	0.0115432	0.074816	5.26026e-06	7.35918e-06	0.118433	0.874579	0.10677	0.606382	0.376895	0.473892	0.000192348	0.000964069	0.242827	0.000619078	0.00272031	0.0440245	0.115831	0.555305	1	1	1
FBgn0010620	CG10939	2R:13282098-13292676	+	Known	YES	0.00513165	0.0471959	0.212933	0	0	0.738018	0.979846	0.857959	0.972613	1.56541e-14	1.41734e-13	1.01717e-07	7.27131e-07	0.293356	0.00164565	0.00661333	0.0666225	0.165472	0.0127535	0.221439	1	1
FBgn0010621	CCT5	2R:8062307-8065021	+	Known	YES	0.000529756	0.524193	0.892888	0	0	0.636748	0.96798	0.12149	0.630521	3.28626e-14	2.89251e-13	1.50927e-06	9.53175e-06	0.153022	0.972078	1	0.0024426	0.00901843	0.583866	1	1	1
FBgn0010622	DCTN3-p24	2R:18948943-18950116	-	Known	YES	0.00334124	0.10946	0.379364	0	0	0.984878	0.997775	0.0107308	0.353316	5.49227e-13	4.3403e-12	1.64251e-08	1.2713e-07	0.334702	9.13052e-09	8.70639e-08	0.125334	0.282124	0.686478	1	1	1
FBgn0010638	Sec61beta	2R:10506276-10507186	+	Known	YES	2.71523e-06	0.963636	1	0	0	0.731519	0.979332	0.0394881	0.47232	0.213412	0.300348	4.12443e-06	2.49379e-05	0.259672	0.00208418	0.00818751	0.420995	0.738186	0.00856606	0.164943	0.999999	1
FBgn0010651	MFS14	2R:14684480-14691232	-	Known	YES	0.0297979	1.49294e-06	3.25328e-05	0	0	0.477909	0.94837	0.414329	0.840171	1.83431e-12	1.3855e-11	9.99201e-16	2.03926e-14	0.650108	3.98168e-10	4.49579e-09	1.41978e-05	8.59188e-05	2.89021e-05	0.0016202	0.88424	1
FBgn0010660	Nup214	2R:18806460-18812265	-	Known	YES	0.00135256	0.308734	0.695791	0	0	0.181297	0.89806	0.298972	0.781401	2.78203e-11	1.91951e-10	0	0	0.443377	4.53348e-05	0.000248465	0.000118142	0.000589659	0.739196	1	0.410621	1
FBgn0010704	rti	2L:2226342-2231099	+	Known	YES	0.000815928	0.429252	0.819691	0	0	0.53546	0.959922	0.0904762	0.583257	0	0	0.000141706	0.000721698	0.239372	0.274041	0.544868	0.0198422	0.0576833	0.0157448	0.257733	0.999997	1
FBgn0010741	Pfdn2	3L:11066392-11067488	-	Known	YES	0.000223756	0.678955	0.98763	0	0	0.878678	0.990386	0.244643	0.745189	0	0	4.35441e-06	2.62811e-05	0.237448	0.793171	1	1.83738e-06	1.31639e-05	1	1	1	1
FBgn0010747	Srp54k	3L:5145778-5147877	+	Known	YES	0.0180583	0.000187739	0.00243973	2.22045e-16	4.09183e-16	0.637462	0.96798	0.46851	0.864249	8.65175e-10	5.31955e-09	7.32747e-15	1.29024e-13	0.329336	0.000315762	0.00147411	0.000155772	0.000757542	0.627993	1	1	1
FBgn0010750	atms	3R:575757-603212	+	Known	YES	0.00028116	0.642677	0.967762	0	0	0.111211	0.872026	0.0765845	0.558177	2.41368e-08	1.32372e-07	0	0	0.352951	4.92527e-07	3.68846e-06	0.00207763	0.00781613	1	1	0.999999	1
FBgn0010762	simj	3L:10657839-10683834	+	Known	YES	0.00418374	0.0732175	0.290003	0	0	0.0635677	0.853477	0.860769	0.972846	0.616066	0.694305	5.9952e-15	1.072e-13	0.566689	2.7069e-06	1.81396e-05	3.89174e-11	6.00848e-10	0.129963	0.9827	0.999999	1
FBgn0010768	sqz	3R:14989933-14996298	+	Known	YES	0.000337911	0.611005	0.950018	0	0	0.114592	0.8737	0.450047	0.856213	0.0947559	0.155235	4.04121e-14	6.32745e-13	0.413291	0.003094	0.0117066	7.92146e-07	6.08284e-06	1	1	0.398605	1
FBgn0010770	ppan	3R:16941976-16943621	+	Known	YES	7.57793e-06	0.939289	1	0	0	0.434696	0.940157	0.74897	0.949064	2.66222e-10	1.70446e-09	3.35401e-10	3.1142e-09	0.279304	1	1	4.33397e-09	4.98748e-08	0.999999	1	1	1
FBgn0010772	Xe7	3R:1490861-1495056	-	Known	YES	0.0236293	1.88174e-05	0.00031626	6.09888e-10	9.54832e-10	0.439208	0.940763	0.144844	0.661977	1.11022e-16	1.19136e-15	3.90122e-05	0.000212069	0.405123	2.68538e-11	3.56283e-10	0.20996	0.431564	0.157872	1	1	1
FBgn0010774	Ref1	3R:2903626-2906109	-	Known	YES	0.00264161	0.154746	0.468987	0	0	0.0858599	0.869355	0.0161948	0.382691	6.22602e-12	4.51822e-11	5.10703e-15	9.23539e-14	0.343349	0.0309231	0.0897337	1.35282e-05	8.23117e-05	1	1	0.538181	1
FBgn0010786	l(3)02640	3L:1334889-1339415	+	Known	YES	0.0302808	1.22457e-06	2.71068e-05	0	0	0.432694	0.939304	0.0828692	0.56938	1.0101e-06	4.77814e-06	5.77316e-15	1.03506e-13	0.605392	0.000516672	0.00230808	4.54812e-16	1.3009e-14	0.808419	1	0.557496	1
FBgn0010803	TrpRS	3R:5090749-5092626	-	Known	YES	0.000371258	0.593928	0.93974	0	0	0.34036	0.926652	0.168829	0.685496	2.36326e-07	1.18698e-06	0	0	0.323553	0.174723	0.381731	6.32313e-08	5.95097e-07	1	1	1	1
FBgn0010808	Chchd3	3R:26878338-26879637	-	Known	YES	0.0291515	1.94639e-06	4.13408e-05	6.69926e-10	1.04741e-09	0.272323	0.919651	0.00467115	0.301439	0.40984	0.506218	0.0712566	0.178293	0.383474	3.37997e-11	4.41117e-10	0.0587285	0.148446	1	1	1	1
FBgn0010812	unc-45	3R:3859023-3862374	+	Known	YES	0.00232973	0.181477	0.515782	0	0	0.73361	0.979531	0.0401465	0.473511	3.01048e-12	2.23705e-11	5.32647e-07	3.54368e-06	0.422318	1.22157e-10	1.46921e-09	0.0274865	0.076782	0.443533	1	0.999999	1
FBgn0010825	Gug	3L:8443022-8465769	+	Known	YES	0.00407067	0.0772203	0.301168	0	0	0.333106	0.924824	0.913111	0.982361	2.22045e-16	2.31162e-15	1.09092e-11	1.207e-10	0.248768	0.0049649	0.0179405	0.00545209	0.0184372	0.585183	1	1	1
FBgn0010830	l(3)04053	3L:22731702-22734488	-	Known	YES	0.00159952	0.268301	0.643861	0	0	0.0607207	0.853477	0.0588194	0.519199	0.00244778	0.00687683	0	0	0.293902	0.0113785	0.0375151	3.58444e-05	0.000199711	1	1	1	1
FBgn0010877	l(3)05822	3R:14114588-14124601	-	Known	YES	0.000479277	0.544658	0.908304	0	0	0.526058	0.958541	0.213157	0.720625	4.44089e-16	4.52342e-15	0	0	0.615177	0.999999	1	2.33771e-21	1.15272e-19	0.999998	1	0.00133862	0.269418
FBgn0010894	sinu	3L:5552570-5554698	-	Known	YES	0.01203	0.00233593	0.0208176	0	0	0.402169	0.936866	0.79956	0.958756	0	0	4.91888e-09	4.01604e-08	0.336751	5.25064e-05	0.000284749	1	1	0.0210564	0.314653	0.484189	1
FBgn0010905	Spn	3L:2505245-2554292	-	Known	YES	6.59909e-05	0.822165	1	0	0	0.917715	0.993744	0.126821	0.638141	0.34263	0.4389	0	0	0.311835	0.00145801	0.00591878	0.000180604	0.000866506	1	1	1	1
FBgn0010909	msn	3L:2554847-2586540	-	Known	YES	0.000997374	0.38212	0.77519	0	0	0.644099	0.968839	0.202998	0.71363	0.942365	0.956677	0	0	0.396828	0.00512867	0.0184529	1.18345e-06	8.76109e-06	0.47605	1	1	1
FBgn0010926	l(3)07882	3R:13362654-13365685	-	Known	YES	0.0010014	0.38116	0.774264	0	0	0.0589868	0.853477	0.448246	0.855481	4.9738e-14	4.29877e-13	0	0	0.320104	0.0183176	0.0567911	0.000105656	0.000534408	0.289276	1	1	1
FBgn0011016	SsRbeta	3L:16122717-16124083	+	Known	YES	2.91847e-08	0.996229	1	0	0	0.114875	0.8737	0.0673617	0.541127	1.31095e-09	7.9567e-09	1.09957e-10	1.07804e-09	0.329887	0.0071394	0.0247436	0.00891161	0.028446	0.00215739	0.0573141	1	1
FBgn0011020	Sas-4	3R:2977089-2979941	+	Known	YES	0.000686096	0.468553	0.851269	0	0	0.29987	0.920225	0.0258466	0.421845	1.15286e-12	8.86167e-12	7.70384e-13	9.91962e-12	0.324247	0.0491012	0.133573	0.00180753	0.00689973	1	1	0.109246	1
FBgn0011202	dia	2L:20758144-20768053	+	Known	YES	0.0028663	0.138252	0.437642	0	0	0.634453	0.967919	0.029443	0.436581	2.77679e-05	0.000112099	0	0	0.509823	9.86105e-10	1.06303e-08	7.87377e-05	0.000408594	0.0612993	0.640972	1	1
FBgn0011204	cue	3L:1503226-1517271	-	Known	YES	0.000405256	0.577504	0.929216	0	0	0.775482	0.98289	0.018096	0.388911	1.02902e-10	6.79341e-10	2.17826e-13	3.04601e-12	0.655928	1.18393e-06	8.35747e-06	1.95403e-14	4.65034e-13	0.999999	1	0.206007	1
FBgn0011205	fbl	3L:20377529-20385013	+	Known	YES	0.00534166	0.0428831	0.19872	0	0	0.934382	0.995142	0.61038	0.909965	4.80375e-06	2.12386e-05	0.00910756	0.0327733	0.511203	1.40478e-08	1.31217e-07	2.592e-05	0.000148572	0.0851608	0.780486	0.999999	1
FBgn0011206	bol	3L:9090729-9127505	-	Known	YES	0.000177923	0.712076	1	0	0	0.624307	0.967009	0.0473085	0.493078	0.265728	0.357682	2.7365e-11	2.89568e-10	0.472162	0.016591	0.0520902	5.87979e-06	3.82346e-05	0.151286	1	0.28561	1
FBgn0011207	pelo	2L:9700810-9708883	+	Known	YES	0.00110594	0.357385	0.74955	0	0	0.203218	0.901955	0.410233	0.83874	0	0	1.22125e-15	2.45503e-14	0.324338	0.00796607	0.0272765	2.77575e-05	0.000158009	0.670861	1	0.999999	1
FBgn0011211	blw	2R:18686604-18689685	+	Known	YES	0.00046722	0.549764	0.911118	1.79967e-13	3.08601e-13	0.747411	0.981442	0.445193	0.854177	0.974491	0.981111	0.291171	0.485953	0.271979	1.98075e-05	0.000115536	0.116083	0.264922	0.430785	1	0.999999	1
FBgn0011217	eff	3R:10558136-10567041	-	Known	YES	0.00205038	0.210036	0.561815	0	0	0.400945	0.936791	0.193487	0.705353	0	0	8.23626e-07	5.36969e-06	0.202489	0.841722	1	0.00218714	0.00818409	0.165252	1	0.999999	1
FBgn0011224	heph	3R:27672709-27841242	-	Known	YES	0.00019387	0.700048	0.996959	0.0479138	0.0564492	0.0372321	0.831791	0.916014	0.982741	5.36042e-07	2.6056e-06	2.55351e-15	4.8757e-14	0.623574	0.0415957	0.115993	3.11583e-16	9.16998e-15	0.128073	0.976797	0.312417	1
FBgn0011225	jar	3R:20078548-20096955	-	Known	YES	0.000485318	0.542133	0.906465	0	0	0.318251	0.922941	0.554902	0.894203	0.00437817	0.0115182	0.00963055	0.0344333	0.38042	0.123946	0.288553	1.16931e-12	2.22265e-11	1	1	1	1
FBgn0011227	ox	2R:8644638-8645034	-	Known	YES	0.00330803	0.111242	0.382831	0	0	0.83018	0.987859	0.319446	0.795604	5.55112e-16	5.63713e-15	1.27573e-08	9.98024e-08	0.257674	3.96163e-06	2.58565e-05	0.396476	0.705996	0.477975	1	0.999999	1
FBgn0011230	poe	2L:8054322-8071624	-	Known	YES	0.00688343	0.0214792	0.120092	0	0	0.0322499	0.831791	0.0409938	0.477902	0.00631379	0.015805	0.000131848	0.000674879	0.552599	3.72404e-12	5.43237e-11	0.00061411	0.00261964	0.0157148	0.257733	1	1
FBgn0011232	scat	2L:9431405-9435341	+	Known	YES	0.00651383	0.0253085	0.134984	0	0	0.251178	0.916553	0.0141411	0.372838	0	0	4.27658e-13	5.7108e-12	0.22467	0.000103466	0.000533466	0.0957637	0.22554	1	1	1	1
FBgn0011236	ken	2R:19757796-19764965	+	Known	YES	0.00098863	0.384215	0.777276	0	0	0.986197	0.997883	0.429933	0.847146	3.42712e-05	0.000136445	0	0	0.197988	0.865868	1	6.1113e-05	0.000323789	0.999999	1	0.999994	1
FBgn0011239	ms(2)35Ci	2L:15292468-15294136	+	Known	YES	0.000307936	0.627284	0.958856	0	0	0.0904248	0.869355	0.516289	0.881017	0.0376576	0.0719487	0.0257315	0.0787798	0.0117158	1	1	0.999999	1	0.695019	1	1	1
FBgn0011241	cbx	2R:5752015-5762577	-	Known	YES	0.00205286	0.20976	0.561525	5.85273e-09	8.91579e-09	0.260502	0.917845	0.662484	0.924532	0	0	7.81597e-14	1.17016e-12	0.565967	0.629825	0.991586	2.41759e-28	2.18233e-26	1	1	1	1
FBgn0011244	Hsp60B	2L:728362-730564	+	Known	YES	1.47118e-09	0.999153	1	0	0	0.651646	0.969833	0.644013	0.919201	0.960591	0.970589	0.976328	0.988008	0.0933554	1	1	1	1	0.696922	1	0.203244	1
FBgn0011259	Sema1a	2L:8542147-8672041	+	Known	YES	0.0104049	0.00466052	0.0364632	0	0	0.133023	0.875645	0.0668224	0.539005	1.94593e-11	1.36199e-10	0.703953	0.833843	0.389907	4.17559e-07	3.16444e-06	0.00320725	0.0115308	0.494555	1	1	1
FBgn0011260	Sema2a	2R:12387683-12420964	+	Known	YES	2.53834e-06	0.96484	1	0	0	0.68075	0.973493	0.430241	0.847311	0	0	0	0	0.613653	0.999997	1	9.53398e-21	4.39164e-19	0.141915	1	0.2329	1
FBgn0011270	Pglym87	3R:8057367-8058451	-	Known	YES	0.000125142	0.756927	1	0	0	0.241134	0.91313	0.171213	0.687472	0.0738698	0.126236	0.0295873	0.0884423	0.0280364	0.999999	1	0.999998	1	1	1	0.646718	1
FBgn0011272	RpL13	2L:9967313-9968645	+	Known	YES	1.9633e-05	0.902429	1	0	0	0.667179	0.972243	0.126863	0.638141	0.00135459	0.00406111	2.02937e-05	0.000113998	0.124764	0.325808	0.618853	0.0225293	0.0645726	0.999999	1	0.999999	1
FBgn0011274	Dif	2L:17413248-17433161	-	Known	YES	1.74433e-05	0.908005	1	0	0	0.135599	0.875645	0.11912	0.628162	0.00808615	0.0195462	1.36316e-10	1.32368e-09	0.433746	0.00232041	0.00901114	0.00211461	0.00793925	0.124082	0.960948	0.280168	1
FBgn0011276	HLH3B	X:2574232-2575756	-	Known	RARE	0.000821422	0.427701	0.818701	3.31184e-09	5.07907e-09	0.543318	0.960762	0.398004	0.833715	0.104701	0.167914	0.31112	0.507462	0.0538854	0.0415492	0.115873	0.999999	1	1	1	1	1
FBgn0011277	HLH4C	X:4539160-4541447	-	Known	YES	0.00262373	0.156151	0.471501	2.15605e-13	3.69013e-13	0.603312	0.964919	0.480534	0.868185	0.692244	0.758885	0.193766	0.368507	0.0949263	1	1	0.999998	1	0.558249	1	0.23969	1
FBgn0011278	lbe	3R:17267299-17272259	-	Known	YES	0.00156684	0.273251	0.650693	0	0	0.925182	0.994572	0.626283	0.915188	5.99891e-05	0.000230692	0.623223	0.777572	0.0326137	0.292219	0.571504	1	1	1	1	0.999999	1
FBgn0011279	Obp69a	3L:12389271-12390057	+	Known	YES	0.0151834	0.000620969	0.0068122	0	0	0.537334	0.960023	0.130328	0.63991	0.237646	0.327342	0.0274269	0.0831345	0.180797	0.0152596	0.0484431	0.0998926	0.233674	0.648378	1	0.99999	1
FBgn0011280	Obp19d	X:20290640-20292006	+	Known	YES	0.028456	2.58939e-06	5.34101e-05	0	0	0.12857	0.875645	0.79395	0.95733	1.68669e-06	7.80773e-06	4.54571e-06	2.73765e-05	0.535816	7.60975e-11	9.40506e-10	0.00362587	0.0128666	0.0124406	0.217808	1	1
FBgn0011281	Obp83a	3R:1797877-1800967	-	Known	YES	0.000321998	0.61953	0.954646	0	0	0.3096	0.920225	0.719164	0.940813	0.000118945	0.000437805	0.00701031	0.0260395	0.349102	0.000616516	0.00271012	0.700985	1	1.08106e-05	0.000692787	1	1
FBgn0011282	Obp84a	3R:3076447-3077679	-	Known	YES	0.000235869	0.670876	0.983548	0	0	0.63667	0.96798	0.691444	0.931715	0.372778	0.469579	0.637818	0.788031	0.162684	0.0118346	0.0388434	0.999999	1	0.0634436	0.654519	0.999997	1
FBgn0011283	Obp28a	2L:7496791-7497365	-	Known	YES	0.000206087	0.691212	0.993512	0	0	0.150034	0.884772	0.469551	0.86426	0.00146838	0.00436473	0.0478156	0.129825	0.439136	6.80266e-06	4.27538e-05	0.103202	0.240376	0.000162869	0.00689679	1	1
FBgn0011284	RpS4	3L:13034856-13037334	+	Known	YES	0.000286912	0.639297	0.965737	0	0	0.196361	0.899427	0.228122	0.73169	0.306838	0.401293	1.1644e-07	8.27788e-07	0.175907	0.332403	0.628002	0.000546781	0.00235729	1	1	0.999998	1
FBgn0011286	RyR	2R:4747869-4775602	+	Known	YES	2.94948e-06	0.962101	1	0	0	0.821585	0.986802	0.794475	0.957404	0	0	0.000671182	0.00310841	0.404173	3.27453e-07	2.51391e-06	0.167263	0.359148	0.00103689	0.0316248	1	1
FBgn0011288	Snap25	3L:24067280-24292305	+	Known	YES	0.00140534	0.299472	0.684358	0	0	0.0472152	0.841902	0.183182	0.696679	0.409738	0.506143	3.7863e-10	3.49042e-09	0.319729	0.0156745	0.0496227	0.227356	0.459004	4.93978e-05	0.00255196	1	1
FBgn0011289	TfIIA-L	3R:23076834-23082185	+	Known	YES	5.51366e-05	0.837223	1	0	0	0.484901	0.949973	0.0131068	0.372065	9.76983e-11	6.47155e-10	2.90717e-09	2.43194e-08	0.309582	0.0117764	0.0386939	4.94402e-06	3.26041e-05	0.999999	1	0.999998	1
FBgn0011290	Taf12	3R:7504108-7505412	-	Known	YES	0.00208336	0.206403	0.55644	0	0	0.182312	0.89806	0.219065	0.725228	0.0117557	0.0269517	4.42871e-11	4.54976e-10	0.0721996	0.999999	1	1	1	0.0469079	0.537263	1	1
FBgn0011291	Taf11	2L:9762424-9763262	-	Known	YES	0.000393353	0.583149	0.933122	0	0	0.191836	0.898743	0.106222	0.605426	5.66658e-13	4.47171e-12	5.93746e-06	3.52199e-05	0.194515	0.898559	1	0.00179914	0.00686927	0.214184	1	0.999997	1
FBgn0011293	a10	3L:17016223-17016841	-	Known	YES	0.000539296	0.52048	0.890679	0	0	0.0631514	0.853477	0.398709	0.833839	5.90737e-08	3.13242e-07	0.00210358	0.00884505	0.349675	1.3878e-05	8.2922e-05	0.79805	1	0.000237465	0.00938125	0.999999	1
FBgn0011294	a5	2L:1329161-1329993	+	Known	YES	0.00177256	0.243868	0.611582	0	0	0.862818	0.989877	0.487088	0.870552	0.411514	0.507662	0.0825616	0.199922	0.349951	1.84096e-09	1.92225e-08	1	1	0.0424881	0.50576	1	1
FBgn0011296	l(2)efl	2R:19572174-19573066	-	Known	YES	0.00195371	0.221129	0.57795	0	0	0.363089	0.929288	0.962854	0.993559	3.72977e-11	2.54459e-10	0.13036	0.278367	0.650814	7.17275e-18	1.92228e-16	0.000357418	0.00161492	0.000169443	0.00713019	1	1
FBgn0011297	l(2)not	2R:19592962-19597315	-	Known	YES	0.035501	1.43864e-07	3.85552e-06	0	0	0.626791	0.967071	0.0581873	0.518857	6.54382e-06	2.84327e-05	3.15423e-08	2.3707e-07	0.361558	2.88176e-08	2.58466e-07	0.0165386	0.0491326	0.999999	1	0.999999	1
FBgn0011300	babo	2R:4839844-4850301	+	Known	YES	3.60379e-07	0.986748	1	0	0	0.882966	0.990955	0.0871468	0.577947	0.000233617	0.00081722	3.19949e-07	2.18015e-06	0.289011	0.0645004	0.16794	0.343591	0.633423	0.0841613	0.775771	0.294877	1
FBgn0011305	Rsf1	2L:10261795-10263554	-	Known	YES	0.0305303	1.10543e-06	2.46647e-05	0	0	0.371138	0.929288	0.218717	0.724862	7.43932e-09	4.25374e-08	3.55271e-15	6.58097e-14	0.41752	0.000175405	0.00085924	2.96487e-05	0.000168006	0.882217	1	0.576188	1
FBgn0011327	Uch-L5	3L:9468593-9470065	-	Known	YES	0.0615149	3.13788e-12	1.67288e-10	5.48957e-09	8.37171e-09	0.0338617	0.831791	0.258819	0.753943	0	0	2.91833e-12	3.47822e-11	0.454585	0.0311126	0.0901745	1.62302e-08	1.69153e-07	1	1	0.148229	1
FBgn0011335	vers	3L:12109201-12111155	+	Known	YES	0.000158399	0.727668	1	0	0	0.0990364	0.869355	0.0369917	0.462371	6.40197e-10	3.98307e-09	5.96075e-07	3.94529e-06	0.239481	0.832701	1	0.00131123	0.00516009	0.309863	1	0.8782	1
FBgn0011336	Stt3B	3R:20892434-20895359	-	Known	YES	0.000908113	0.404308	0.796752	0.0021683	0.00275247	0.7532	0.981961	0.615712	0.911483	0.211355	0.298018	3.10685e-12	3.69108e-11	0.314014	0.0256098	0.0762797	0.000463249	0.00203718	0.00913781	0.173262	1	1
FBgn0011361	ND-ACP	3L:1329949-1331631	+	Known	YES	0.00340373	0.106192	0.37145	0	0	0.529936	0.959591	0.0645378	0.53339	0.000558622	0.00182241	0.687018	0.822496	0.36091	3.52017e-09	3.5402e-08	0.183291	0.387077	0.226052	1	0.999999	1
FBgn0011455	ND-SGDH	3L:12130596-12131684	-	Known	YES	0.0358278	1.25807e-07	3.40695e-06	0	0	0.355726	0.927551	0.276681	0.767704	0	0	0.000210931	0.00105076	0.31071	3.31569e-11	4.33742e-10	0.705666	1	0.999999	1	1	1
FBgn0011474	PR-Set7	3R:10141760-10146216	+	Known	YES	0.00269373	0.150731	0.460812	0	0	0.415492	0.937603	0.511504	0.878907	1.72178e-07	8.74495e-07	0	0	0.442537	1	1	3.8603e-07	3.15629e-06	1	1	0.00230937	0.37645
FBgn0011476	l(3)neo43	3R:11103703-11104390	-	Known	YES	0.0906823	1.45717e-17	1.46065e-15	0	0	0.386148	0.933136	0.292052	0.777569	1.73277e-11	1.21533e-10	0.32499	0.521913	0.285082	0.187385	0.40398	0.000135794	0.000669892	0.714948	1	0.78034	1
FBgn0011481	Ssdp	3R:14018216-14025317	-	Known	YES	0.000784498	0.438285	0.826321	0	0	0.19857	0.899427	0.164246	0.679778	0.427344	0.522743	4.41639e-08	3.2745e-07	0.484411	0.00363821	0.013543	4.96142e-06	3.2706e-05	0.00133578	0.0385689	1	1
FBgn0011509	SrpRbeta	3L:8712049-8713325	-	Known	YES	0.00228603	0.185631	0.52246	0	0	0.5989	0.964919	0.0461047	0.4905	1.37194e-06	6.41727e-06	0	0	0.357006	0.0204022	0.0623892	6.99938e-06	4.49406e-05	0.129791	0.981856	1	1
FBgn0011554	etaTry	2R:7228018-7228928	-	Known	YES	0.00638759	0.0267731	0.140567	0	0	0.988618	0.998179	0.419599	0.842214	1.23278e-07	6.3509e-07	3.41527e-12	4.03602e-11	0.736358	2.2762e-14	4.16766e-13	0.00281449	0.0102662	4.08861e-09	6.96931e-07	0.889289	1
FBgn0011555	thetaTry	2R:7229219-7230265	-	Known	YES	0.000247542	0.663319	0.978357	0	0	0.171323	0.893557	0.901385	0.980712	7.18066e-11	4.80206e-10	2.5197e-09	2.12563e-08	0.699311	2.49228e-11	3.32107e-10	0.000335691	0.00152661	3.25242e-12	9.75146e-10	1	1
FBgn0011556	zetaTry	2R:7226691-7227637	-	Known	YES	0.0750961	1.07196e-14	7.85946e-13	1.35113e-08	2.03841e-08	0.298581	0.920225	0.862709	0.973254	0	0	1.98722e-11	2.14069e-10	0.67367	3.80851e-15	7.5585e-14	1.40693e-05	8.5218e-05	0.00387142	0.0895949	0.999998	1
FBgn0011559	Acp36DE	2L:18356047-18359026	-	Known	YES	1.63009e-07	0.991087	1	0	0	0.645024	0.968985	0.951905	0.991408	0.0772553	0.131052	0.0298817	0.0891554	0.0555449	1	1	0.290739	0.555661	1	1	0.813309	1
FBgn0011566	Smyd3	X:2500713-2502909	-	Known	YES	0.0040361	0.0784904	0.304319	0	0	0.855678	0.988702	0.166279	0.682739	0.00254365	0.00711712	4.08673e-13	5.47694e-12	0.277855	0.395506	0.715962	0.00129086	0.00509066	0.999999	1	0.156256	1
FBgn0011569	can	3L:10257009-10260211	-	Known	YES	0.000247383	0.66342	0.978388	0	0	0.880723	0.990826	0.876551	0.976567	0.00296177	0.00814255	0.109808	0.246079	0.136986	0.842619	1	0.00156108	0.00604697	1	1	1	1
FBgn0011570	cpb	2L:1704902-1706962	+	Known	YES	0.000583132	0.503993	0.879191	0	0	0.563561	0.963663	0.0810107	0.565335	3.37175e-13	2.71254e-12	0	0	0.227344	0.00503312	0.018159	0.286041	0.548653	0.126051	0.968715	0.999997	1
FBgn0011571	caz	X:16182843-16187553	+	Known	YES	0.000204716	0.692189	0.993719	0	0	0.787344	0.983878	0.23003	0.733	0.116793	0.183691	0.167406	0.33252	0.252057	0.00633289	0.0222702	0.0596933	0.150584	0.999999	1	0.288592	1
FBgn0011573	Cdc37	3L:1795392-1797307	+	Known	YES	0.00278747	0.143802	0.448229	0	0	0.248273	0.91564	0.0378282	0.464919	3.19189e-13	2.57527e-12	1.11022e-16	2.62403e-15	0.261855	0.0689879	0.177723	0.000128967	0.000639314	0.657906	1	1	1
FBgn0011576	Cyp4d2	X:2070039-2072761	+	Known	YES	0.0145409	0.000812341	0.00857542	0	0	0.839968	0.988523	0.825253	0.965031	0.025579	0.0522295	2.05661e-10	1.95398e-09	0.809053	1.51597e-26	9.2055e-25	1.05897e-06	7.91991e-06	0.454847	1	0.41179	1
FBgn0011581	Ms	3R:20167273-20169547	+	Known	YES	0.00596407	0.032363	0.161753	0	0	0.762722	0.981961	0.0977593	0.593595	5.40296e-09	3.12469e-08	1.74479e-06	1.09511e-05	0.340848	0.00939298	0.0316302	0.371302	0.671943	0.130257	0.984253	0.12405	1
FBgn0011582	Dop1R1	3R:9991101-10040532	-	Known	YES	4.21697e-05	0.857411	1	0	0	0.786601	0.983795	0.0263083	0.424134	0	0	0.00304568	0.0123835	0.36945	2.76179e-10	3.17388e-09	0.813041	1	0.696086	1	0.528008	1
FBgn0011584	Trp1	2L:10009381-10013170	+	Known	YES	0.000972356	0.388159	0.781534	0	0	0.323727	0.923092	0.00413846	0.293026	0	0	0.500999	0.684884	0.288219	1.56957e-05	9.29725e-05	0.202043	0.418906	0.179769	1	0.999999	1
FBgn0011586	e(r)	X:8798177-8800281	-	Known	YES	6.88668e-07	0.981682	1	0	0	0.695727	0.974353	0.79045	0.957041	0	0	2.29698e-11	2.45699e-10	0.468966	0.0194751	0.0600032	2.17e-09	2.61459e-08	0.106306	0.887118	0.999999	1
FBgn0011589	Elk	2R:13761444-13814200	+	Known	YES	0.0023159	0.182779	0.517821	0	0	0.946255	0.99529	0.0683851	0.544355	4.83415e-10	3.0381e-09	0.00152181	0.00660535	0.550863	8.52087e-11	1.04542e-09	0.00658961	0.021806	0.000466321	0.016555	1	1
FBgn0011591	fng	3L:20918991-20942612	-	Known	YES	0.00830718	0.0115042	0.0746209	4.25032e-07	6.15366e-07	0.0111955	0.795721	0.0653261	0.535207	0	0	0.923683	0.95917	0.364917	4.70272e-06	3.02523e-05	0.0071018	0.0232616	0.198317	1	0.999999	1
FBgn0011592	fra	2R:8416558-8451689	+	Known	YES	0.00110163	0.358322	0.75047	0	0	0.0803913	0.866214	0.656464	0.92266	2.86571e-06	1.29802e-05	3.36036e-08	2.52166e-07	0.608671	0.160257	0.356149	2.32755e-20	1.02977e-18	0.227957	1	0.700019	1
FBgn0011596	fzo	3R:19027366-19029756	-	Known	YES	4.84225e-05	0.847326	1	0	0	0.890684	0.992035	0.374079	0.822443	1.28573e-05	5.40347e-05	0	0	0.314195	0.709976	1	8.39031e-10	1.07488e-08	1	1	1	1
FBgn0011603	ine	2L:4468000-4477022	-	Known	YES	0.000788898	0.437003	0.825535	0	0	0.941113	0.995173	0.210678	0.718955	0	0	0.0212567	0.0671992	0.54789	4.02451e-10	4.53957e-09	0.00049979	0.00217677	0.17669	1	0.694191	1
FBgn0011604	Iswi	2R:8524176-8528133	+	Known	YES	0.00801923	0.0130415	0.0819182	0	0	0.144563	0.882524	0.940999	0.98934	3.33067e-16	3.44176e-15	0	0	0.670499	8.22864e-09	7.89479e-08	6.76119e-10	8.77961e-09	0.0533707	0.587218	0.554265	1
FBgn0011606	Klp3A	X:2493191-2498085	-	Known	YES	8.97482e-05	0.793231	1	1.531e-13	2.63041e-13	0.216748	0.906352	0.197585	0.70917	2.6225e-06	1.19092e-05	2.44249e-15	4.68508e-14	0.41574	0.129142	0.298391	9.42685e-07	7.13527e-06	1	1	0.053209	1
FBgn0011638	La	2L:20348393-20350012	-	Known	YES	0.000236925	0.670184	0.983083	0	0	0.79454	0.984155	0.0589176	0.519199	0	0	0	0	0.305246	0.0103529	0.0344856	2.44598e-05	0.000141078	1	1	1	1
FBgn0011640	lark	3L:7332366-7334993	+	Known	YES	0.000577005	0.506243	0.880647	0	0	0.309464	0.920225	0.352575	0.813517	0.408629	0.504996	6.98507e-06	4.11861e-05	0.155616	0.0111451	0.0368106	0.141659	0.312055	0.999999	1	0.999999	1
FBgn0011642	Zyx	4:1077991-1085627	-	Known	YES	0.00229741	0.184539	0.520855	1.55431e-15	2.8129e-15	0.0556185	0.853477	0.0163808	0.382691	0	0	0.195145	0.370527	0.425406	0.946784	1	3.20199e-16	9.40707e-15	0.379034	1	1	1
FBgn0011648	Mad	2L:3146056-3159643	-	Known	YES	0.00220434	0.193695	0.536213	0	0	0.717853	0.978937	0.0069747	0.327156	0	0	1.99529e-12	2.43796e-11	0.401815	7.32148e-07	5.325e-06	0.0117481	0.0363428	0.27526	1	0.974187	1
FBgn0011653	mas	3L:4161666-4167464	-	Known	RARE	0.00478153	0.0554322	0.23852	0.0251018	0.0301191	0.182539	0.89806	0.295249	0.779089	0.171173	0.251558	0.694003	0.827353	0.282076	0.999999	1	3.52267e-08	3.45881e-07	0.662719	1	1	1
FBgn0011655	Med	3R:27436768-27441097	+	Known	YES	4.81617e-06	0.951583	1	0	0	0.601104	0.964919	0.310713	0.79061	2.56487e-05	0.00010402	9.99201e-16	2.03926e-14	0.289824	0.0312684	0.0905557	0.00736859	0.0240417	0.0242264	0.346622	0.999999	1
FBgn0011656	Mef2	2R:5801001-5846363	-	Known	YES	0.000665899	0.475175	0.856611	0	0	0.669717	0.972362	0.397324	0.833147	4.35038e-07	2.13491e-06	0.508328	0.690617	0.357102	1.14982e-05	6.967e-05	0.0497767	0.128745	0.0690829	0.685724	1	1
FBgn0011659	Mlh1	2R:4057779-4059906	+	Known	YES	0.00104972	0.369906	0.763707	0	0	0.21156	0.906004	0.930984	0.98707	9.9008e-05	0.00036921	1.0707e-10	1.05127e-09	0.483512	0.942295	1	8.44514e-13	1.63263e-11	1	1	0.0361773	1
FBgn0011660	Pms2	2R:11255579-11259025	-	Known	YES	0.00423706	0.0714076	0.284951	0	0	0.00490213	0.773755	0.51676	0.881321	0	0	7.57283e-13	9.76971e-12	0.477816	1	1	1.25438e-12	2.37111e-11	0.682244	1	0.186141	1
FBgn0011661	Moe	X:8767045-8792365	-	Known	YES	0.003681	0.0929223	0.341243	0	0	0.0685038	0.854059	0.054384	0.508259	0	0	2.55351e-15	4.8757e-14	0.507877	0.0118399	0.0388568	0.0014794	0.00575911	0.00309153	0.0755074	0.0917249	1
FBgn0011666	msi	3R:21341840-21434145	+	Known	YES	9.85958e-06	0.93077	1	0.767319	0.787131	0.0755315	0.86451	0.321407	0.796821	0.45545	0.549734	1.31839e-12	1.63959e-11	0.355525	0.00278806	0.0106486	0.0107268	0.0335356	0.999999	1	0.12819	1
FBgn0011668	Mst57Da	3R:21657297-21657621	-	Known	YES	0.000290987	0.636927	0.964449	0	0	0.811346	0.985897	0.803637	0.959717	0.432134	0.527216	0.0248896	0.0766931	0.00621817	0.987214	1	0.88314	1	1	1	0.999999	1
FBgn0011669	Mst57Db	3R:21656442-21656636	-	Known	YES	2.14473e-05	0.898044	1	0	0	0.431707	0.939167	0.482986	0.869262	0.0178407	0.0385013	0.00245319	0.0101859	0.0268918	1	1	0.999999	1	1	1	0.63082	1
FBgn0011670	Mst57Dc	3R:21655043-21655420	-	Known	YES	0.000789207	0.436913	0.825535	0	0	0.868888	0.990004	0.793012	0.95733	0.0317333	0.0625096	0.0143329	0.0482822	0.095812	1	1	0.595795	0.948279	1	1	0.273598	1
FBgn0011672	Mvl	3R:16877105-16886522	-	Known	YES	0.00530327	0.0436395	0.201376	0	0	0.0208938	0.819096	0.0376639	0.464279	0	0	1.11022e-16	2.62403e-15	0.507242	5.46233e-11	6.91648e-10	0.001189	0.0047284	0.0261545	0.366389	0.999999	1
FBgn0011674	insc	2R:16708767-16723533	-	Known	YES	0.00513054	0.0472198	0.212952	0	0	0.238265	0.912517	0.639569	0.918078	0	0	0.000329978	0.00160025	0.598103	0.000576339	0.00254919	8.62562e-14	1.89933e-12	0.265304	1	0.679523	1
FBgn0011676	Nos	2L:10804274-10837511	-	Known	YES	0.0082037	0.0120341	0.0772078	0	0	0.561062	0.963508	0.84029	0.968534	3.4861e-14	3.05716e-13	0.232965	0.419027	0.423051	0.0259059	0.0770524	9.26886e-10	1.17719e-08	0.372222	1	1	1
FBgn0011692	pav	3L:4242734-4246233	+	Known	YES	0.00222439	0.191678	0.533093	0	0	0.0485162	0.844979	0.780307	0.955433	1.10911e-13	9.3283e-13	9.09939e-13	1.15962e-11	0.491665	0.176204	0.384172	2.08834e-10	2.91951e-09	0.309843	1	0.363829	1
FBgn0011693	Pdh	3L:16346333-16347397	-	Known	YES	0.00995071	0.00566019	0.042818	0	0	0.159193	0.892596	0.306411	0.786782	0.86701	0.901183	8.34555e-13	1.06843e-11	0.635901	1.4507e-18	4.18151e-17	0.000608403	0.00259793	0.104265	0.877457	1	1
FBgn0011694	EbpII	2R:21061091-21061753	-	Known	YES	0.000133875	0.748864	1	0	0	0.752112	0.981961	0.845328	0.96993	2.75741e-05	0.000111384	0.000119632	0.000615829	0.0777761	1	1	0.100148	0.234223	1	1	0.816839	1
FBgn0011695	EbpIII	2R:19913695-19915041	+	Known	YES	6.94995e-07	0.981598	1	0	0	0.198752	0.899427	0.154908	0.669596	0	0	0	0	0.556544	3.54901e-05	0.000197966	4.90956e-13	9.82498e-12	0.298901	1	1	1
FBgn0011701	repo	3R:14061914-14065324	+	Known	YES	0.000139285	0.744014	1	0	0	0.182432	0.89806	0.524188	0.885125	0	0	0.000244278	0.00120843	0.395158	0.00195053	0.00770573	0.00460589	0.0159163	0.00117327	0.0348351	1	1
FBgn0011703	RnrL	2L:10325026-10327943	-	Known	YES	4.50878e-05	0.852615	1	0	0	0.398941	0.935938	0.10844	0.608746	1.01474e-13	8.55609e-13	7.69238e-08	5.56427e-07	0.319811	0.868276	1	0.000935251	0.0038086	0.0963268	0.835784	0.443852	1
FBgn0011704	RnrS	2R:7870650-7872898	-	Known	YES	0.0010248	0.375651	0.769752	0	0	0.218423	0.906875	0.446447	0.854664	0	0	0.000155978	0.000791016	0.426927	1	1	6.77788e-08	6.33986e-07	0.834952	1	0.0158694	0.881395
FBgn0011705	rost	2L:8985936-8989539	-	Known	YES	0.00013722	0.745853	1	0	0	0.0571806	0.853477	0.152954	0.667638	0	0	6.32729e-08	4.62377e-07	0.327274	0.0751876	0.191287	7.40243e-05	0.000386464	0.232394	1	1	1
FBgn0011706	rpr	3L:18390635-18391535	-	Known	YES	0.00318249	0.11827	0.397446	8.65974e-15	1.53989e-14	0.44331	0.941204	0.454076	0.857287	0.44693	0.541569	0.974604	0.987071	0.168999	0.456695	0.794972	0.0199117	0.0578694	0.290609	1	0.999999	1
FBgn0011708	Syx5	2L:16307346-16309274	+	Known	YES	0.02395	1.64908e-05	0.000281097	0	0	0.535792	0.959922	0.0146208	0.373506	2.0135e-12	1.51537e-11	3.33067e-16	7.29545e-15	0.336323	0.0139076	0.0446395	5.83324e-05	0.000310231	0.292856	1	1	1
FBgn0011710	Sep1	X:21229313-21232715	+	Known	YES	1.41007e-05	0.917253	1	0	0	0.1834	0.89806	0.0186135	0.391328	0	0	0	0	0.292445	0.0991072	0.241055	3.97398e-05	0.000219412	0.968578	1	0.797696	1
FBgn0011715	Snr1	3R:1296648-1298476	+	Known	YES	0.000385108	0.587125	0.935544	0	0	0.173419	0.894753	0.0129326	0.372065	3.47225e-10	2.21082e-09	1.34337e-11	1.47079e-10	0.283185	0.140345	0.319663	5.78148e-05	0.000307771	1	1	0.616559	1
FBgn0011722	Tig	2L:6415179-6423310	-	Known	YES	0.000836386	0.423522	0.81447	0	0	0.139479	0.87956	0.802333	0.959292	0	0	3.03106e-06	1.8599e-05	0.705553	8.96706e-11	1.09656e-09	1.7141e-13	3.6201e-12	0.0107656	0.196365	0.999997	1
FBgn0011723	byn	3L:11920793-11929019	+	Known	YES	2.36946e-05	0.892866	1	0	0	0.346307	0.926652	0.177051	0.691266	0	0	0.00284942	0.0116549	0.168119	0.00346698	0.0129847	1	1	0.186701	1	0.999986	1
FBgn0011725	twin	3R:20022615-20047687	-	Known	YES	7.51407e-05	0.810456	1	0.000293298	0.000385996	0.185424	0.89806	0.482546	0.868946	1.01241e-08	5.7391e-08	0	0	0.35899	0.699305	1	4.2539e-06	2.84327e-05	0.688706	1	0.221153	1
FBgn0011726	tsr	2R:19931976-19934328	-	Known	YES	1.35691e-05	0.918822	1	0	0	0.631849	0.967919	0.00084452	0.214939	0	0	3.21631e-06	1.96485e-05	0.233592	0.0385655	0.108634	0.0460771	0.120391	0.0568075	0.610327	1	1
FBgn0011737	Wee1	2L:6911090-6914138	-	Known	YES	0.0134989	0.00125757	0.012355	0.662137	0.68702	0.20106	0.899571	0.101233	0.598923	4.4631e-14	3.87037e-13	0	0	0.476769	0.213524	0.448555	2.57802e-11	4.07005e-10	0.999999	1	0.0981877	1
FBgn0011739	wts	3R:26615347-26632341	-	Known	YES	0.104493	3.87189e-20	5.00069e-18	0	0	0.0993567	0.869355	0.299134	0.781579	4.27696e-05	0.000167925	5.27046e-09	4.29054e-08	0.598458	1.74294e-21	6.50311e-20	0.0406049	0.107975	0.51925	1	1	1
FBgn0011740	alpha-Man-IIa	3R:5238270-5242986	+	Known	YES	0.00548002	0.0402694	0.190296	0	0	0.898425	0.992303	0.469766	0.86426	3.10862e-15	2.9729e-14	0	0	0.471393	3.54369e-05	0.000197735	9.86055e-07	7.43249e-06	1	1	0.369624	1
FBgn0011741	Arp6	X:15629807-15631153	-	Known	YES	0.000300413	0.631523	0.961831	0	0	0.894142	0.992035	0.163073	0.678433	3.62968e-06	1.62668e-05	4.55736e-10	4.15547e-09	0.189173	0.000867282	0.00369024	0.246328	0.488293	0.835697	1	0.999998	1
FBgn0011742	Arp2	X:16442323-16448001	-	Known	YES	3.35071e-05	0.872758	1	0	0	0.844604	0.988523	0.265407	0.759067	0	0	1.68976e-13	2.39999e-12	0.303781	0.590027	0.947996	2.03997e-05	0.000119654	0.320677	1	0.885653	1
FBgn0011743	Arp53D	2R:12661751-12663181	+	Known	YES	2.77951e-05	0.884026	1	0	0	0.420391	0.937603	0.674613	0.927297	0.0105697	0.0245587	0.0469056	0.127826	0.0154728	0.999999	1	0.999999	1	0.945449	1	0.841634	1
FBgn0011745	Arp1	3R:8517465-8519954	+	Known	YES	0.000132934	0.749718	1	0	0	0.745164	0.9811	3.3116e-06	0.0554544	0.000787788	0.00249304	1.93737e-08	1.48817e-07	0.0953086	0.0303149	0.0882739	0.668466	1	0.999999	1	0.999999	1
FBgn0011746	ana	2R:4949800-4965059	+	Known	YES	0.00762966	0.0154633	0.0935767	0	0	0.698384	0.97488	0.38314	0.825791	1.72672e-07	8.76872e-07	0.0158907	0.052724	0.417386	8.74401e-05	0.000457145	0.000112622	0.000565804	0.410444	1	0.872611	1
FBgn0011747	Ank	4:135700-150475	-	Known	YES	2.085e-05	0.899466	1	0	0	0.740577	0.980386	0.270425	0.762962	0	0	2.73368e-10	2.55665e-09	0.0590512	0.180219	0.391369	1	1	0.622495	1	1	1
FBgn0011754	PhKgamma	X:11589170-11598427	+	Known	YES	1.06697e-05	0.927989	1	0	0	0.580153	0.964601	0.0831471	0.569464	0	0	0.0482497	0.130686	0.437913	0.00017765	0.000869098	5.42919e-05	0.000290603	0.046398	0.534527	1	1
FBgn0011758	B-H1	X:17291511-17297311	+	Known	YES	0.0021128	0.203223	0.550949	0	0	0.86783	0.990004	0.818842	0.963178	2.02959e-08	1.12278e-07	0.37244	0.569432	0.0547571	0.422931	0.751668	0.882771	1	0.595464	1	1	1
FBgn0011760	ctp	X:4581833-4596067	+	Known	YES	0.000416252	0.572385	0.925746	0	0	0.478269	0.94855	0.194687	0.706595	0	0	1.5667e-08	1.21515e-07	0.211958	1	1	0.00297621	0.0107882	0.070019	0.691997	1	1
FBgn0011761	dhd	X:5206204-5207158	+	Known	YES	1.79949e-05	0.906568	1	0	0	0.0272164	0.819096	0.496778	0.873659	2.61213e-11	1.80675e-10	0.749093	0.861435	0.115242	1	1	0.19627	0.40916	0.723553	1	0.569801	1
FBgn0011762	DNApol-alpha50	3L:8333414-8337504	+	Known	YES	0.000907908	0.404361	0.796763	0	0	0.586152	0.964601	0.144473	0.661365	0	0	1.77787e-06	1.11503e-05	0.346539	0.651859	1	0.000157145	0.000762892	0.999999	1	0.0186619	0.939531
FBgn0011763	Dp	2R:9109938-9115707	+	Known	YES	0.000549121	0.516704	0.887631	0	0	0.704481	0.97651	0.0803139	0.564292	0	0	7.54952e-15	1.32516e-13	0.322477	0.999999	1	0.000899175	0.00367775	0.674461	1	0.0515603	1
FBgn0011764	Dsp1	X:16227645-16234657	+	Known	YES	0.00505214	0.0489457	0.217836	0	0	0.646979	0.969248	0.663991	0.925224	2.22045e-16	2.31162e-15	1.20692e-10	1.17845e-09	0.522935	5.66064e-05	0.000305553	2.73859e-13	5.66267e-12	0.916468	1	0.999999	1
FBgn0011766	E2f1	3R:17446026-17486593	-	Known	YES	3.5185e-05	0.869638	1	0	0	0.106325	0.870392	0.866473	0.974546	0.0398948	0.075568	0.0030054	0.0122405	0.342278	0.566738	0.923792	2.72538e-05	0.0001553	0.0305106	0.406889	1	1
FBgn0011768	Fdh	3R:6696628-6698103	-	Known	YES	0.020943	5.69302e-05	0.000852303	0	0	0.941207	0.995173	0.226775	0.73097	0.017764	0.0383606	0	0	0.612501	0.000281923	0.00132795	1.65134e-13	3.50204e-12	0.000199757	0.00815535	1	1
FBgn0011769	Fdx1	3L:9363295-9364338	-	Known	YES	0.079621	1.5926e-15	1.29177e-13	0	0	0.89086	0.992035	0.450913	0.856567	6.88338e-15	6.42686e-14	0.0181104	0.0587955	0.33307	0.254321	0.514154	3.47366e-06	2.35695e-05	0.622076	1	0.733231	1
FBgn0011770	Gip	X:10222910-10223905	-	Known	YES	0.010161	0.00517274	0.0397303	0	0	0.269433	0.919571	0.348866	0.811579	0	0	0.00159339	0.00687859	0.602771	1.01756e-12	1.5856e-11	3.95292e-06	2.65585e-05	0.000627297	0.0209807	0.999999	1
FBgn0011771	Hem	3L:22277454-22281295	-	Known	YES	0.00108001	0.363085	0.755529	0	0	0.609368	0.964919	0.0884933	0.579225	3.19433e-12	2.36894e-11	0	0	0.203672	1	1	0.093389	0.220597	0.00020812	0.00840996	0.999999	1
FBgn0011774	Irbp	3R:7235769-7238162	+	Known	YES	2.67184e-05	0.886279	1	0	0	0.893229	0.992035	0.00878195	0.343085	9.65341e-11	6.39696e-10	1.9984e-15	3.88216e-14	0.385144	0.69434	1	1.67936e-08	1.74429e-07	0.91906	1	0.29008	1
FBgn0011785	BRWD3	3R:20144722-20154341	+	Known	YES	0.00498732	0.0504227	0.222818	0	0	0.211031	0.906004	0.415402	0.840705	0.000861466	0.00270549	6.20755e-11	6.26762e-10	0.208138	0.6492	1	0.00142483	0.00557254	0.223709	1	1	1
FBgn0011787	mRpL12	3L:8949891-8950684	+	Known	YES	0.00123276	0.331185	0.721265	0	0	0.0564976	0.853477	0.145848	0.66231	2.57405e-05	0.000104342	1.08993e-09	9.53824e-09	0.196632	0.331009	0.626002	0.00181614	0.00692943	0.482129	1	1	1
FBgn0011802	Gem3	3L:10452181-10456201	-	Known	YES	0.0508979	2.55399e-10	1.05585e-08	0	0	0.574583	0.96406	0.325163	0.799915	0	0	6.66134e-16	1.38654e-14	0.798042	1	1	1.57957e-53	1.15309e-50	0.489928	1	0.772123	1
FBgn0011812	Lcp1Psi	2R:4320391-4320889	-	Known	RARE	0.00674563	0.0228316	0.125193	0.000346786	0.000455121	0.50345	0.956026	0.881899	0.977301	0.00792089	0.019205	0.874577	0.933962	0.0172885	1	1	0.608804	0.963823	1	1	1	1
FBgn0011817	nmo	3L:7972146-8047247	+	Known	YES	0.00022217	0.680031	0.987995	3.74498e-08	5.58503e-08	0.0346083	0.831791	0.800606	0.959152	1.9555e-11	1.36755e-10	9.77329e-13	1.23984e-11	0.331275	0.152081	0.341483	1.91944e-05	0.000113218	0.214004	1	0.999999	1
FBgn0011818	oaf	2L:2492955-2498846	+	Known	YES	0.000740246	0.451506	0.836963	0	0	0.0208597	0.819096	0.62442	0.914875	0	0	8.88178e-16	1.82155e-14	0.462685	0.00157484	0.00635614	3.0784e-06	2.11137e-05	0.609679	1	0.3151	1
FBgn0011822	Pgcl	X:330172-331481	-	Known	YES	0.000846447	0.420746	0.811107	0	0	0.580003	0.964601	0.266924	0.760073	6.09846e-12	4.4314e-11	4.17812e-09	3.43976e-08	0.477793	0.0279298	0.0822128	0.629683	0.986689	5.98624e-09	9.90236e-07	0.313313	1
FBgn0011823	Pen	2L:10056900-10060095	+	Known	YES	0.000510095	0.531996	0.898749	0	0	0.214421	0.906004	0.573516	0.899739	0	0	0	0	0.513104	0.168435	0.370719	4.49919e-10	5.97402e-09	0.999999	1	0.0156589	0.88078
FBgn0011824	CG4038	2R:16983463-16984810	-	Known	YES	0.0021223	0.202209	0.54928	0	0	0.644579	0.968879	0.959012	0.993052	0.299172	0.393279	0.687	0.822496	0.31964	0.00533715	0.0191231	0.0153316	0.045947	0.999999	1	0.176855	1
FBgn0011826	Pp2B-14D	X:16448660-16454049	-	Known	YES	0.000721402	0.457325	0.842946	0	0	0.288096	0.919972	0.304585	0.785834	4.48268e-08	2.39747e-07	0	0	0.323236	0.0261733	0.0777306	2.71182e-06	1.87758e-05	0.928709	1	1	1
FBgn0011828	Pxn	3L:2601455-2630064	-	Known	YES	0.00186901	0.231428	0.593141	8.07959e-09	1.22657e-08	0.454035	0.943426	0.69751	0.933504	0	0	1.17218e-08	9.20569e-08	0.668138	2.00584e-10	2.35018e-09	3.39953e-09	3.98173e-08	0.163316	1	0.572601	1
FBgn0011829	Ret	2L:21182446-21198762	-	Known	YES	0.00394899	0.0817914	0.31327	0	0	0.111358	0.872026	0.693373	0.93229	0.00460531	0.0120356	0.000764103	0.0035022	0.199031	0.324227	0.616753	0.0108846	0.0339719	0.339492	1	0.999997	1
FBgn0011832	Ser12	2L:2250431-2251275	-	Known	YES	0.224279	3.46435e-44	2.37414e-41	0	0	0.418742	0.937603	0.956191	0.992386	0.826191	0.870262	0.172433	0.339703	0.727754	0.999999	1	8.60058e-57	9.31637e-54	1	1	0.999999	1
FBgn0011834	Ser6	X:20833632-20834532	-	Known	YES	0.00993516	0.00569804	0.0430268	9.53027e-11	1.52389e-10	0.680958	0.973494	0.375696	0.822862	2.30409e-05	9.38536e-05	0.000778779	0.00356507	0.880376	1.4103e-63	1.47993e-60	5.82114e-05	0.000309657	1	1	1	1
FBgn0011836	Taf2	3L:9877511-9881783	-	Known	YES	8.29622e-05	0.801032	1	0	0	0.176108	0.896264	0.582625	0.902618	8.43769e-15	7.81706e-14	0	0	0.346564	0.124211	0.289032	1.14399e-06	8.49891e-06	0.187212	1	1	1
FBgn0011837	Tis11	X:12553448-12576587	+	Known	YES	0.000362379	0.598376	0.941928	0	0	0.0799915	0.866214	0.74751	0.9486	0	0	0.000110338	0.000571148	0.28205	0.138041	0.315185	0.401428	0.711745	7.52114e-05	0.00364444	1	1
FBgn0011840	tRNA:Ala-AGC-2-3	3R:13445866-13445938	-	Known	RARE	0	1	1	0.00493825	0.0061638	0.812252	0.986008	0.996193	0.999299	0.0788268	0.133245	0.14929	0.306609	0.0841769	0.999999	1	0.999995	1	0.270379	1	0.496854	1
FBgn0011844	tRNA:Asp-GTC-1-10	3L:13242647-13242718	+	Known	YES	0.000731279	0.454261	0.839982	7.67019e-07	1.10165e-06	0.356057	0.927551	0.585122	0.903524	0.773097	0.826791	0.269631	0.462423	0.0716675	0.456459	0.794686	0.871308	1	0.999999	1	0.583795	1
FBgn0011845	tRNA:Asp-GTC-1-11	3R:20381024-20381095	+	Known	YES	0	1	1	1.66685e-09	2.57743e-09	0.559388	0.963508	0.0868277	0.577202	0.385809	0.482474	0.575452	0.74325	0.0769787	1	1	1	1	0.999998	1	0.200979	1
FBgn0011848	tRNA:Glu-TTC-1-6	2R:15615486-15615557	-	Known	RARE	-2.22045e-16	1	1	0.93345	0.940556	0.59295	0.964601	0.182041	0.696129	0.133505	0.204934	0.139562	0.292239	0.0556241	1	1	0.0945748	0.223021	0.999999	1	1	1
FBgn0011849	tRNA:Glu-TTC-1-5	2R:15614965-15615036	-	Known	YES	-3.33067e-16	1	1	4.51558e-07	6.53324e-07	0.109852	0.872026	0.100387	0.598108	7.13319e-07	3.42162e-06	0.325203	0.522118	0.0896224	0.126121	0.292705	0.999999	1	1	1	0.572346	1
FBgn0011850	tRNA:Glu-TTC-1-4	2R:15613647-15613718	-	Known	YES	6.58844e-06	0.943384	1	1.89403e-07	2.7735e-07	0.19426	0.898857	0.405979	0.836048	0.199778	0.284798	0.274569	0.467873	0.0941993	0.387464	0.704862	0.120545	0.273303	1	1	0.999999	1
FBgn0011855	tRNA:Glu-CTC-3-9	3L:1401781-1401852	+	Known	RARE	2.22045e-16	1	1	0.998608	0.998804	0.479627	0.948969	0.785071	0.956497	0.161183	0.239525	0.468864	0.658399	0.01367	0.811217	1	0.857957	1	1	1	1	1
FBgn0011858	tRNA:Phe-GAA-1-8	3R:12147125-12147197	+	Known	RARE	0	1	1	0.0182546	0.0221005	0.177748	0.897189	0.438163	0.850943	0.134643	0.206405	0.286189	0.48081	0.110794	0.885754	1	0.0419845	0.111107	0.999999	1	0.882411	1
FBgn0011859	tRNA:Gly-GCC-1-1	2L:1938089-1938159	-	Known	RARE	0	1	1	0.767896	0.787651	0.303764	0.920225	0.0071727	0.328394	0.0520659	0.0943888	0.712909	0.839237	4e-14	0.999999	1	1	1	0.999999	1	0.999999	1
FBgn0011860	tRNA:Gly-GCC-1-2	2L:2031692-2031762	+	Known	RARE	2.08375e-05	0.899496	1	0.13808	0.156464	0.525808	0.958541	0.592011	0.904794	0.613708	0.692282	0.524144	0.703459	0.0980079	0.0753723	0.191685	1	1	1	1	0.560375	1
FBgn0011861	tRNA:Gly-GCC-1-3	2L:7872849-7872919	+	Known	RARE	-2.22045e-16	1	1	0.30871	0.336918	0.443977	0.941357	0.374028	0.822443	0.529156	0.617466	0.995416	0.997861	0.128978	0.119179	0.279667	1	1	0.0776755	0.742061	1	1
FBgn0011863	tRNA:Gly-GCC-1-5	2L:14518307-14518377	-	Known	RARE	0	1	1	0.000129703	0.000173056	0.896463	0.992226	0.941497	0.989539	0.245859	0.336427	0.467824	0.657542	0.0120475	0.547428	0.903012	1	1	0.999999	1	1	1
FBgn0011864	tRNA:Gly-GCC-1-6	2L:14518621-14518691	-	Known	RARE	-2.22045e-16	1	1	0.0862613	0.0995547	0.793623	0.984051	0.997763	0.999621	0.909089	0.93262	0.95304	0.975585	0.0975901	0.999999	1	0.999999	1	0.999999	1	0.0785049	1
FBgn0011865	tRNA:Gly-GCC-1-7	2L:14530546-14530616	-	Known	RARE	1.11022e-16	1	1	1.17954e-08	1.78235e-08	0.0423609	0.841902	0.776262	0.955139	0.807904	0.855222	0.411551	0.605646	0.190981	0.00107538	0.0044959	0.0792691	0.192359	0.999998	1	0.999999	1
FBgn0011868	tRNA:Gly-GCC-1-9	2R:14527231-14527301	-	Known	RARE	2.22045e-16	1	1	0.0402873	0.0476821	0.585074	0.964601	0.464407	0.862212	0.301785	0.396045	0.155136	0.315232	0.0946727	1	1	1	1	0.411069	1	0.387067	1
FBgn0011869	tRNA:Gly-GCC-1-10	2R:16116986-16117056	+	Known	RARE	-1.11022e-16	1	1	0.000144378	0.000192322	0.318329	0.922941	0.147866	0.66378	0.0429422	0.0803586	0.38151	0.577682	0.0457197	1	1	1	1	0.991148	1	0.46822	1
FBgn0011870	tRNA:Gly-GCC-1-11	2R:16120302-16120372	+	Known	RARE	0	1	1	0.00224166	0.00284355	0.791309	0.983974	0.240518	0.741276	0.143303	0.217313	0.656276	0.800676	0.050318	0.419816	0.747675	0.560996	0.909092	1	1	1	1
FBgn0011871	tRNA:Gly-GCC-1-12	2R:17048861-17048931	-	Known	YES	-3.33067e-16	1	1	0.00219207	0.00278233	0.827358	0.987617	0.992317	0.998667	0.296779	0.390931	0.932842	0.964627	0.00165579	0.932462	1	0.999999	1	0.999999	1	0.999999	1
FBgn0011877	tRNA:His-GTG-2-1Psi	2R:8224238-8224309	+	Known	YES	0.0390326	3.37627e-08	1.00155e-06	0.00780406	0.00964676	0.206656	0.902693	0.952186	0.991501	0.903687	0.928462	0.0468088	0.127661	0.261452	1.10685e-07	9.10482e-07	0.268237	0.522389	0.999999	1	0.999998	1
FBgn0011878	tRNA:His-GTG-1-4	2R:8223923-8223994	+	Known	YES	3.33067e-16	1	1	0.718479	0.741026	0.986783	0.997883	0.777092	0.955139	0.102586	0.165314	0.0387157	0.109828	0.0900543	0.373222	0.686209	0.576488	0.925622	0.350665	1	1	1
FBgn0011879	tRNA:Ala-TGC-2-1	2R:13279720-13279791	+	Known	RARE	0	1	1	0.000769656	0.000996349	0.013305	0.80574	0.395027	0.831491	0.364765	0.461377	0.950759	0.974794	0.094182	0.556224	0.912368	1	1	1	1	0.222899	1
FBgn0011880	tRNA:Ile-AAT-1-1	2R:2053656-2053729	+	Known	YES	0	1	1	2.59137e-07	3.77714e-07	0.81188	0.986	0.875425	0.97623	0.0718254	0.12329	0.837768	0.913009	0.0553477	0.0360106	0.102374	0.999996	1	1	1	1	1
FBgn0011881	tRNA:Ile-AAT-1-3	2R:9317787-9317860	-	Known	RARE	-2.22045e-16	1	1	0.0968471	0.111231	0.231948	0.910306	0.764485	0.952258	0.655195	0.727561	0.676704	0.815263	0	1	1	1	1	1	1	1	1
FBgn0011882	tRNA:Ile-AAT-1-4	2R:9318489-9318562	+	Known	YES	0	1	1	0.00603127	0.00749512	0.1083	0.871395	0.997561	0.999621	0.529346	0.617647	0.327711	0.524744	0.262062	1.17503e-06	8.30158e-06	1	1	0.999999	1	0.151183	1
FBgn0011883	tRNA:Ile-AAT-1-5	2R:9318790-9318863	+	Known	RARE	0.00448316	0.0636519	0.263478	0.0946786	0.108871	0.951898	0.995697	0.736307	0.945233	0.57099	0.654652	0.817959	0.901525	0.0070125	0.999999	1	1	1	1	1	0.891127	1
FBgn0011884	tRNA:Ile-AAT-1-6	2R:9319282-9319355	+	Known	YES	0	1	1	5.5771e-05	7.53886e-05	0.035456	0.831791	0.616739	0.911737	0.314371	0.409291	0.862337	0.927003	0.0314291	0.218976	0.457325	1	1	1	1	1	1
FBgn0011885	tRNA:Ile-AAT-1-7	2R:9319598-9319671	+	Known	RARE	0.000748995	0.448844	0.834853	0.690055	0.713975	0.286297	0.919972	0.573081	0.899679	0.513448	0.603577	0.318783	0.515691	0.131773	1	1	0.0648757	0.161912	0.985514	1	0.559135	1
FBgn0011887	tRNA:Lys-CTT-1-4	2R:2053489-2053561	+	Known	RARE	0	1	1	0.104001	0.119109	0.425135	0.937805	0.33558	0.805541	0.626625	0.703506	0.0489114	0.132094	0.134091	0.316759	0.605979	0.281483	0.542077	0.851651	1	0.676996	1
FBgn0011888	tRNA:Lys-CTT-1-3	2R:2052381-2052453	-	Known	YES	0.021376	4.76153e-05	0.000726123	3.36679e-06	4.74228e-06	0.566375	0.96406	0.00407901	0.293026	0.781173	0.833219	0.617791	0.773706	0.020599	0.644036	1	0.87598	1	1	1	1	1
FBgn0011889	tRNA:Lys-CTT-1-2	2R:2050186-2050258	-	Known	YES	0.000136595	0.746412	1	0.0160449	0.0194915	0.367819	0.929288	0.915601	0.982483	0.178034	0.259636	0.402681	0.597581	0.0306138	1	1	0.999999	1	0.999999	1	0.555239	1
FBgn0011890	tRNA:Lys-CTT-1-5	2R:2059001-2059073	-	Known	YES	1.11022e-16	1	1	0.000155007	0.000206186	0.509284	0.956543	0.446412	0.854664	0.113073	0.178643	0.529004	0.707458	0.0834973	0.433514	0.765374	0.999998	1	0.999999	1	0.239812	1
FBgn0011891	tRNA:Lys-CTT-1-1	2R:2029877-2029949	-	Known	YES	0	1	1	7.08488e-10	1.10708e-09	0.823952	0.987051	0.404146	0.835106	0.12858	0.198712	0.419184	0.613025	0.0390895	0.999999	1	0.274586	0.531661	0.999995	1	1	1
FBgn0011892	tRNA:Lys-CTT-1-6	2R:2834313-2834385	-	Known	YES	0.000270616	0.648983	0.970254	NA	NA	NA	NA	NA	NA	NA	NA	NA	NA	0.0592852	1	1	0.633167	0.989934	0.423711	1	1	1
FBgn0011893	tRNA:Lys-CTT-1-7	2R:2835243-2835315	-	Known	YES	0	1	1	1.1184e-09	1.73844e-09	0.927098	0.994638	0.299211	0.781638	0.000213733	0.000753092	0.395379	0.59067	0.021499	1	1	0.999999	1	1	1	0.722896	1
FBgn0011894	tRNA:Lys-CTT-1-8	2R:2835789-2835861	-	Known	YES	0.00410818	0.0758669	0.297479	0.00163077	0.00208252	0.84742	0.988523	0.393236	0.83033	0.0197553	0.0419397	0.535578	0.712621	0.25775	5.13707e-06	3.28327e-05	0.999999	1	0.471025	1	0.395804	1
FBgn0011895	tRNA:Lys-CTT-1-9	2R:2836638-2836710	-	Known	YES	-1.11022e-16	1	1	8.57888e-05	0.000115115	0.556114	0.962746	0.964555	0.99391	0.0265946	0.0539218	0.0250024	0.0769487	0.0802824	0.405942	0.729465	0.999999	1	0.168747	1	0.999999	1
FBgn0011897	tRNA:Lys-CTT-1-11	2R:15690096-15690168	+	Known	RARE	0	1	1	0.704913	0.728132	0.456223	0.943426	0.369865	0.820137	0.486295	0.578643	0.0851655	0.20467	0.177754	0.00281498	0.0107417	0.999999	1	0.0850525	0.780486	1	1
FBgn0011902	tRNA:Lys-TTT-1-1	2L:8290727-8290799	+	Known	RARE	2.22045e-16	1	1	0.088245	0.101753	0.3187	0.922941	0.223252	0.728124	0.479116	0.572215	0.240271	0.42796	0.0347825	0.999997	1	1	1	1	1	0.497029	1
FBgn0011906	tRNA:Leu-CAG-1-1	2R:4570720-4570802	+	Known	RARE	1.42046e-05	0.91695	1	7.45198e-05	0.000100211	0.944148	0.995173	0.458466	0.858881	0.861958	0.897548	0.220886	0.404024	0.00248066	0.961383	1	0.999999	1	1	1	0.961383	1
FBgn0011909	tRNA:Leu-CAA-2-1	2R:9318200-9318320	-	Known	YES	0.00205952	0.209022	0.56053	0.626903	0.653417	0.958476	0.996254	0.751421	0.94973	0.00475504	0.0123767	0.837013	0.912808	0.0357934	1	1	0.302915	0.573457	0.999999	1	0.999999	1
FBgn0011910	tRNA:Leu-CAA-1-1	2R:9320173-9320299	+	Known	YES	0.00491899	0.0520308	0.228093	6.98965e-08	1.03548e-07	0.547953	0.962259	0.704084	0.935308	0.721124	0.78367	0.549211	0.72356	0.0668187	0.916025	1	0.347516	0.638904	1	1	0.740583	1
FBgn0011915	tRNA:Met-CAT-1-1	2R:7540154-7540226	+	Known	RARE	-8.88178e-16	1	1	0.560587	0.589081	0.769688	0.982389	0.498624	0.874078	0.957226	0.967948	0.622259	0.776977	0.0861654	0.398763	0.720227	0.134535	0.299264	1	1	1	1
FBgn0011916	tRNA:Met-CAT-1-2	2R:7548068-7548140	-	Known	YES	1.11022e-16	1	1	0.00124754	0.00160009	0.78969	0.983974	0.692297	0.931785	0.187514	0.270691	0.0435126	0.120576	0.114956	1	1	0.00720592	0.023559	1	1	0.999999	1
FBgn0011921	tRNA:iMet-CAT-2-1	2R:5548730-5548801	+	Known	RARE	6.87487e-05	0.81855	1	0.0351958	0.041841	0.794868	0.984155	0.219217	0.725337	0.590808	0.672332	0.969527	0.984456	0.066786	0.329326	0.623908	1	1	1	1	0.469291	1
FBgn0011927	tRNA:iMet-CAT-1-4	3L:14667042-14667113	-	Known	RARE	0	1	1	0.35853	0.387765	0.392773	0.934491	0.954971	0.992119	0.286188	0.379669	0.688791	0.82378	0.0731988	1	1	1	1	0.539228	1	0.41898	1
FBgn0011928	tRNA:iMet-CAT-1-5	3L:14667444-14667515	+	Known	YES	1.11022e-16	1	1	0.00449528	0.00562263	0.316171	0.92217	0.317562	0.794463	0.950952	0.963204	0.532211	0.710216	0.0475123	0.0612346	0.16101	0.999999	1	0.999999	1	1	1
FBgn0011931	tRNA:Asn-GTT-1-6	2R:2050024-2050097	+	Known	RARE	-2.22045e-16	1	1	6.77149e-06	9.43792e-06	0.605477	0.964919	0.590135	0.904794	0.722364	0.784738	0.133473	0.282867	0.0146124	0.531607	0.884168	1	1	0.999985	1	0.98489	1
FBgn0011932	tRNA:Asn-GTT-1-5	2R:2049702-2049775	+	Known	YES	0	1	1	1.05027e-13	1.81303e-13	0.789532	0.983974	0.978399	0.996063	0.119972	0.187712	0.27066	0.463668	0.089672	0.100043	0.242964	0.3392	0.626875	1	1	1	1
FBgn0011933	tRNA:Asn-GTT-1-4	2R:2049528-2049601	-	Known	RARE	1.11022e-16	1	1	0.0363955	0.0432302	0.0403688	0.837257	0.930504	0.987035	0.29978	0.393955	0.617603	0.773558	0.0203815	1	1	1	1	1	1	0.737126	1
FBgn0011934	tRNA:Asn-GTT-1-8	2R:2077877-2077950	+	Known	YES	1.11022e-16	1	1	0.000202854	0.00026854	0.940692	0.995173	0.758047	0.950664	4.58357e-05	0.000179165	0.501928	0.685652	0.0472232	0.066827	0.173074	0.999998	1	1	1	1	1
FBgn0011935	tRNA:Asn-GTT-1-7	2R:2077634-2077707	-	Known	YES	0	1	1	2.9976e-14	5.25396e-14	0.743522	0.98083	0.100352	0.598108	3.1802e-09	1.87812e-08	0.454763	0.646096	0.0587457	0.0445058	0.122883	1	1	0.999999	1	1	1
FBgn0011938	tRNA:Asn-GTT-1-1	2R:2040108-2040181	-	Known	RARE	0.000653656	0.479264	0.86	0.0677917	0.0789378	0.189247	0.898392	0.448247	0.855481	0.593869	0.674899	0.850415	0.920413	6.44791e-15	0.999998	1	0.999999	1	0.999998	1	0.999999	1
FBgn0011944	tRNA:Pro-TGG-1-1	3R:13443832-13443903	-	Known	RARE	2.22045e-16	1	1	0.00163099	0.00208272	0.0407361	0.838369	0.754957	0.950191	0.900779	0.926251	0.89934	0.946768	0.0759177	0.179033	0.389297	0.380723	0.684735	1	1	1	1
FBgn0011945	tRNA:Pro-TGG-1-2	3R:13445683-13445754	+	Known	RARE	-1.11022e-16	1	1	0.205087	0.228298	0.842532	0.988523	0.684973	0.929692	0.0396672	0.0752135	0.219933	0.402855	0.0847288	0.999999	1	0.999998	1	0.303679	1	0.510354	1
FBgn0011948	tRNA:Arg-TCG-3-1	X:13910236-13910308	+	Known	RARE	1.11022e-16	1	1	0.196115	0.218724	0.814953	0.98608	0.821643	0.964111	0.783245	0.834736	0.0724349	0.1805	0.30706	8.63646e-10	9.37641e-09	0.580055	0.929528	0.912961	1	0.999999	1
FBgn0011949	tRNA:Arg-TCG-3-2	X:13910841-13910913	+	Known	RARE	-1.55431e-15	1	1	0.556795	0.585336	0.894516	0.992035	0.91863	0.983782	0.603252	0.683266	0.107396	0.242365	0.217907	8.4353e-09	8.08152e-08	1	1	1	1	1	1
FBgn0011950	tRNA:Arg-TCG-3-3	X:13911043-13911115	+	Known	RARE	2.22045e-16	1	1	0.00231602	0.00293665	0.12421	0.875645	0.0530073	0.503905	0.226213	0.314561	0.628283	0.78135	0.211776	0.0553207	0.147833	1	1	1	1	0.0204781	0.972729
FBgn0011951	tRNA:Arg-TCG-3-4	X:13911245-13911317	+	Known	RARE	0.0006675	0.474645	0.85613	0.000725949	0.000940423	0.00449839	0.772064	0.00187914	0.233106	0.0454858	0.0842989	0.0950107	0.221285	0.149767	0.0699919	0.179978	0.0401637	0.106955	0.999999	1	1	1
FBgn0011952	tRNA:Arg-TCG-2-1	X:13908847-13908919	+	Known	RARE	1.11022e-16	1	1	0.000189276	0.000250902	0.846047	0.988523	0.662415	0.924532	0.764647	0.819909	0.750858	0.862468	0.0386966	0.999998	1	0.23494	0.470862	0.999998	1	0.999998	1
FBgn0011953	tRNA:Arg-TCG-1-1	X:13997752-13997824	-	Known	RARE	0.000309595	0.626358	0.958449	0.397159	0.427102	0.210874	0.906004	0.550631	0.89321	0.239608	0.329435	0.417134	0.611015	0.0716192	0.999997	1	0.999999	1	0.999996	1	0.165115	1
FBgn0011954	tRNA:Arg-TCG-2-2	X:21103118-21103190	+	Known	YES	1.11022e-16	1	1	5.18335e-07	7.48354e-07	0.972579	0.997116	0.482276	0.868849	0.0247463	0.0507985	0.0189379	0.0609866	0.376398	3.41904e-06	2.25341e-05	0.00236676	0.00876828	0.342684	1	1	1
FBgn0011955	tRNA:Arg-ACG-1-5	2R:2066089-2066161	-	Known	YES	2.22045e-16	1	1	2.30815e-12	3.85221e-12	0.0614399	0.853477	0.363042	0.818003	0.261281	0.353073	0.128778	0.276096	0.065394	0.999999	1	0.999995	1	0.14698	1	0.999999	1
FBgn0011956	tRNA:Arg-ACG-1-3	2R:2057112-2057184	+	Known	RARE	2.22045e-16	1	1	0.960941	0.965119	0.486804	0.950805	0.763325	0.951857	0.196318	0.280835	0.200684	0.377548	0.111386	0.483599	0.828702	0.174075	0.371068	1	1	0.720091	1
FBgn0011957	tRNA:Arg-ACG-1-2	2R:2049040-2049112	+	Known	RARE	0	1	1	0.0306516	0.0365829	0.206572	0.902693	0.823325	0.964699	0.445503	0.540122	0.126385	0.272046	0.0522017	0.366484	0.67689	0.835155	1	0.757081	1	0.999999	1
FBgn0011958	tRNA:Arg-ACG-1-1	2R:2029670-2029742	+	Known	RARE	0	1	1	0.00551779	0.00687113	0.293805	0.919972	0.182106	0.696129	0.47237	0.565652	0.742196	0.857518	0.13772	1	1	1	1	0.0418095	0.500129	0.344937	1
FBgn0011959	tRNA:Arg-ACG-1-10	3R:3966692-3966764	-	Known	YES	0	1	1	0.0141845	0.0172973	0.0191772	0.811728	0.320725	0.796485	0.16456	0.243528	0.585192	0.75059	0.211087	0.00207711	0.00816261	0.528866	0.871923	0.999998	1	0.319611	1
FBgn0011960	tRNA:Arg-ACG-1-9	3R:3966449-3966521	-	Known	RARE	0.00105143	0.369516	0.763309	1.33859e-07	1.96867e-07	0.326967	0.923827	0.300818	0.783303	0.184088	0.2667	0.110755	0.247584	0.0994484	0.970189	1	0.0367335	0.0990613	1	1	0.999999	1
FBgn0011961	tRNA:Arg-ACG-1-8	3R:3966198-3966270	-	Known	RARE	0.00045606	0.55457	0.914418	0.297418	0.325166	0.027368	0.819096	0.382001	0.825564	0.399048	0.495642	0.544388	0.720095	0.0795974	1	1	1	1	0.0461134	0.533125	1	1
FBgn0011962	tRNA:Arg-ACG-1-7	3R:3965945-3966017	-	Known	YES	0.00149903	0.28389	0.665388	7.39585e-09	1.12394e-08	0.938512	0.995173	0.195178	0.707257	0.605544	0.685237	0.891277	0.94306	0.234814	0.00902718	0.0305362	0.999999	1	1	1	0.00334535	0.449348
FBgn0011963	tRNA:Arg-ACG-1-6	3R:3965673-3965745	-	Known	RARE	5.55112e-16	1	1	0.000206063	0.000272691	0.893255	0.992035	0.935476	0.987936	0.39914	0.49572	0.671807	0.811904	0.0447237	0.945443	1	0.999997	1	0.768387	1	0.635187	1
FBgn0011965	tRNA:Arg-TCG-4-1	3R:1213950-1214022	+	Known	RARE	-1.11022e-16	1	1	0.757269	0.77768	0.487283	0.950805	0.727527	0.942999	0.645505	0.719326	0.258145	0.449142	0.0380394	1	1	0.309982	0.583377	0.999998	1	1	1
FBgn0011966	tRNA:Arg-TCG-2-3	3R:4687602-4687674	+	Known	RARE	0	1	1	0.888193	0.899201	0.768481	0.982389	0.816023	0.962276	0.318385	0.413376	0.469875	0.659262	0.15075	0.000983539	0.00414031	1	1	1	1	0.417126	1
FBgn0011970	tRNA:Ser-GCT-2-1	3R:6103776-6103857	-	Known	RARE	0.000151564	0.73338	1	0.00149391	0.00191022	0.423131	0.937603	0.973493	0.995412	0.623492	0.700764	0.639965	0.789729	0.0329571	0.827322	1	0.999999	1	0.496927	1	1	1
FBgn0011971	tRNA:Ser-GCT-2-2	3R:9870247-9870328	-	Known	YES	0	1	1	8.89519e-08	1.31365e-07	0.487095	0.950805	0.655143	0.922522	0.0989404	0.160816	0.653562	0.798965	0.0723876	0.999999	1	0.0250108	0.0706361	0.999999	1	0.999999	1
FBgn0011974	tRNA:Ser-AGA-1-1	X:13964674-13964755	+	Known	YES	0.00438751	0.0665541	0.271382	0.644292	0.669971	0.228559	0.910063	0.740608	0.946707	0.0953584	0.156039	0.731587	0.851066	0.16616	0.00212779	0.00834231	0.938852	1	1	1	0.397814	1
FBgn0011975	tRNA:Ser-CGA-1-1	X:13909078-13909159	+	Known	YES	5.97949e-05	0.830586	1	1.45022e-11	2.37259e-11	0.0180811	0.811728	0.609109	0.909502	0.0315192	0.0621484	0.91421	0.954133	0.0782412	1	1	0.0712316	0.175261	0.859254	1	0.999999	1
FBgn0011976	tRNA:Ser-CGA-1-2	X:13909478-13909559	+	Known	YES	0.000712502	0.460115	0.844575	0	0	0.776844	0.98289	0.982867	0.997115	0.678549	0.747244	0.264627	0.457096	0.0264612	0.504623	0.852701	0.999999	1	0.836557	1	0.999999	1
FBgn0011977	tRNA:Ser-CGA-1-3	X:13997396-13997477	-	Known	RARE	1.04441e-05	0.928752	1	0.90053	0.91037	0.38245	0.932982	0.0232078	0.40839	0.33584	0.431937	0.124868	0.269907	0.0690703	1	1	0.238084	0.475488	0.804948	1	0.875069	1
FBgn0011980	tRNA:Ser-AGA-3-1	X:13919142-13919223	-	Known	YES	1.11022e-16	1	1	1.01363e-13	1.75051e-13	0.0689261	0.855098	0.725549	0.94269	0.0163037	0.0356625	0.474179	0.662913	0.175575	4.33123e-05	0.00023804	0.561082	0.909092	0.999999	1	0.999999	1
FBgn0011981	tRNA:Ser-AGA-3-2	X:13998682-13998763	+	Known	YES	0	1	1	0.0179522	0.021743	0.226353	0.910063	0.820824	0.963825	0.12307	0.191673	0.431079	0.62453	0.0649957	0.0566987	0.150903	0.974868	1	1	1	1	1
FBgn0011982	tRNA:Ser-AGA-2-1	X:13919599-13919680	-	Known	YES	0	1	1	0	0	0.996906	0.999181	0.0527551	0.503368	2.09512e-07	1.0585e-06	0.00744059	0.0273989	0.23134	9.33534e-05	0.000485565	0.0667469	0.16572	0.999999	1	1	1
FBgn0011983	tRNA:Ser-AGA-2-2	X:14011762-14011843	-	Known	RARE	0	1	1	0.000269638	0.00035539	0.28697	0.919972	0.711951	0.938323	0.143059	0.217071	0.565974	0.735917	0.0355351	0.502854	0.850928	0.913595	1	0.833794	1	0.913595	1
FBgn0011985	tRNA:Ser-AGA-2-3	2L:3169582-3169663	+	Known	RARE	-1.11022e-16	1	1	0.148813	0.168085	0.446357	0.942112	0.951308	0.991377	0.683978	0.751768	0.0951506	0.221559	0.119874	0.999998	1	0.500676	0.839585	0.719404	1	0.298162	1
FBgn0011986	tRNA:Ser-AGA-2-5	3L:5335184-5335265	+	Known	RARE	-1.11022e-16	1	1	0.946178	0.951834	0.586196	0.964601	0.464044	0.861924	0.0936432	0.153826	0.0168864	0.0554128	1.28541e-14	1	1	0.999998	1	0.999998	1	1	1
FBgn0011987	tRNA:SeC-TCA-1-1	2R:7245069-7245155	-	Known	YES	0.000423979	0.568842	0.92342	0.734146	0.755765	0.867316	0.990004	0.441263	0.852461	0.289982	0.383637	0.375542	0.572154	0.0750755	0.585269	0.942832	0.925246	1	0.192356	1	1	1
FBgn0011993	tRNA:Thr-AGT-1-5	3R:13450287-13450360	-	Known	YES	0	1	1	2.96307e-05	4.04023e-05	0.9586	0.996287	0.306623	0.78684	0.0943206	0.154711	0.822557	0.904276	0.158937	0.00461114	0.0167632	0.1986	0.413197	0.999998	1	0.999999	1
FBgn0011994	tRNA:Thr-AGT-1-6	3R:13450528-13450601	-	Known	YES	0.00267072	0.152489	0.464378	0.00780207	0.00964492	0.624166	0.967009	0.731814	0.944249	0.210609	0.29719	0.528413	0.706956	0.0966808	0.318501	0.608395	1	1	0.359223	1	0.703122	1
FBgn0011998	tRNA:Val-CAC-2-2	3R:3277782-3277854	+	Known	RARE	0.000622855	0.48981	0.869011	0.0490492	0.05773	0.00480604	0.772064	0.272283	0.764635	0.462767	0.5564	0.616128	0.772664	0.0307088	0.480674	0.82508	1	1	0.777106	1	1	1
FBgn0011999	tRNA:Val-CAC-2-1	3R:3277019-3277091	+	Known	RARE	0.000486675	0.541569	0.906303	0.285351	0.312678	0.210267	0.906004	0.567852	0.897068	0.79218	0.842011	0.0125913	0.0432729	0.0223238	1	1	1	1	0.473354	1	0.999999	1
FBgn0012000	tRNA:Val-CAC-2-3	3R:3297782-3297854	-	Known	RARE	0	1	1	0.0277288	0.0331963	0.0369263	0.831791	0.151715	0.667243	0.100449	0.162687	0.18883	0.361969	0.116116	0.999999	1	1	1	0.0997346	0.854122	0.396809	1
FBgn0012001	tRNA:Val-CAC-2-4	3R:3301625-3301697	-	Known	RARE	0.00272871	0.148103	0.456474	0.868788	0.881234	0.934891	0.995142	0.436875	0.850306	0.393232	0.4898	0.57626	0.743887	0.0488064	0.999999	1	0.999998	1	0.1444	1	0.999999	1
FBgn0012002	tRNA:Val-CAC-1-1	3R:13443483-13443555	+	Known	RARE	0.000288676	0.638269	0.965323	0.0269675	0.0323161	0.512081	0.956543	0.805223	0.959835	0.360987	0.457653	0.284114	0.478779	0.0936128	0.999999	1	0.999999	1	0.00768919	0.151528	0.999999	1
FBgn0012004	tRNA:Val-CAC-2-6	3R:15615844-15615916	+	Known	RARE	0	1	1	0.29305	0.320688	0.0590526	0.853477	0.0502654	0.498109	0.246496	0.337106	0.121735	0.265173	0.163256	0.999999	1	0.122118	0.276106	1	1	0.116109	1
FBgn0012009	tRNA:Val-AAC-2-4	3L:13426746-13426818	-	Known	RARE	-2.22045e-16	1	1	0.203189	0.22629	0.340407	0.926652	0.699371	0.934234	0.848729	0.887548	0.0275993	0.0835589	0.0505404	1	1	0.447841	0.772314	0.999998	1	0.736421	1
FBgn0012010	tRNA:Val-AAC-2-3	3L:13426148-13426220	+	Known	RARE	2.22045e-16	1	1	0.0258866	0.031043	0.45276	0.943402	0.221754	0.727154	0.47465	0.567971	0.422212	0.616109	0.0577034	1	1	1	1	1	1	0.26366	1
FBgn0012016	tRNA:Tyr-GTA-1-3	2L:2462593-2462686	+	Known	RARE	-2.22045e-16	1	1	0.259143	0.285286	0.864712	0.989877	0.134648	0.648715	0.615549	0.693886	0.746825	0.860167	0.0708192	0.440559	0.774148	0.999999	1	0.820393	1	0.610367	1
FBgn0012017	tRNA:Tyr-GTA-1-2	2L:2459924-2460044	-	Known	RARE	0.0013415	0.310721	0.697974	0.000300151	0.000394844	0.248488	0.91564	0.786724	0.956566	0.550998	0.637382	0.0559453	0.14722	0.0613564	1	1	0.999999	1	0.0928844	0.817797	1	1
FBgn0012018	tRNA:Tyr-GTA-3-1	2L:7711476-7711661	+	Known	RARE	-2.22045e-16	1	1	9.87052e-05	0.000132214	0.454359	0.943426	0.121158	0.630275	0.914866	0.936968	0.939684	0.968176	0.0446765	0.620531	0.981629	0.44324	0.766159	0.999998	1	0.999998	1
FBgn0012024	tRNA:Tyr-GTA-1-8	3R:4494803-4494896	-	Known	YES	0.0228111	2.6354e-05	0.000427107	0.19579	0.218377	0.327173	0.923827	0.354919	0.814504	0.250694	0.341648	0.0298453	0.0890785	0.131182	0.0174287	0.0543767	0.202426	0.419467	1	1	1	1
FBgn0012025	tRNA:Tyr-GTA-1-7	3R:4494334-4494427	-	Known	YES	0	1	1	0.108838	0.124445	0.148725	0.884772	0.377083	0.823303	0.762963	0.818751	0.388422	0.584002	0	1	1	1	1	1	1	1	1
FBgn0012026	tRNA:Tyr-GTA-1-6	3R:4493838-4493930	-	Known	YES	0	1	1	0.00793566	0.00980713	0.906763	0.993567	0.789613	0.957041	0.492272	0.584137	0.502047	0.685681	0.165268	0.330026	0.624775	0.999996	1	0.448109	1	0.0960847	1
FBgn0012027	tRNA:Tyr-GTA-1-5	3R:4468423-4468515	-	Known	YES	0	1	1	0.0284582	0.0340415	0.950762	0.995697	0.739583	0.946278	0.74524	0.803931	0.399964	0.595078	0.0889279	0.537643	0.891881	1	1	0.726058	1	0.469484	1
FBgn0012028	tRNA:Tyr-GTA-1-4	3R:4468055-4468147	-	Known	RARE	0.000179289	0.711022	1	0.121038	0.137838	0.805189	0.985257	0.706282	0.935914	0.0561096	0.100485	0.523796	0.703217	0.0502316	0.111413	0.264996	0.999999	1	0.9265	1	0.999999	1
FBgn0012034	AcCoAS	3L:21263822-21273343	-	Known	YES	0.0200341	8.28643e-05	0.00118965	0	0	0.974006	0.997116	0.341929	0.808357	2.41499e-06	1.10071e-05	3.59794e-07	2.43925e-06	0.592389	0.000198587	0.000964642	2.31067e-09	2.77115e-08	2.79996e-06	0.000211817	1	1
FBgn0012036	Aldh	2L:9387389-9391567	+	Known	YES	0.118067	1.05031e-22	1.78128e-20	0	0	0.757234	0.981961	0.155426	0.670508	4.97581e-08	2.65316e-07	0.107332	0.242245	0.678506	3.11213e-13	5.08542e-12	4.0217e-10	5.38258e-09	0.00374674	0.0876153	0.999999	1
FBgn0012037	Ance	2L:13905645-13909212	+	Known	YES	0.0137964	0.00110985	0.0111192	1.36047e-12	2.28377e-12	0.512549	0.956543	0.176543	0.69104	2.60226e-08	1.42279e-07	0	0	0.523989	7.93326e-08	6.6633e-07	1.15202e-07	1.043e-06	0.507274	1	0.999999	1
FBgn0012042	AttA	2R:10634867-10635720	+	Known	YES	0.107483	1.06053e-20	1.44767e-18	0.000461252	0.000602442	0.502919	0.956026	0.122767	0.632358	1.095e-05	4.63624e-05	0.321928	0.519127	0.656509	3.89315e-16	8.60078e-15	0.33501	0.620772	0.000543376	0.0187128	0.31429	1
FBgn0012051	CalpA	2R:15312618-15318069	+	Known	YES	0.00567246	0.0369084	0.178431	2.89733e-08	4.33635e-08	0.485256	0.95015	0.374144	0.822478	4.45072e-05	0.000174257	0.00255441	0.01056	0.695767	5.11487e-28	3.56343e-26	0.0186837	0.0547325	0.145005	1	0.999999	1
FBgn0012058	Cdc27	3L:7238581-7242440	-	Known	YES	4.26342e-05	0.856636	1	0	0	0.126218	0.875645	0.186384	0.698935	0	0	1.22014e-12	1.52419e-11	0.367557	0.198404	0.422957	3.02451e-07	2.52582e-06	0.760192	1	0.588324	1
FBgn0012344	Dh44	3R:5463904-5476428	+	Known	YES	4.49161e-05	0.852892	1	0	0	0.370876	0.929288	0.0743628	0.555168	0.897989	0.924006	1.1651e-06	7.46086e-06	0.469398	6.29442e-16	1.35318e-14	0.416401	0.731468	0.182268	1	1	1
FBgn0013263	Trl	3L:14741029-14754149	-	Known	YES	0.00278353	0.144087	0.448741	0.00233056	0.00295486	0.93762	0.995173	0.278572	0.768694	1.17684e-14	1.07716e-13	0.0561575	0.147708	0.351549	0.000245349	0.00116929	0.0162061	0.0482789	0.00277382	0.069511	1	1
FBgn0013269	FK506-bp1	3R:11157306-11158855	-	Known	YES	2.56318e-05	0.8886	1	0	0	0.692057	0.974288	0.265146	0.758729	0	0	6.37333e-06	3.77185e-05	0.218619	0.108115	0.258472	0.00240719	0.00889648	0.835962	1	0.999995	1
FBgn0013272	Gp150	2R:18205167-18216921	+	Known	YES	0.0324731	4.98201e-07	1.18734e-05	3.7733e-06	5.3055e-06	0.696504	0.974581	0.845979	0.969963	3.66374e-15	3.48586e-14	6.18527e-12	7.08451e-11	0.519673	0.00134662	0.00551795	3.82234e-08	3.7334e-07	0.625111	1	0.20095	1
FBgn0013275	Hsp70Aa	3R:7779885-7782266	-	Known	RARE	1.11022e-16	1	1	7.48397e-09	1.13718e-08	0.536224	0.959922	0.372874	0.821696	3.89249e-06	1.73957e-05	0.0100969	0.035886	0.0960318	0.999998	1	0.00776341	0.0251709	0.999999	1	0.999999	1
FBgn0013276	Hsp70Ab	3R:7784257-7786631	+	Known	RARE	0.00096924	0.388921	0.782362	2.19288e-10	3.47274e-10	0.424097	0.937805	0.886838	0.977882	6.0818e-12	4.42122e-11	0.0449678	0.123687	0.156357	0.999999	1	0.00102537	0.00413745	0.773022	1	0.999999	1
FBgn0013277	Hsp70Ba	3R:8291175-8293498	-	Known	YES	-2.22045e-16	1	1	0.149267	0.168586	0.0613438	0.853477	0.90243	0.98083	0.977484	0.983353	0.74277	0.85761	0.841294	2.8071e-46	5.78297e-44	0.999999	1	0.385497	1	0.34405	1
FBgn0013278	Hsp70Bb	3R:8331515-8333861	+	Known	YES	0	1	1	1.82437e-08	2.74471e-08	0.888455	0.991759	0.253339	0.750118	0.131381	0.202302	0.118243	0.259575	0.469458	1.62866e-08	1.50746e-07	0.0167693	0.0497011	0.0931276	0.818431	0.768642	1
FBgn0013279	Hsp70Bc	3R:8334798-8337183	+	Known	YES	0.00230722	0.183603	0.519191	1.34993e-06	1.92393e-06	0.119969	0.875645	0.102531	0.60003	0.210161	0.296658	0.72524	0.847449	0.415295	1.3661e-07	1.10993e-06	0.00445363	0.0154546	0.606805	1	0.885511	1
FBgn0013300	ProtA	2L:14879050-14881652	-	Known	YES	0.000221323	0.680609	0.988018	0	0	0.44984	0.942483	0.650192	0.92125	0.137968	0.210581	0.0761744	0.18782	0.0804327	0.772922	1	0.305742	0.577372	0.942235	1	0.82975	1
FBgn0013301	ProtB	2L:14882101-14883721	-	Known	YES	0.0007039	0.462837	0.846841	0	0	0.736066	0.979531	0.460498	0.859846	0.0255879	0.0522443	0.0264821	0.0807827	1.22505e-14	1	1	1	1	1	1	1	1
FBgn0013303	Nca	3L:19984987-19990668	+	Known	YES	0.000869756	0.414419	0.805173	0	0	0.644169	0.968839	0.316532	0.79406	0	0	1.05214e-08	8.30084e-08	0.0781988	0.105684	0.253782	0.47478	0.807042	1	1	0.999997	1
FBgn0013305	Nmda1	2R:8764599-8767735	-	Known	YES	0.0656078	5.70407e-13	3.37817e-11	0	0	0.29953	0.920225	0.202736	0.713459	2.74126e-06	1.24282e-05	0.93907	0.967782	0.439257	4.53704e-08	3.95043e-07	0.0157296	0.0470056	0.149651	1	0.929689	1
FBgn0013307	Odc1	2R:3892329-3894177	+	Known	YES	0.0011331	0.351543	0.743844	2.09832e-14	3.69479e-14	0.12113	0.875645	0.590903	0.904794	3.51914e-10	2.23897e-09	2.46711e-06	1.52587e-05	0.801285	2.76105e-11	3.65455e-10	9.88832e-12	1.65611e-10	7.43066e-06	0.000498047	0.140908	1
FBgn0013308	Odc2	2R:3894751-3896567	+	Known	YES	0.00283782	0.14023	0.441315	5.15474e-08	7.66426e-08	0.66086	0.971491	0.811356	0.96167	0.788255	0.839057	0.368135	0.565068	0.650229	9.12452e-15	1.74687e-13	6.85573e-08	6.40377e-07	0.404968	1	0.999999	1
FBgn0013323	Ptth	2L:575711-576896	-	Known	YES	0.0117071	0.00267824	0.0233175	0	0	0.385409	0.933136	0.854524	0.972035	0.0289919	0.0579266	0.000326109	0.00158286	0.57402	0.206826	0.437109	5.8714e-17	1.87238e-15	0.664201	1	0.246065	1
FBgn0013325	RpL11	2R:15329847-15331330	+	Known	YES	0.000566857	0.510007	0.883333	0	0	0.180493	0.897947	0.0320566	0.443091	6.11088e-10	3.80691e-09	0.836458	0.912532	0.114878	0.683138	1	0.0719912	0.176885	0.445874	1	0.999997	1
FBgn0013334	Sap47	3R:11760822-11787846	+	Known	YES	0.000155768	0.72985	1	0	0	0.522665	0.958157	0.117629	0.624829	0.0053341	0.0136725	8.1853e-06	4.79004e-05	0.396824	7.70204e-05	0.000406658	0.0427414	0.112808	0.000256489	0.0100618	1	1
FBgn0013342	nSyb	3L:1630348-1637752	-	Known	YES	0.00281754	0.141656	0.443898	0	0	0.505325	0.956543	0.00680051	0.327156	6.27019e-07	3.02368e-06	1.31429e-06	8.36667e-06	0.273288	3.40454e-06	2.24474e-05	1	1	0.0685432	0.682013	0.999999	1
FBgn0013343	Syx1A	3R:19927322-19931485	-	Known	YES	0.000125021	0.75704	1	0	0	0.771486	0.982634	0.402934	0.834336	0.995145	0.996723	0.0129721	0.0443857	0.109828	0.00447999	0.0163324	1	1	0.69318	1	1	1
FBgn0013347	TfIIA-S	3R:19716110-19716782	-	Known	YES	0.00314761	0.120309	0.401548	0	0	0.124264	0.875645	0.0140287	0.372677	1.23499e-11	8.76977e-11	0.701988	0.832576	0.124988	0.0165219	0.0519238	0.381353	0.685574	1	1	0.999995	1
FBgn0013348	TpnC41C	2R:952742-957715	-	Known	YES	4.20486e-06	0.954757	1	0	0	0.451292	0.94293	0.706112	0.935837	5.36805e-07	2.60893e-06	4.91466e-11	5.02279e-10	0.36307	2.42383e-09	2.48906e-08	0.745363	1	0.0472668	0.539823	0.999999	1
FBgn0013432	bcn92	X:2042496-2043680	-	Known	YES	0.000104542	0.777255	1	0	0	0.436053	0.940157	0.877815	0.976616	5.35127e-14	4.60837e-13	6.50402e-06	3.84444e-05	0.159709	0.999999	1	9.40534e-05	0.000480937	0.999999	1	0.999999	1
FBgn0013433	beat-Ia	2L:16049965-16081684	+	Known	YES	0.000350055	0.604667	0.946078	0	0	0.321702	0.922941	0.573597	0.899753	0.000208817	0.000737011	1.0616e-05	6.14272e-05	0.1987	0.552222	0.907933	0.0264085	0.0740912	0.14568	1	0.999998	1
FBgn0013435	Cdc2rk	2R:5954722-5956207	-	Known	YES	0.000101727	0.780197	1	0	0	0.0774642	0.864848	0.158817	0.674445	4.44089e-16	4.52342e-15	1.29805e-10	1.26375e-09	0.171934	0.438621	0.77151	0.00267873	0.00981792	1	1	0.999998	1
FBgn0013467	igl	2R:11042942-11077797	+	Known	YES	0.00238768	0.176132	0.506327	0	0	0.382407	0.932982	0.115108	0.620888	0.00398724	0.0105988	5.0281e-11	5.1309e-10	0.595931	2.52752e-15	5.10982e-14	0.241142	0.480653	0.000977884	0.0301814	0.969511	1
FBgn0013469	klu	3L:10974271-11002288	-	Known	YES	0.00466297	0.0585547	0.248172	0	0	0.718606	0.978937	0.143564	0.659873	0.889886	0.917783	0.148195	0.304848	0.400997	4.48852e-14	7.99176e-13	0.924926	1	0.624167	1	0.870486	1
FBgn0013531	MED20	2L:8071812-8072848	-	Known	YES	0.0197123	9.46511e-05	0.00133322	0	0	0.762271	0.981961	0.00716226	0.328394	2.22045e-16	2.31162e-15	1.25162e-10	1.21997e-09	0.334226	0.0296042	0.0864819	0.000274024	0.00126626	0.0945842	0.825829	1	1
FBgn0013548	l(2)dtl	2R:19590000-19592926	+	Known	YES	0.000226247	0.677273	0.986974	0	0	0.15543	0.890635	0.202365	0.713374	0.000507788	0.0016686	2.22045e-15	4.28864e-14	0.299352	0.123466	0.287716	0.00045618	0.00201004	1	1	0.21753	1
FBgn0013563	Pex1	3L:14064992-14069223	+	Known	YES	8.79517e-05	0.795265	1	0	0	0.476525	0.94787	0.00515766	0.313494	8.40326e-11	5.60178e-10	9.01046e-12	1.00724e-10	0.297311	0.0466458	0.127846	0.00691327	0.0227328	0.709022	1	0.401391	1
FBgn0013576	mtd	3R:1095838-1176165	-	Known	YES	0.00723689	0.0183756	0.106739	1.26034e-06	1.79801e-06	0.12894	0.875645	0.496426	0.87357	3.40711e-08	1.84342e-07	0	0	0.347388	0.0165853	0.052084	0.000697739	0.00293023	0.023729	0.341836	1	1
FBgn0013717	not	3L:18611405-18615229	-	Known	YES	6.93323e-05	0.817795	1	0	0	0.0298482	0.831791	0.0259157	0.422541	0.000369837	0.00124821	2.53531e-12	3.05761e-11	0.298654	0.383342	0.699621	0.000294457	0.00135154	0.761944	1	0.370163	1
FBgn0013718	nuf	3L:14183970-14226350	+	Known	YES	1.25331e-05	0.921972	1	0	0	0.192	0.898743	0.987445	0.997783	0	0	7.9306e-10	7.03213e-09	0.411266	0.0226865	0.0685205	4.69972e-05	0.000254995	0.0423341	0.504823	0.879999	1
FBgn0013720	pck	X:1364699-1366358	+	Known	YES	0.00366527	0.0936247	0.342736	0	0	0.462598	0.944115	0.0178345	0.387511	0.0468113	0.0863587	1.68754e-14	2.79512e-13	0.163029	0.485085	0.830152	0.015672	0.0468543	0.939866	1	0.846281	1
FBgn0013725	phyl	2R:10314841-10319842	-	Known	YES	0.00141311	0.298139	0.683231	0	0	0.605465	0.964919	0.387575	0.827554	0.00130046	0.0039146	0.0778637	0.191001	0.365649	0.307953	0.593938	6.65102e-08	6.23336e-07	0.913872	1	0.541148	1
FBgn0013726	pnut	2R:4124776-4127802	+	Known	YES	0.000560248	0.512485	0.884425	0	0	0.829282	0.987859	0.0736474	0.553774	1.60161e-08	8.94737e-08	2.22045e-16	4.94119e-15	0.313966	0.55004	0.905454	3.47493e-05	0.000193963	0.354617	1	0.696799	1
FBgn0013732	sced	2R:2544831-2548129	+	Known	YES	3.74106e-05	0.865617	1	0	0	0.0223846	0.819096	0.821306	0.963952	1.73339e-12	1.31223e-11	0	0	0.191616	0.354575	0.659719	0.0366875	0.0989691	0.461119	1	0.89434	1
FBgn0013733	shot	2R:9751742-9829615	-	Known	YES	9.29279e-05	0.789685	1	0	0	0.0922389	0.869355	0.0565237	0.514032	0	0	0.00138341	0.00605563	0.362176	1.14473e-06	8.10113e-06	0.129246	0.289378	0.0210643	0.314653	1	1
FBgn0013746	alien	2L:8993818-8997379	-	Known	YES	0.000106161	0.775583	1	0	0	0.366728	0.929288	0.0119494	0.364636	0	0	1.09403e-06	7.02993e-06	0.214297	0.0200187	0.0614301	0.0129964	0.0396743	0.56271	1	0.999996	1
FBgn0013749	Arf102F	4:1144793-1145951	+	Known	YES	0.00172004	0.250983	0.621256	0	0	0.369723	0.929288	0.000979962	0.214939	0	0	0.00128449	0.00566654	0.10847	0.0124857	0.0407263	0.70819	1	1	1	0.999998	1
FBgn0013750	Arf51F	2R:11210006-11212995	+	Known	YES	0.000194984	0.699229	0.996771	0	0	0.67321	0.972362	0.0229997	0.407888	0	0	0.0144552	0.0486189	0.125198	0.488253	0.833573	0.064149	0.160289	0.779988	1	0.999999	1
FBgn0013751	Awh	3L:3846206-3861692	+	Known	YES	0.00700123	0.0203888	0.115455	0	0	0.446855	0.942112	0.389246	0.828573	1.20821e-07	6.23195e-07	1.19001e-06	7.61313e-06	0.387609	0.525733	0.877222	6.52576e-07	5.0938e-06	0.743466	1	0.195347	1
FBgn0013753	Bgb	3L:1639711-1640952	+	Known	YES	5.88235e-06	0.946499	1	0	0	0.2639	0.918035	0.063007	0.528731	9.59623e-11	6.36159e-10	0	0	0.291627	0.746167	1	5.64922e-05	0.000301543	0.999999	1	0.242842	1
FBgn0013755	Bro	3L:1647869-1648612	+	Known	YES	0.000777183	0.440429	0.827935	1.45144e-05	2.00148e-05	0.336379	0.925384	0.543761	0.891315	0.0453209	0.0840398	0.0602988	0.156306	0.101393	0.999999	1	0.999997	1	1	1	0.114116	1
FBgn0013756	Mtor	2R:7740122-7748707	+	Known	YES	0.000980154	0.386262	0.779395	0	0	0.695645	0.974353	0.211118	0.719248	1.95852e-11	1.36909e-10	0	0	0.606726	8.65601e-09	8.27173e-08	1.56541e-08	1.6381e-07	0.00522127	0.112031	1	1
FBgn0013759	CASK	3R:17609122-17648396	-	Known	YES	0.000408132	0.576157	0.928071	0	0	0.0139543	0.80574	0.971478	0.995144	7.54952e-15	7.01946e-14	0	0	0.262078	0.0251601	0.0750334	0.000729599	0.00304915	0.649306	1	0.999997	1
FBgn0013762	Cdk5	2R:11457033-11458922	-	Known	YES	0.00037831	0.590444	0.937275	0	0	0.855021	0.988676	0.00811984	0.335316	1.67018e-10	1.08382e-09	1.07851e-08	8.4969e-08	0.27833	0.00819621	0.0279789	2.88513e-05	0.000163792	1	1	0.999999	1
FBgn0013763	Idgf6	2R:12578527-12581256	+	Known	YES	0.06303	1.67039e-12	9.21047e-11	0	0	0.301231	0.920225	0.216297	0.723002	3.39354e-05	0.000135205	0.877231	0.934993	0.60222	1.20917e-08	1.13609e-07	2.42523e-08	2.44122e-07	0.00050705	0.0177244	1	1
FBgn0013764	Chi	2R:19919061-19921466	-	Known	YES	0.0107887	0.00395654	0.0320455	0	0	0.0260146	0.819096	0.0866779	0.577008	0.763672	0.819171	0	0	0.184675	0.00468201	0.0169951	0.0705319	0.173883	1	1	1	1
FBgn0013765	cnn	2R:9326819-9337980	-	Known	YES	0.0560304	3.05725e-11	1.43986e-09	3.77476e-15	6.76769e-15	0.776669	0.98289	0.930686	0.987035	1.34381e-12	1.02589e-11	0	0	0.6084	0.0404866	0.113333	4.0385e-23	2.33413e-21	0.608626	1	0.999999	1
FBgn0013767	Crz	3R:10140576-10141438	+	Known	YES	0.000430072	0.566077	0.921663	0	0	0.789666	0.983974	0.452977	0.857064	0.176524	0.257838	0.477067	0.665538	0.224479	6.16391e-10	6.82406e-09	1	1	1	1	1	1
FBgn0013770	Cp1	2R:9848180-9855486	+	Known	YES	0.0272923	4.17525e-06	8.21833e-05	0	0	0.980068	0.997671	0.0752548	0.556862	4.8028e-11	3.25939e-10	0.616826	0.772963	0.517056	1.12827e-13	1.91932e-12	0.00452556	0.0156668	0.108584	0.896549	0.999999	1
FBgn0013771	Cyp6a9	2R:10766861-10768877	-	Known	YES	0.0302449	1.24275e-06	2.74549e-05	0	0	0.827292	0.987617	0.534671	0.889153	2.20273e-10	1.41869e-09	0.00177946	0.00761024	0.958518	2.78679e-72	7.79835e-69	0.026017	0.0731457	7.62208e-05	0.00368273	0.999998	1
FBgn0013772	Cyp6a8	2R:10774676-10776515	-	Known	YES	0.02266	2.80465e-05	0.000452571	0	0	0.881998	0.990826	0.598385	0.906394	1.20954e-06	5.68944e-06	7.55566e-09	6.03785e-08	0.959192	1.2313e-60	8.26939e-58	4.96353e-05	0.00026801	5.36106e-07	5.08544e-05	0.443112	1
FBgn0013773	Cyp6a22	2R:10758871-10761210	+	Known	YES	0.00693952	0.0209527	0.117894	0	0	0.615135	0.96547	0.406839	0.836687	0	0	3.38307e-11	3.53739e-10	0.598823	2.91553e-05	0.000165414	1.70952e-13	3.6127e-12	0.157558	1	0.999999	1
FBgn0013799	Deaf1	3L:19811274-19823786	+	Known	YES	0.00506581	0.04864	0.217163	0	0	0.249174	0.91564	0.410804	0.839193	0.000168923	0.000605136	9.89002e-09	7.81748e-08	0.503106	4.3691e-11	5.61478e-10	7.42951e-05	0.000387637	0.960092	1	1	1
FBgn0013809	Dhc16F	X:17958516-17972505	+	Known	YES	0.00065418	0.479088	0.859926	0	0	0.567644	0.96406	0.627314	0.915188	0.775348	0.82867	0.184481	0.3563	0.393096	0.00213674	0.0083744	2.25403e-10	3.13678e-09	1	1	0.999999	1
FBgn0013810	Dhc36C	2L:17501401-17525515	+	Known	YES	0.000902842	0.405676	0.798242	0	0	0.611693	0.96547	0.603947	0.907795	0.196225	0.280748	5.05475e-05	0.000271819	0.732795	0.535175	0.888993	6.56826e-31	7.25533e-29	0.122738	0.956271	0.185772	1
FBgn0013811	Dhc62B	3L:1759172-1771758	-	Known	YES	7.02503e-05	0.816614	1	0	0	0.420392	0.937603	0.314424	0.792943	9.83611e-06	4.18951e-05	0.560544	0.731707	0.249769	0.999999	1	6.72978e-08	6.29663e-07	0.999999	1	0.999999	1
FBgn0013812	Dhc93AB	3R:16850302-16868221	-	Known	YES	0.00867532	0.00980529	0.0661478	0	0	0.691679	0.974288	0.0611821	0.524764	0	0	0.0211106	0.0668192	0.466015	4.08437e-12	5.93994e-11	0.313058	0.588027	0.122355	0.95484	0.777679	1
FBgn0013813	Dhc98D	3R:24312675-24345120	+	Known	YES	0.00125084	0.327661	0.716938	0	0	0.149204	0.884772	0.375411	0.822862	6.44229e-07	3.10355e-06	0.00979019	0.0349332	0.669033	0.999998	1	1.11509e-28	1.02308e-26	0.99999	1	0.070616	1
FBgn0013949	Elal	3R:20691072-20693373	+	Known	YES	0.000281414	0.642527	0.967746	9.51861e-12	1.56437e-11	0.736662	0.979588	0.110541	0.611722	1.49742e-05	6.24378e-05	0.559421	0.730941	0.437253	0.000149815	0.000745742	0.00242756	0.00896682	0.0024511	0.0629747	0.999999	1
FBgn0013953	Esp	3R:20667657-20676134	+	Known	YES	1.82939e-05	0.905799	1	0	0	0.574689	0.96406	0.909322	0.982154	1.11022e-15	1.09845e-14	0.000788215	0.00360285	0.520401	1	1	1.01987e-13	2.2224e-12	0.259647	1	0.180765	1
FBgn0013954	FK506-bp2	2R:15177614-15178467	+	Known	YES	0.000658096	0.477775	0.858823	0	0	0.0417212	0.841902	0.117046	0.624204	1.9984e-15	1.93996e-14	0.036444	0.104597	0.508577	3.65005e-06	2.39532e-05	7.7119e-09	8.5158e-08	0.0858703	0.783618	0.999999	1
FBgn0013972	Gycalpha99B	3R:25508225-25511480	+	Known	YES	2.34025e-05	0.893524	1	0	0	0.586636	0.964601	0.964805	0.993952	0	0	0.00013101	0.0006711	0.29575	0.00348179	0.0130344	0.0241512	0.0685369	0.0562254	0.606358	0.999999	1
FBgn0013973	Gycbeta100B	3R:26960114-27004000	+	Known	YES	0.00770422	0.0149664	0.0913537	0	0	0.172628	0.893557	0.420945	0.842914	1.96954e-13	1.62068e-12	1.1553e-12	1.45077e-11	0.351057	0.115672	0.272887	0.0099342	0.0313407	0.000421588	0.0151761	0.999999	1
FBgn0013981	His4r	3R:10451477-10452336	+	Known	YES	0.00261164	0.15711	0.473417	0	0	0.782108	0.983372	0.174251	0.689074	0	0	0.000312752	0.00152354	0.255341	0.000119897	0.000609282	0.0129791	0.0396252	1	1	1	1
FBgn0013983	imd	2R:14297301-14301104	-	Known	YES	0.0128404	0.00165911	0.0155928	0	0	0.158317	0.892596	0.150807	0.666483	1.02141e-14	9.39261e-14	2.17841e-06	1.35608e-05	0.507908	0.0220256	0.0667407	2.15435e-12	3.93169e-11	0.392072	1	0.87084	1
FBgn0013984	InR	3R:17395970-17445043	-	Known	YES	0.00289803	0.136086	0.433688	7.43849e-15	1.32413e-14	0.593316	0.964601	0.821009	0.96386	0.242244	0.332458	0.000678833	0.00314017	0.331401	0.233031	0.480248	0.00142169	0.00556092	4.92223e-05	0.00254682	0.999999	1
FBgn0013987	MAPk-Ak2	X:5653941-5658236	-	Known	YES	0.000909069	0.40406	0.796639	0	0	0.781777	0.983372	0.00995308	0.347345	5.75096e-14	4.93986e-13	5.21297e-06	3.11819e-05	0.305923	0.375808	0.689597	0.000402762	0.0017985	0.533126	1	0.431929	1
FBgn0013995	Calx	3R:16803905-16841335	+	Known	YES	0.00171986	0.251007	0.621256	1.31894e-13	2.27051e-13	0.620234	0.96547	0.400286	0.833845	0.0070068	0.0172836	1.75415e-14	2.89829e-13	0.490071	0.0061608	0.0217448	1.38366e-06	1.01249e-05	0.999999	1	0.0103413	0.740427
FBgn0013997	Nrx-IV	3L:12139619-12150090	+	Known	YES	0.0821761	5.40805e-16	4.49511e-14	0	0	0.169411	0.893557	0.192004	0.704252	0.00233366	0.00659438	1.69959e-08	1.31306e-07	0.340302	0.000517563	0.00231114	1.20231e-05	7.38904e-05	0.742889	1	1	1
FBgn0014000	Hf	2L:19966727-19967685	-	Known	YES	0.0426746	7.56047e-09	2.49253e-07	0.0634609	0.0740753	0.0594142	0.853477	0.861869	0.973142	0.0277869	0.0558959	2.35656e-12	2.85644e-11	0.888435	7.85229e-48	1.83111e-45	3.2918e-06	2.24398e-05	0.0146968	0.245594	0.925764	1
FBgn0014001	Pak	3R:2176618-2187336	+	Known	YES	0.000231085	0.674037	0.985123	0	0	0.251254	0.916553	0.672265	0.926651	2.22045e-16	2.31162e-15	8.04068e-12	9.07007e-11	0.435584	0.00550624	0.0196597	7.69904e-07	5.92424e-06	0.031731	0.418077	1	1
FBgn0014002	Pdi	3L:15130838-15135940	-	Known	YES	0.0121154	0.00225307	0.0201863	0.000571867	0.000743956	0.89277	0.992035	0.00662769	0.327156	0.00431431	0.0113656	0	0	0.381048	0.00256994	0.00988981	0.000507717	0.00220787	0.000190937	0.00784782	0.999999	1
FBgn0014006	Ask1	3R:15705441-15711752	+	Known	YES	1.68858e-06	0.97132	1	0	0	0.162502	0.892802	0.26713	0.760073	4.60374e-10	2.90037e-09	0	0	0.253	0.00986877	0.0330501	0.000256319	0.00119197	0.999999	1	0.999999	1
FBgn0014007	Ptp69D	3L:12728045-12734668	+	Known	YES	0.00103467	0.373359	0.767424	0	0	0.0594468	0.853477	0.172376	0.687622	0	0	5.9952e-15	1.072e-13	0.282501	0.999998	1	3.31618e-05	0.000186216	0.339912	1	0.655388	1
FBgn0014009	Rab2	2R:2584244-2586974	+	Known	YES	0.000369235	0.594936	0.94058	1.4491e-05	1.99842e-05	0.0886214	0.869355	0.804446	0.959804	0	0	0.0394822	0.111577	0.0258841	0.207228	0.43782	1	1	1	1	1	1
FBgn0014010	Rab5	2L:2359142-2365273	-	Known	YES	0.00175437	0.246304	0.615125	0	0	0.229244	0.910063	0.886525	0.977882	0	0	0.174792	0.342958	0.329857	0.00173663	0.0069424	0.858128	1	0.0250294	0.355536	0.275038	1
FBgn0014011	Rac2	3L:7426749-7428290	-	Known	YES	0.00638798	0.0267684	0.140567	0	0	0.00957744	0.790504	0.444108	0.853468	1.60938e-07	8.19517e-07	0.323178	0.520162	0.548211	0.0156852	0.0496472	7.79451e-09	8.60136e-08	0.0244336	0.348696	0.41374	1
FBgn0014018	Rel	3R:4869905-4873699	-	Known	YES	0.0269529	4.7996e-06	9.26269e-05	0	0	0.356896	0.927559	0.669489	0.925947	0.977011	0.983035	0.226353	0.410972	0.659675	2.84859e-11	3.763e-10	8.64837e-06	5.45785e-05	7.89257e-07	7.10543e-05	1	1
FBgn0014019	Rh5	2L:12008153-12009832	+	Known	YES	0.000547028	0.517504	0.88799	0	0	0.348729	0.926652	0.418642	0.842155	0.0160301	0.0351603	1.3715e-08	1.06995e-07	0.8211	8.8264e-38	1.20976e-35	0.131493	0.293646	0.00719786	0.144473	1	1
FBgn0014020	Rho1	2R:11990192-11994734	+	Known	YES	0.00221482	0.192638	0.534455	0	0	0.0985	0.869355	0.235946	0.737958	0	0	0.1638	0.327404	0.345644	3.88574e-06	2.54105e-05	0.357552	0.6531	0.0261832	0.366389	1	1
FBgn0014022	Rlb1	3R:5339049-5340549	+	Known	YES	0.00242631	0.172671	0.501107	0	0	0.595023	0.964919	0.663485	0.925034	0	0	1.09731e-05	6.33511e-05	0.289201	0.0770136	0.195252	0.000375259	0.00168717	0.205558	1	0.999998	1
FBgn0014023	mRpL47	3R:5340544-5341630	-	Known	YES	0.000709575	0.461038	0.845346	0	0	0.423192	0.937603	0.0227366	0.407421	5.72478e-06	2.50757e-05	6.3448e-07	4.19202e-06	0.178513	0.0197334	0.060691	0.0186379	0.0546127	0.999999	1	0.999996	1
FBgn0014024	Rnp4F	X:5212961-5216729	-	Known	YES	0.000564478	0.510897	0.88357	0	0	0.0614084	0.853477	0.458287	0.858841	0.345255	0.441687	0	0	0.622897	7.21689e-14	1.25113e-12	1.06104e-05	6.5786e-05	0.0633857	0.654519	1	1
FBgn0014026	RpL7A	X:6424930-6427381	-	Known	YES	0.00172852	0.249817	0.619722	0	0	0.963642	0.997116	0.341368	0.808357	0.356988	0.453665	0.00158347	0.00683843	0.206667	0.13927	0.317538	0.00778062	0.0252219	0.221796	1	1	1
FBgn0014028	SdhB	2R:2695131-2696677	+	Known	YES	0.00487884	0.0530008	0.231139	0	0	0.182658	0.89806	0.695049	0.93287	0	0	7.43742e-11	7.45099e-10	0.289742	0.000203611	0.000985766	0.101896	0.237798	0.068627	0.682611	1	1
FBgn0014029	Sep2	3R:16411851-16414078	-	Known	YES	0.00183568	0.235637	0.59991	0	0	0.687892	0.974233	0.00764837	0.330773	0.0565391	0.101135	0	0	0.208511	0.0624833	0.163716	0.00100323	0.00405935	0.999999	1	0.999992	1
FBgn0014031	Spat	X:6422981-6424759	+	Known	YES	0.00116049	0.345784	0.737873	7.35745e-13	1.2438e-12	0.562689	0.963508	0.872272	0.975466	0	0	1.57329e-10	1.51455e-09	0.583009	6.72243e-06	4.2305e-05	1.2801e-07	1.14997e-06	2.74218e-05	0.00155021	1	1
FBgn0014032	Sptr	X:8357329-8358471	-	Known	YES	1.12289e-05	0.926131	1	0	0	0.0353953	0.831791	0.00251958	0.252217	1.64873e-11	1.1593e-10	0.00011454	0.000591256	0.524986	0.00010378	0.000534419	3.28142e-10	4.44674e-09	0.074617	0.723546	0.999999	1
FBgn0014033	Sr-CI	2L:4121702-4124153	+	Known	YES	0.0457169	2.16242e-09	7.75791e-08	0.0659363	0.0768469	0.00274752	0.68161	0.992545	0.998688	0.00280663	0.00776768	0.00864836	0.031289	0.712146	3.82137e-20	1.27938e-18	0.00641915	0.0213083	0.0312723	0.413555	0.181459	1
FBgn0014037	Su(Tpl)	3L:19882220-19902510	-	Known	YES	0.00161141	0.266527	0.641181	0	0	0.297481	0.920225	0.269625	0.762734	0.501251	0.592357	0.00456158	0.0177291	0.335573	2.06636e-05	0.000120111	0.304232	0.57507	0.0937167	0.821136	0.819697	1
FBgn0014073	Tie	3L:4510698-4532145	-	Known	YES	0.00526664	0.0443741	0.203535	0	0	0.255748	0.917169	0.0224859	0.406335	6.97463e-10	4.3273e-09	0.422383	0.616304	0.366357	1.2743e-08	1.19394e-07	0.727641	1	0.0228857	0.333457	1	1
FBgn0014075	Uggt	3L:18865847-18871345	+	Known	YES	0.000156756	0.729028	1	0	0	0.764018	0.981961	0.251258	0.748788	0	0	0	0	0.340841	0.000551898	0.00244948	0.0182095	0.0534646	0.00618981	0.128068	1	1
FBgn0014076	Vm32E	2L:11171167-11171665	-	Known	YES	0.000472159	0.547662	0.909786	0	0	0.322424	0.922941	0.854443	0.972035	0.0150261	0.0332653	0.371121	0.568143	0.0830715	0.285644	0.561851	0.209817	0.431376	0.999999	1	0.999999	1
FBgn0014092	CG4278	2L:16327069-16328131	+	Known	YES	0.00137251	0.305189	0.691767	0	0	0.588602	0.964601	0.0277079	0.432863	0	0	0.0129659	0.0443692	0.273787	0.074042	0.188888	0.000692717	0.00291278	0.318911	1	1	1
FBgn0014127	barr	2L:20058163-20061370	-	Known	YES	0.00560657	0.0380249	0.182281	0	0	0.0376381	0.831791	0.755927	0.950307	0	0	3.55271e-15	6.58097e-14	0.475629	0.0359978	0.102346	4.74083e-10	6.27749e-09	0.383165	1	0.692601	1
FBgn0014133	bif	X:11573003-11588773	+	Known	YES	9.38056e-05	0.788717	1	0	0	0.373274	0.929288	0.957734	0.99279	0.190581	0.274362	4.63463e-12	5.40642e-11	0.333452	0.999998	1	1.18404e-11	1.96832e-10	0.999999	1	0.647322	1
FBgn0014135	bnl	3R:15619795-15662539	-	Known	YES	0.0159851	0.00044443	0.00510745	0	0	0.52723	0.959053	0.321284	0.796748	0.0119852	0.0274028	2.22928e-06	1.38517e-05	0.63502	3.09405e-16	6.90354e-15	0.000351347	0.00158984	0.478388	1	0.594728	1
FBgn0014141	cher	3R:12917255-12951111	-	Known	YES	1.89409e-06	0.969626	1	0	0	0.2908	0.919972	0.794495	0.957404	0	0	1.1328e-05	6.52874e-05	0.437698	0.000360452	0.00166332	1.39825e-10	2.0074e-09	1	1	1	1
FBgn0014143	croc	3L:21467233-21469579	-	Known	YES	0.00497621	0.0506804	0.223574	0	0	0.917197	0.993744	0.470913	0.864841	0.00014321	0.000519581	0.524314	0.703517	0.141604	0.999999	1	0.890005	1	0.380131	1	0.171408	1
FBgn0014163	fax	3L:16395896-16404928	-	Known	YES	0.00130444	0.317504	0.705752	0	0	0.0106937	0.790504	0.0421054	0.478011	3.33067e-16	3.44176e-15	0.00190422	0.00808598	0.299336	0.530854	0.883505	0.00236272	0.00875604	0.280627	1	0.406436	1
FBgn0014179	gcm	2L:9579498-9581745	-	Known	YES	0.0012277	0.33218	0.722635	0	0	0.655748	0.970549	0.806076	0.959971	0.00948211	0.0224095	0.0006844	0.00316417	0.273184	0.808558	1	7.52673e-06	4.80783e-05	0.999999	1	0.560821	1
FBgn0014184	Oda	2R:8053800-8061769	-	Known	YES	0.00364846	0.0943818	0.344269	0	0	0.0820695	0.867916	0.966636	0.994092	0	0	6.26983e-05	0.000334155	0.304188	8.16199e-05	0.000429026	0.0037182	0.0131567	0.71973	1	1	1
FBgn0014189	Hel25E	2L:5539326-5542314	-	Known	YES	9.92955e-05	0.782773	1	0	0	0.0516453	0.850533	0.00597443	0.320741	0	0	2.41029e-12	2.91525e-11	0.359121	0.00060003	0.00264423	0.00106239	0.00427092	0.788549	1	0.617989	1
FBgn0014269	prod	2R:14856909-14858638	-	Known	YES	0.00193192	0.223725	0.581433	0	0	0.0204844	0.819096	0.0060956	0.320741	9.40506e-05	0.000351938	3.56859e-11	3.71167e-10	0.257238	0.00157251	0.00634827	0.0244036	0.0691458	1	1	0.652306	1
FBgn0014340	mof	X:5767873-5770886	-	Known	YES	1.33354e-05	0.919522	1	0	0	0.0565872	0.853477	0.124873	0.634972	7.4607e-14	6.33696e-13	0	0	0.215835	0.989681	1	0.000152658	0.000743906	1	1	0.659111	1
FBgn0014342	mia	3R:1373837-1376890	-	Known	YES	0.00359811	0.0966895	0.349815	0	0	0.97813	0.99755	0.557461	0.895312	0.00842389	0.0202283	0.00148205	0.00644692	0.707532	0.15679	0.350113	5.72327e-25	3.85145e-23	0.113558	0.919263	0.183929	1
FBgn0014343	mirr	3L:12686739-12703349	+	Known	YES	0.0035995	0.0966247	0.349791	0	0	0.702832	0.975923	0.0262347	0.423821	1.63203e-14	1.47605e-13	0.261253	0.452762	0.178835	0.00362327	0.0134903	0.328383	0.610785	0.511991	1	0.999999	1
FBgn0014366	noi	3R:1415323-1417181	-	Known	YES	8.41077e-06	0.936046	1	0	0	0.407343	0.936866	0.116022	0.621939	3.10862e-15	2.9729e-14	7.10543e-15	1.25577e-13	0.151022	0.310489	0.597388	0.00460697	0.0159175	0.999999	1	0.999997	1
FBgn0014368	nol	3L:11123935-11124502	+	Known	YES	0.00098713	0.384576	0.777511	0.000608286	0.000790229	0.917104	0.993744	0.398759	0.833839	0.0824722	0.13845	0.0442107	0.121996	0.124291	0.212671	0.447018	0.906613	1	1	1	0.177029	1
FBgn0014380	RhoL	3R:5322823-5328303	-	Known	YES	0.000556371	0.513948	0.885591	0	0	0.178736	0.897898	0.581586	0.902466	2.22045e-16	2.31162e-15	1.50852e-06	9.52883e-06	0.610457	6.99471e-11	8.69291e-10	0.00160422	0.0061976	0.00569814	0.120191	0.379853	1
FBgn0014388	sty	3L:3401153-3424935	-	Known	YES	0.00241152	0.173987	0.503185	0	0	0.157414	0.892188	0.00809406	0.335179	0.707915	0.772072	4.20441e-06	2.54078e-05	0.387234	1.83757e-05	0.000107651	0.930454	1	0.0183195	0.284143	0.249592	1
FBgn0014391	sun	X:15741892-15743291	-	Known	YES	0.0054742	0.0403759	0.190585	0	0	0.398293	0.935938	0.0138818	0.372677	0.142548	0.216442	3.64398e-06	2.21449e-05	0.311399	4.45248e-06	2.87381e-05	0.0894573	0.212852	0.184425	1	0.999999	1
FBgn0014395	tilB	X:21851573-21853299	+	Known	YES	6.21835e-05	0.827288	1	0	0	0.361508	0.929288	0.703643	0.935303	0.163336	0.242027	0.0513352	0.137256	0.51656	0.131922	0.303607	3.92548e-20	1.69868e-18	1	1	1	1
FBgn0014396	tim	2L:3493986-3508119	-	Known	YES	0.00290872	0.135365	0.43254	0	0	0.00899306	0.790504	0.171315	0.687472	0.0015787	0.00465628	0.000144969	0.000737641	0.662524	6.56253e-05	0.000350238	0.052835	0.135736	3.67358e-24	4.93435e-21	1	1
FBgn0014411	Vps26	X:1767886-1770507	+	Known	YES	0.0039136	0.083175	0.316525	0	0	0.244519	0.914551	0.091479	0.58471	0	0	2.8246e-07	1.93731e-06	0.0983605	0.49196	0.837516	0.101698	0.237385	0.848264	1	1	1
FBgn0014417	CG13397	2L:8408888-8411868	-	Known	YES	0.00261276	0.157021	0.473276	0	0	0.69105	0.974288	0.528335	0.886453	0	0	0.0353741	0.102078	0.90324	2.46389e-10	2.85386e-09	4.45848e-51	2.67349e-48	0.0547613	0.5959	1	1
FBgn0014427	CG11899	3R:25026176-25027492	+	Known	YES	0.000805992	0.432076	0.821442	0	0	0.514821	0.956543	0.0477777	0.493604	0.11843	0.185818	0.0173489	0.0566806	0.696087	9.80447e-16	2.06676e-14	9.22954e-09	1.00495e-07	0.0037056	0.086956	0.999999	1
FBgn0014454	Acp1	2L:7740562-7741537	-	Known	YES	0.00104933	0.369993	0.763778	0	0	0.339177	0.925809	0.963468	0.993789	0.00846146	0.0203113	0.863223	0.927649	0.266908	0.000135535	0.000681126	0.725954	1	0.0197348	0.299998	1	1
FBgn0014455	Ahcy	X:15344294-15347200	+	Known	YES	9.588e-07	0.978387	1	0	0	0.997706	0.999268	0.211695	0.719931	0.475729	0.569043	0.000205463	0.0010252	0.293446	1	1	2.14715e-09	2.58892e-08	0.753673	1	1	1
FBgn0014464	Cp7Fa	X:8364921-8367120	+	Known	YES	5.21862e-05	0.841579	1	0	0	0.770236	0.982494	0.602783	0.907657	0.0582785	0.103687	0.0521737	0.139176	0.172892	1	1	0.000227975	0.00106979	0.631805	1	0.999997	1
FBgn0014465	Cp7Fb	X:8367870-8370104	+	Known	YES	0.00372868	0.0908279	0.336348	0	0	0.72715	0.979054	0.785243	0.956497	0.0182407	0.0392154	0.912828	0.953364	0.371053	0.999999	1	9.53843e-15	2.35342e-13	1	1	0.999999	1
FBgn0014466	Cp7Fc	X:8371150-8372353	+	Known	YES	5.92842e-05	0.831301	1	0	0	0.0442286	0.841902	0.0268195	0.426704	0.00211106	0.00603616	0.0676636	0.171274	0.0791002	1	1	0.0473194	0.123177	0.994117	1	0.999999	1
FBgn0014469	Cyp4e2	2R:4332065-4334669	+	Known	YES	0.000235995	0.670793	0.983548	0	0	0.976228	0.997116	0.563029	0.895927	1.08358e-13	9.1227e-13	0.0177151	0.0576856	0.897274	3.9888e-40	6.20111e-38	9.53399e-10	1.20857e-08	0.000269598	0.010466	0.304784	1
FBgn0014848	Eig71Eh	3L:15652036-15652541	-	Known	RARE	0.00044121	0.56109	0.918734	0.265506	0.291983	0.0753532	0.86451	0.734765	0.944906	0.492408	0.584225	0.267575	0.460512	0.0145328	0.577629	0.93465	0.999999	1	0.999999	1	0.999999	1
FBgn0014849	Eig71Ei	3L:15652807-15653451	+	Known	RARE	0.0052044	0.0456524	0.207781	0.00081937	0.0010594	0.868448	0.990004	0.87491	0.97619	0.285922	0.379376	0.828348	0.907765	0.110647	0.999997	1	0.142911	0.314397	0.328503	1	0.872785	1
FBgn0014850	Eig71Ej	3L:15653649-15654115	-	Known	RARE	0.00207855	0.206929	0.557275	2.36867e-10	3.74777e-10	0.318202	0.922941	0.228245	0.73169	0.0351162	0.0679695	0.602622	0.763042	0.0497619	1	1	0.721832	1	1	1	0.556993	1
FBgn0014857	His3.3A	2L:5055058-5056149	+	Known	YES	0.023833	1.73045e-05	0.000293923	0	0	0.156575	0.890744	0.0135393	0.372344	0.00019236	0.000682958	0.250026	0.440277	0.157963	0.0044927	0.0163717	0.17481	0.372304	1	1	0.999999	1
FBgn0014859	Hr38	2L:20683462-20714588	-	Known	YES	0.00387211	0.0848296	0.321365	0	0	0.387755	0.933912	0.270594	0.762962	3.59577e-09	2.11385e-08	0.000428889	0.00204848	0.384382	1.27669e-11	1.76425e-10	0.562481	0.910443	0.295251	1	0.999999	1
FBgn0014861	Mcm2	3R:4090692-4093646	+	Known	YES	3.9271e-06	0.956275	1	0	0	0.145545	0.883123	0.213797	0.721153	6.20257e-05	0.000237994	5.28214e-05	0.000283682	0.284226	1	1	7.97398e-05	0.000413411	0.143316	1	0.696144	1
FBgn0014863	Mlp84B	3R:2939244-2943454	-	Known	YES	0.00120011	0.337676	0.728738	0	0	0.205036	0.902491	0.470535	0.864627	7.29994e-10	4.52126e-09	3.21924e-07	2.19271e-06	0.773966	2.2252e-22	8.99185e-21	0.000258433	0.00120063	0.383632	1	0.0397297	1
FBgn0014865	Mtk	2R:11296351-11296618	+	Known	YES	0.0114975	0.00292712	0.0251195	0.00180793	0.0023034	0.875185	0.990297	0.0623869	0.527333	2.80214e-07	1.39923e-06	0.294416	0.489268	0.539345	0.000232417	0.00111335	0.093093	0.220083	4.41069e-10	9.19943e-08	0.999999	1
FBgn0014868	Ost48	X:9050962-9052548	-	Known	YES	0.00549148	0.0400606	0.189523	0	0	0.969625	0.997116	0.00380382	0.285877	4.27035e-05	0.000167704	6.81402e-09	5.48315e-08	0.225255	7.41186e-05	0.000392262	0.437457	0.758654	0.434	1	0.999999	1
FBgn0014869	Pglym78	3R:24973970-24975623	+	Known	YES	0.0345645	2.11253e-07	5.48636e-06	0	0	0.74333	0.98083	0.09531	0.590569	1.18746e-08	6.69626e-08	0.667916	0.80926	0.501002	3.41902e-08	3.03171e-07	1.72535e-05	0.000102653	0.0389	0.477609	1	1
FBgn0014870	Psi	2R:12748826-12755219	-	Known	YES	0.00316428	0.11933	0.399551	0	0	0.399788	0.93621	0.183387	0.696809	1.3734e-06	6.42322e-06	0.000206019	0.00102782	0.195549	0.356214	0.661853	0.105609	0.245065	0.203713	1	0.866655	1
FBgn0014877	Roe1	2R:9441582-9443111	+	Known	YES	0.00501611	0.049761	0.22062	0	0	0.101662	0.870392	0.532167	0.887443	5.84011e-09	3.36761e-08	0	0	0.546657	0.000215142	0.00103621	7.59347e-11	1.12827e-09	0.348404	1	0.832834	1
FBgn0014879	Set	3R:11089274-11090975	+	Known	YES	0.000155194	0.730328	1	0	0	0.021282	0.819096	0.591795	0.904794	0	0	3.21652e-08	2.41535e-07	0.314579	0.615886	0.976507	1.26473e-06	9.31019e-06	0.223184	1	1	1
FBgn0014903	CG14630	X:925538-927198	+	Known	YES	3.60487e-05	0.868063	1	5.33897e-09	8.14502e-09	0.133075	0.875645	0.134234	0.647974	1.11022e-15	1.09845e-14	0.260934	0.452535	0.771229	1.96369e-15	4.00368e-14	4.55089e-07	3.6577e-06	4.028e-07	4.04971e-05	0.457733	1
FBgn0014906	Hydr2	2L:3163645-3169462	+	Known	YES	0.0028377	0.140238	0.441315	1.65874e-11	2.70976e-11	0.421744	0.937603	0.840502	0.968534	7.59962e-09	4.34259e-08	0	0	0.746648	6.31311e-17	1.52734e-15	7.54556e-13	1.46802e-11	1	1	0.825846	1
FBgn0014930	CG2846	3R:3737739-3739012	-	Known	YES	0.0616738	2.93727e-12	1.57814e-10	0	0	0.632658	0.967919	0.0151095	0.375954	6.66134e-16	6.70156e-15	0.0689901	0.173922	0.457824	6.48158e-10	7.16665e-09	0.00046002	0.00202404	0.534029	1	1	1
FBgn0014931	CG2678	3R:3739573-3742272	+	Known	YES	8.34871e-05	0.800416	1	0	0	0.661205	0.971491	0.857951	0.972613	0	0	0.756764	0.865748	0.429659	0.279063	0.552337	3.63114e-12	6.42433e-11	0.980258	1	0.72276	1
FBgn0014949	btn	3R:18411871-18412347	-	Known	RARE	0.000125239	0.756836	1	0.419968	0.450171	0.391855	0.934465	0.236325	0.738104	0.671182	0.741353	0.263909	0.456162	0.0426772	0.400014	0.721671	0.751322	1	1	1	0.955053	1
FBgn0015000	betaggt-I	2L:4945579-4948324	+	Known	YES	0.000187447	0.704822	0.998815	0	0	0.0702572	0.856182	0.130872	0.641547	0	0	8.63754e-14	1.28683e-12	0.296811	1	1	1.81559e-08	1.86903e-07	0.382026	1	0.999999	1
FBgn0015001	iotaTry	2R:7244225-7245042	+	Known	YES	2.86602e-05	0.882248	1	3.3753e-12	5.60697e-12	0.617317	0.96547	0.898688	0.980135	0.765789	0.820837	6.66134e-16	1.38654e-14	0.67605	5.2621e-11	6.66797e-10	0.00018011	0.000864382	0.0203335	0.307291	0.0452704	1
FBgn0015008	Actn3	3R:12801607-12803517	-	Known	YES	0.00118167	0.341417	0.73309	0	0	0.388454	0.934143	0.213489	0.720902	0.051212	0.0930826	0.375352	0.57203	0.0547156	0.822873	1	0.237084	0.474054	0.999998	1	0.999998	1
FBgn0015010	Ag5r	X:14678697-14680584	-	Known	YES	0.00610585	0.0303677	0.15446	0.000645421	0.000837724	0.966008	0.997116	0.48583	0.870467	4.21556e-09	2.46466e-08	0.128571	0.275705	0.791603	2.37396e-24	1.16037e-22	7.40248e-07	5.72491e-06	0.000176921	0.00737096	0.999999	1
FBgn0015011	AhcyL2	3R:12804161-12807880	-	Known	YES	0.000392476	0.58357	0.933372	0	0	0.189388	0.898392	0.890169	0.978737	0.203434	0.289026	0	0	0.534998	1.80234e-08	1.65679e-07	0.00186884	0.00711114	0.00164715	0.0459016	1	1
FBgn0015019	CCT3	3R:12473327-12475700	+	Known	YES	5.65652e-06	0.947534	1	0	0	0.375334	0.929753	0.156412	0.671413	0.0012937	0.00389704	1.44329e-15	2.86528e-14	0.153875	0.697073	1	0.00184859	0.00704126	0.845057	1	0.999994	1
FBgn0015024	CkIalpha	X:12547659-12551867	+	Known	YES	0.00160443	0.267567	0.642512	0	0	0.351132	0.926652	0.191895	0.704252	0	0	6.84702e-05	0.000363183	0.135614	0.443305	0.777915	0.977147	1	0.087134	0.790373	0.760334	1
FBgn0015025	CkIIalpha-i1	3L:15810079-15811721	+	Known	YES	0.0436873	4.98521e-09	1.69608e-07	0	0	0.52864	0.959591	0.67273	0.926986	0	0	1.12246e-10	1.09919e-09	0.524325	8.73246e-08	7.29443e-07	5.64622e-08	5.34537e-07	0.999999	1	0.844095	1
FBgn0015031	cype	2L:5327227-5327969	+	Known	YES	0.000391988	0.583803	0.933512	0	0	0.997543	0.999254	0.193732	0.705863	0.00115599	0.00352437	0.135958	0.286663	0.236307	0.00932406	0.0314296	0.0164004	0.0487712	0.311237	1	1	1
FBgn0015032	Cyp4c3	3R:26719760-26726410	+	Known	YES	0.000522135	0.527193	0.895386	2.26367e-09	3.49012e-09	0.46666	0.945117	0.82365	0.964765	0.437382	0.532241	0.144505	0.29963	0.64881	4.80941e-17	1.17797e-15	0.000208637	0.000988712	0.999998	1	0.232476	1
FBgn0015033	Cyp4d8	3L:7486657-7489279	-	Known	YES	0.0234894	1.99325e-05	0.000333001	0	0	0.983122	0.997671	0.611205	0.910125	0	0	0.179991	0.349717	0.849402	1.1826e-26	7.28657e-25	1.32248e-08	1.40579e-07	0.0226652	0.33122	0.432701	1
FBgn0015034	Cyp4e1	2R:4334956-4337250	+	Known	YES	0.0105725	0.00433869	0.0345081	0	0	0.000581738	0.374673	0.600314	0.907021	4.77063e-11	3.23886e-10	5.8299e-05	0.000311601	0.806075	4.96702e-22	1.94624e-20	1.89212e-11	3.04735e-10	0.201161	1	1	1
FBgn0015035	Cyp4e3	2L:9747839-9750071	-	Known	YES	0.000252645	0.660082	0.976585	2.21631e-06	3.13961e-06	0.0810449	0.866827	0.124562	0.634748	1.9984e-15	1.93996e-14	0.00218716	0.00916428	0.862555	1.87168e-27	1.23723e-25	3.16579e-05	0.000178428	2.42286e-11	6.25843e-09	1	1
FBgn0015036	Cyp4ae1	X:2073040-2075031	+	Known	YES	0.00281644	0.141734	0.444081	0	0	0.0233766	0.819096	0.475939	0.866429	0	0	0.03983	0.112266	0.466822	0.000270152	0.00127627	1.54251e-06	1.11922e-05	0.17476	1	0.987133	1
FBgn0015037	Cyp4p1	2R:5127546-5129644	+	Known	YES	0.136372	3.17713e-26	7.06544e-24	0	0	0.013701	0.80574	0.774679	0.955139	0.270415	0.362695	1.58463e-10	1.52372e-09	0.944498	5.9162e-59	3.74842e-56	1.69902e-08	1.76198e-07	2.20885e-05	0.0012855	1	1
FBgn0015038	Cyp9b1	2R:3015343-3017313	-	Known	YES	0.0144905	0.00082968	0.00872281	3.07257e-10	4.84708e-10	0.851657	0.988523	0.802411	0.959292	0.622362	0.699776	0.323195	0.520165	0.863958	9.06711e-53	3.1389e-50	0.600172	0.953302	0.00892095	0.170111	1	1
FBgn0015039	Cyp9b2	2R:3017782-3019644	-	Known	YES	0.123829	8.33652e-24	1.56391e-21	1.48702e-06	2.11707e-06	0.981174	0.997671	0.690522	0.93165	2.55351e-15	2.45746e-14	0.00267051	0.0109969	0.767487	1.17678e-22	4.90884e-21	7.23833e-08	6.74238e-07	0.00166963	0.0462592	1	1
FBgn0015040	Cyp9c1	2R:20518586-20520446	+	Known	YES	0.0131631	0.00144827	0.013939	0	0	0.337919	0.925384	0.407357	0.836901	0.0115926	0.0266324	0.00105931	0.0047341	0.792251	1.49056e-18	4.28535e-17	4.50134e-12	7.86038e-11	0.291851	1	0.582693	1
FBgn0015075	Ddx1	3L:22256469-22259117	+	Known	YES	0.0130192	0.00153872	0.0146749	0	0	0.279904	0.919972	0.777595	0.955139	0.107398	0.171295	7.46975e-06	4.38817e-05	0.597356	0.0122097	0.0399263	5.61049e-18	1.96866e-16	0.238414	1	1	1
FBgn0015218	eIF4E1	3L:9392718-9395560	-	Known	YES	0.00150813	0.282432	0.663176	0	0	1.26965e-12	2.12609e-08	0.187994	0.700679	0	0	6.66134e-16	1.38654e-14	0.201264	0.353867	0.658767	0.0228691	0.0654349	0.560607	1	0.806511	1
FBgn0015221	Fer2LCH	3R:26213526-26216306	+	Known	YES	0.0343245	2.33113e-07	6.01687e-06	0.0770933	0.0893742	0.6261	0.967071	0.612119	0.910243	0.0097306	0.0229056	0.000178975	0.000900279	0.493558	9.20918e-18	2.43883e-16	0.230853	0.464215	0.313047	1	0.999999	1
FBgn0015222	Fer1HCH	3R:26211295-26213900	-	Known	YES	0.0111261	0.00342723	0.0285287	2.43314e-08	3.64846e-08	0.390986	0.934465	0.586679	0.904092	3.59853e-10	2.28688e-09	0.017379	0.0567623	0.65447	3.45296e-20	1.16183e-18	3.40488e-05	0.000190655	0.150717	1	0.999999	1
FBgn0015229	glec	3R:17676416-17681988	-	Known	YES	0.00183895	0.235221	0.599064	0	0	0.371816	0.929288	0.346129	0.810246	0.0887636	0.147124	0	0	0.358279	0.0264911	0.0785284	4.02654e-05	0.000221876	0.147712	1	0.999998	1
FBgn0015230	Glut3	3R:12614033-12615743	+	Known	YES	5.45895e-05	0.838022	1	0	0	0.263022	0.918035	0.311753	0.791278	0.428339	0.523692	0.19121	0.365161	0.0429593	0.999999	1	1	1	1	1	0.402038	1
FBgn0015239	Hr78	3L:21487119-21490594	-	Known	YES	0.000791948	0.436118	0.824782	0	0	0.626463	0.967071	0.0518267	0.501761	9.99201e-16	9.94479e-15	1.11022e-16	2.62403e-15	0.317786	0.000599997	0.00264423	6.8695e-05	0.000360547	1	1	1	1
FBgn0015240	Hr96	3R:20850957-20855073	+	Known	YES	0.00130388	0.317607	0.705934	0	0	0.70939	0.97722	0.257804	0.753112	8.88178e-16	8.85561e-15	1.5693e-11	1.70752e-10	0.51693	1.06055e-11	1.47834e-10	0.0047924	0.0164785	0.965717	1	0.403021	1
FBgn0015245	Hsp60A	X:11002515-11006341	+	Known	YES	0.000123599	0.758383	1	0	0	0.422259	0.937603	0.211452	0.719635	3.61636e-10	2.29733e-09	1.00221e-10	9.8808e-10	0.223542	0.384414	0.701137	1.01359e-05	6.3065e-05	0.999999	1	0.999999	1
FBgn0015247	Diap2	2R:11819675-11822330	-	Known	YES	0.00142686	0.295799	0.680804	1.40105e-05	1.93289e-05	0.6185	0.96547	0.0736336	0.553774	0.256007	0.347475	5.35127e-14	8.22863e-13	0.357571	0.00189082	0.00749367	4.94842e-06	3.26267e-05	0.718257	1	1	1
FBgn0015268	Nap1	2R:19792698-19794817	-	Known	YES	0.000311839	0.62511	0.957409	0	0	0.571976	0.96406	0.265746	0.759524	0	0	2.45571e-08	1.86664e-07	0.389383	0.0201979	0.0618723	1.87518e-09	2.27982e-08	0.999999	1	1	1
FBgn0015269	Nf1	3R:21808735-21821459	+	Known	YES	0.000282924	0.641636	0.967237	0	0	0.38724	0.933295	0.0261339	0.423441	0.00426819	0.0112503	2.76316e-09	2.3199e-08	0.231548	0.0105435	0.0350443	0.0854517	0.204728	0.107391	0.892182	1	1
FBgn0015270	Orc2	3R:9790607-9792797	+	Known	YES	0.000622304	0.490002	0.869154	0	0	0.326879	0.923827	0.154907	0.669596	3.08731e-12	2.29262e-11	4.1548e-08	3.09012e-07	0.315445	0.985929	1	5.05019e-07	4.02338e-06	0.129734	0.981856	0.985929	1
FBgn0015271	Orc5	2L:13829837-13831576	+	Known	YES	0.000604613	0.496239	0.873725	0	0	0.338931	0.925642	0.27322	0.765357	2.26485e-14	2.01735e-13	4.40759e-14	6.85941e-13	0.672186	1	1	7.62586e-35	1.16398e-32	0.999998	1	0.22637	1
FBgn0015277	Pi3K59F	2R:19448015-19451568	+	Known	YES	0.00644032	0.0261509	0.138335	0	0	0.319559	0.922941	0.860377	0.972846	7.14797e-05	0.000271636	0.00420266	0.0164775	0.472273	7.81626e-12	1.10421e-10	0.0142454	0.0430258	0.063924	0.655876	1	1
FBgn0015278	Pi3K68D	3L:11767750-11783113	-	Known	YES	0.00239258	0.175689	0.506023	0	0	0.785341	0.983409	0.268112	0.761068	8.88178e-15	8.21485e-14	0	0	0.368447	0.0566721	0.150856	1.5521e-08	1.62518e-07	0.45109	1	0.999998	1
FBgn0015279	Pi3K92E	3R:16454694-16460454	-	Known	YES	0.00107019	0.365276	0.758188	0	0	0.256163	0.917727	0.648125	0.920541	5.499e-07	2.66522e-06	0	0	0.379484	0.00394112	0.0145784	0.0129709	0.0396073	0.482595	1	0.171157	1
FBgn0015282	Rpt2	3R:19755595-19757280	-	Known	YES	0.00103501	0.373282	0.76736	0	0	0.379914	0.93248	0.0248479	0.418813	1.34228e-06	6.2838e-06	1.77636e-15	3.47906e-14	0.336925	0.00215435	0.00843552	0.000677431	0.00285744	0.16452	1	1	1
FBgn0015283	Rpn10	3L:21530100-21531682	+	Known	YES	0.000452512	0.556114	0.915498	0	0	0.189788	0.898426	0.0429469	0.480131	1.44545e-10	9.43108e-10	0	0	0.288652	0.00225679	0.00878644	0.0011648	0.00464756	0.78073	1	0.999999	1
FBgn0015286	Rala	X:3598643-3613668	-	Known	YES	0.000300139	0.631679	0.961855	0	0	0.754921	0.981961	0.0888855	0.579428	0	0	1.4338e-09	1.23634e-08	0.190806	0.677284	1	0.00262778	0.00964593	0.215737	1	1	1
FBgn0015288	RpL22	X:656593-659163	-	Known	YES	0.00034278	0.608447	0.948897	0	0	0.572169	0.96406	0.986256	0.997607	0.0366127	0.0703659	0.0233445	0.0726947	0.111855	0.15685	0.350224	0.100257	0.234445	1	1	0.999998	1
FBgn0015295	Shark	2R:12086931-12090389	-	Known	YES	0.000191349	0.701911	0.997777	0	0	0.468746	0.945137	0.0488437	0.495104	3.08774e-06	1.39463e-05	0	0	0.40105	0.00535344	0.0191773	7.8338e-05	0.000406777	1	1	0.0770871	1
FBgn0015296	Shc	3L:9420110-9421771	+	Known	YES	0.00696364	0.0207304	0.1168	0	0	0.203961	0.902002	0.0235386	0.409757	0.0571449	0.102033	3.21965e-15	6.01725e-14	0.362711	0.000909338	0.00385453	0.000116326	0.000581631	0.210872	1	1	1
FBgn0015298	Srp19	3L:7340410-7341134	-	Known	YES	0.0022931	0.184951	0.521359	0	0	0.806333	0.985257	0.276085	0.76767	1.79902e-10	1.16495e-09	0.286924	0.481359	0.253238	0.000629754	0.00276433	0.0172102	0.0508328	0.893944	1	1	1
FBgn0015299	Ssb-c31a	2L:8211347-8211938	+	Known	YES	0.00583513	0.0342962	0.169039	0	0	0.276946	0.919972	0.00176866	0.233106	0	0	0.00984597	0.0350986	0.223403	0.0550211	0.147184	0.00805304	0.026012	0.547658	1	0.999999	1
FBgn0015300	Ssl	2R:20386766-20387790	-	Known	YES	2.73436e-05	0.884965	1	0	0	0.97336	0.997116	0.582544	0.902618	0.00721802	0.0177332	0.021772	0.0686194	0.0104597	0.986	1	0.805328	1	1	1	1	1
FBgn0015316	Try29F	2L:8998537-8999816	+	Known	YES	0.00562465	0.037715	0.18115	0.0379926	0.045065	0.132034	0.875645	0.287404	0.774934	0.0367544	0.0705973	0.0495559	0.133511	0.74933	1.69467e-15	3.47205e-14	7.21556e-05	0.000377236	4.18143e-05	0.00223231	0.12898	1
FBgn0015320	Ubc2	2L:10765010-10768006	-	Known	YES	0.000918717	0.401576	0.793645	0	0	0.00944558	0.790504	0.300266	0.782705	1.38189e-11	9.77011e-11	6.25056e-14	9.50669e-13	0.421263	0.242938	0.496281	5.72277e-07	4.50787e-06	0.999997	1	0.0740881	1
FBgn0015321	Ubc4	3L:9691436-9693581	+	Known	YES	0.000977963	0.386794	0.779905	0	0	0.0671353	0.854059	0.10246	0.60003	0	0	3.55271e-15	6.58097e-14	0.34169	0.0614802	0.161542	1.2317e-07	1.11125e-06	1	1	0.999999	1
FBgn0015323	VAChT	3R:14531223-14544638	+	Known	YES	0.000135659	0.747252	1	0	0	0.452153	0.943076	0.00726458	0.328394	4.96233e-08	2.64639e-07	4.24089e-05	0.000229602	0.313632	0.000133636	0.000672183	0.145109	0.318606	0.0229647	0.333977	0.999999	1
FBgn0015324	Vha26	3R:1417485-1421078	+	Known	YES	0.00140654	0.299265	0.684186	0	0	0.939744	0.995173	0.550686	0.89321	0	0	0.446847	0.638618	0.354185	0.000476175	0.00214256	0.0915239	0.21697	0.000532747	0.018481	1	1
FBgn0015331	abs	3R:58769-60763	+	Known	YES	0.000378063	0.590565	0.937377	4.14512e-11	6.69968e-11	0.386701	0.933136	0.602643	0.907657	0	0	0.0926845	0.217448	0.105344	0.182545	0.395423	0.546838	0.893568	0.394001	1	1	1
FBgn0015336	CG15865	X:16554931-16558488	-	Known	YES	0.0175877	0.000228218	0.00289191	0	0	0.950309	0.995697	0.576678	0.900371	0.00493145	0.0127694	5.98172e-05	0.00031941	0.696079	1.38646e-16	3.21308e-15	0.0179908	0.0528964	0.00014651	0.00631554	0.426437	1
FBgn0015338	CG5861	2L:16305801-16307298	-	Known	YES	0.000176185	0.713423	1	0	0	0.248875	0.91564	0.0424466	0.478011	2.22045e-16	2.31162e-15	2.9865e-14	4.76517e-13	0.301019	0.0102447	0.0341726	4.87822e-05	0.000263785	0.894679	1	1	1
FBgn0015351	CG14906	3R:12475703-12476879	-	Known	YES	0.00247804	0.168158	0.493035	0	0	0.728286	0.979066	0.283441	0.772286	6.32414e-08	3.34389e-07	1.33644e-07	9.4647e-07	0.394015	0.00607473	0.0214681	0.00385876	0.0135896	0.0263338	0.367688	0.687127	1
FBgn0015359	CG2034	3L:2257456-2258922	+	Known	YES	0.00144562	0.292643	0.677072	0	0	0.0547319	0.853477	0.291361	0.777019	0.832125	0.874889	0	0	0.363845	0.999998	1	5.32542e-10	7.0101e-09	1	1	0.267132	1
FBgn0015360	oxt	3L:2258839-2262664	-	Known	YES	7.42202e-05	0.811598	1	0	0	0.0781428	0.86518	0.0259418	0.422541	0.0474538	0.087341	2.22045e-16	4.94119e-15	0.277871	0.0928585	0.228238	0.00150666	0.00585576	0.8123	1	0.591821	1
FBgn0015371	chn	2R:11002741-11032288	+	Known	YES	0.00145615	0.290891	0.674594	0	0	0.0469062	0.841902	0.292486	0.777817	0.0163776	0.0357984	0	0	0.379951	0.701707	1	1.75457e-08	1.81471e-07	1	1	0.16306	1
FBgn0015372	RabX1	2R:19407362-19411136	-	Known	YES	0.000231333	0.673872	0.985123	0	0	0.68552	0.974233	0.611968	0.91016	1.71397e-06	7.92636e-06	2.10942e-15	4.09072e-14	0.314742	0.0756713	0.192299	0.0048248	0.0165797	0.0116176	0.206961	1	1
FBgn0015374	crl	X:16487710-16489900	+	Known	YES	0.0262504	6.40513e-06	0.000119757	0	0	0.649782	0.969606	0.0022483	0.246201	9.01501e-14	7.62814e-13	0.109035	0.244999	0.208495	7.65541e-05	0.000404387	0.162295	0.350069	0.999999	1	1	1
FBgn0015376	cutlet	2L:3707230-3711748	-	Known	YES	0.0136506	0.00117994	0.0117122	0	0	0.96387	0.997116	0.750667	0.94973	3.86358e-14	3.36966e-13	4.53459e-10	4.13696e-09	0.820636	1	1	2.75538e-54	2.15176e-51	0.081091	0.759775	0.424426	1
FBgn0015379	dod	X:21216385-21217885	+	Known	YES	0.000986466	0.384737	0.777599	0	0	0.0990082	0.869355	0.169951	0.686092	0.00418814	0.0110602	0	0	0.293653	0.0114622	0.0377537	0.000256062	0.00119094	0.642048	1	0.999999	1
FBgn0015380	drl	2L:19190342-19208621	+	Known	YES	5.16074e-05	0.842449	1	0	0	0.0182651	0.811728	0.273432	0.765357	1.11022e-16	1.19136e-15	2.31728e-09	1.96327e-08	0.364631	0.0170283	0.0532809	0.00177726	0.0067942	0.0179218	0.28077	1	1
FBgn0015381	dsf	2L:5925937-5939261	+	Known	RARE	0.00278044	0.14431	0.448988	0	0	0.0662099	0.853477	0.427231	0.846	0.290311	0.384028	0.00817556	0.0297844	0.301743	0.000404746	0.00184691	0.0705421	0.173895	0.229898	1	0.965043	1
FBgn0015391	glu	2L:16733617-16738388	-	Known	YES	1.32566e-06	0.974587	1	0	0	8.53099e-05	0.17857	0.0794427	0.563476	0	0	8.66462e-12	9.71825e-11	0.370918	0.105615	0.253687	1.30631e-05	7.96835e-05	0.841571	1	0.287649	1
FBgn0015393	hoip	2L:9699791-9700459	+	Known	YES	3.80956e-06	0.956933	1	0	0	0.719103	0.978937	0.114859	0.620888	6.01326e-07	2.9048e-06	0.000144728	0.000736526	0.272528	0.809418	1	5.21628e-07	4.14684e-06	1	1	0.897635	1
FBgn0015396	jumu	3R:6175904-6187334	+	Known	YES	0.000309325	0.626509	0.958459	0	0	0.0223138	0.819096	0.624959	0.914875	0	0	1.11022e-16	2.62403e-15	0.405913	0.780257	1	6.56507e-10	8.53485e-09	1	1	0.158612	1
FBgn0015399	kek1	2L:12817000-12822787	-	Known	YES	0.000718845	0.458124	0.843639	0.748326	0.769216	0.0510591	0.850533	0.545605	0.891501	0.0281913	0.0565905	0.817252	0.901208	0.616519	0.0117798	0.0387012	2.92315e-10	3.9886e-09	0.00657281	0.134582	0.186271	1
FBgn0015400	kek2	2L:11581937-11626883	+	Known	YES	0.00946119	0.00698419	0.0505342	0	0	0.310424	0.920225	0.0148674	0.375508	7.2331e-13	5.66652e-12	7.92546e-05	0.000417149	0.463747	1.37337e-06	9.60586e-06	0.0391147	0.104553	0.0267894	0.372346	0.495623	1
FBgn0015402	ksr	3R:1304112-1309628	-	Known	YES	6.46733e-05	0.82392	1	0	0	0.313505	0.921007	0.194873	0.706621	0.308252	0.40289	0	0	0.214227	0.1861	0.401571	0.00296561	0.0107555	0.69235	1	0.999999	1
FBgn0015477	Rme-8	2R:5055268-5064766	-	Known	YES	2.57631e-05	0.888317	1	0	0	0.348798	0.926652	0.469622	0.86426	0	0	0	0	0.297055	0.914384	1	1.11761e-05	6.9051e-05	0.278079	1	0.915416	1
FBgn0015509	Cul1	2R:3804361-3809084	+	Known	YES	0.000124516	0.757516	1	0	0	0.373612	0.929288	0.116076	0.621939	0	0	0	0	0.271809	0.15847	0.35295	0.000457332	0.00201424	1	1	0.40375	1
FBgn0015513	mbc	3R:19607487-19627356	+	Known	YES	0.000689444	0.467469	0.850451	0	0	0.345905	0.926652	0.979552	0.996239	0.000177988	0.000635637	0	0	0.444505	1.38632e-05	8.28485e-05	0.000219067	0.00103246	0.02314	0.335509	1	1
FBgn0015519	nAChRalpha3	X:8170233-8261202	-	Known	YES	0.00540959	0.0415783	0.194484	0	0	0.469065	0.945137	0.0998085	0.597335	1.28411e-10	8.41439e-10	4.42383e-07	2.96495e-06	0.347307	0.00173719	0.00694379	0.112212	0.257593	0.02032	0.307225	0.767021	1
FBgn0015520	nonA-l	3R:12465927-12468834	+	Known	YES	0.0108375	0.00387515	0.0315386	0	0	0.125347	0.875645	0.561911	0.895838	0	0	6.0805e-05	0.000324322	0.425338	7.39953e-05	0.000391733	8.59258e-05	0.000442477	0.238753	1	1	1
FBgn0015521	RpS21	2L:2856070-2857029	+	Known	YES	3.79245e-05	0.864706	1	0	0	0.647822	0.969248	0.11456	0.620427	0.0120959	0.0276185	0.0983638	0.227105	0.269675	0.0318278	0.091922	0.000940142	0.00382759	0.139841	1	1	1
FBgn0015522	olf186-M	2R:13734204-13735949	+	Known	YES	0.000777517	0.440331	0.827902	0	0	0.757428	0.981961	0.0450361	0.486787	0	0	0.0002025	0.00101192	0.613201	3.55697e-05	0.000198344	4.65725e-14	1.05956e-12	0.709206	1	0.520112	1
FBgn0015524	otp	2R:16771130-16790919	-	Known	YES	0.0012301	0.331707	0.721934	0	0	0.117228	0.873807	0.00178244	0.233106	1.44329e-15	1.41918e-14	0.00203069	0.0085741	0.16615	0.0870772	0.216404	0.947555	1	0.118307	0.939977	0.782555	1
FBgn0015527	peng	X:21217530-21220870	-	Known	YES	0.00048181	0.543597	0.907469	0	0	0.486939	0.950805	0.721863	0.941467	0.000281705	0.000970338	9.23062e-12	1.03048e-10	0.313729	0.00713349	0.0247282	3.54436e-05	0.000197576	0.977015	1	1	1
FBgn0015541	sda	3R:22741483-22771031	+	Known	YES	0.0072458	0.0183036	0.106449	0	0	0.0993515	0.869355	0.71357	0.938612	0.00407954	0.0108134	3.33067e-16	7.29545e-15	0.627082	1.14795e-08	1.0819e-07	1.27514e-07	1.14582e-06	0.999997	1	0.0516727	1
FBgn0015543	snoRNA:Me28S-A1322	2R:7780628-7780700	+	Known	YES	0.0030447	0.126554	0.41517	5.13483e-08	7.63567e-08	0.997264	0.999181	0.43734	0.850415	0.338476	0.434724	0.0388089	0.110036	0.317146	0.000145289	0.000725522	0.0827493	0.199349	0.300466	1	0.825039	1
FBgn0015544	spag	2R:20046907-20049026	+	Known	YES	0.000278305	0.64437	0.967925	0	0	0.0217141	0.819096	0.947609	0.99086	0	0	8.37495e-11	8.34281e-10	0.392244	0.0892493	0.220854	4.00193e-05	0.000220628	0.229957	1	0.465296	1
FBgn0015546	spel1	2L:14362069-14366840	+	Known	YES	0.000183789	0.707583	1	0	0	0.307855	0.920225	0.026553	0.425293	0	0	6.77236e-15	1.20134e-13	0.416773	1	1	4.06222e-11	6.25157e-10	1	1	0.130795	1
FBgn0015550	tap	3L:17352782-17354911	+	Known	YES	0.000609256	0.494589	0.872422	8.56829e-05	0.000114977	0.488657	0.951435	0.558944	0.895613	0.446573	0.541204	0.110148	0.246622	0.1339	0.0864922	0.215237	0.22363	0.453035	0.900549	1	0.95918	1
FBgn0015553	tos	2L:18679631-18682075	-	Known	YES	0.00103876	0.372416	0.766517	0	0	0.0524112	0.852917	0.872396	0.975499	1.95703e-11	1.36833e-10	7.91413e-06	4.63783e-05	0.219021	1	1	0.00623307	0.0207893	1	1	0.0700369	1
FBgn0015558	tty	X:21199640-21210703	-	Known	YES	0.028358	2.69563e-06	5.51611e-05	0	0	0.254886	0.917072	0.00891716	0.34327	1.88346e-08	1.04453e-07	0.16833	0.33384	0.521784	0.000663076	0.00289772	4.38515e-09	5.04293e-08	0.0651697	0.663839	0.999999	1
FBgn0015561	unpg	2R:5082710-5087375	+	Known	YES	0.0145069	0.000824006	0.00867402	0	0	0.647797	0.969248	0.337568	0.806363	5.50606e-11	3.72006e-10	0.939088	0.967782	0.170193	0.000189259	0.000921058	0.867895	1	1	1	0.782516	1
FBgn0015568	alpha-Est1	3R:3371455-3374846	-	Known	YES	0.108285	7.49014e-21	1.048e-18	0	0	0.0951723	0.869355	0.705554	0.935682	1.54614e-06	7.18591e-06	0.104722	0.237909	0.823341	0.0353736	0.100802	5.72119e-26	4.15839e-24	2.25303e-19	1.60972e-16	0.999998	1
FBgn0015569	alpha-Est10	3R:3312305-3319567	-	Known	YES	0.00103442	0.373417	0.767449	0	0	0.66252	0.971491	0.15564	0.670511	0.000104247	0.000387799	0.011861	0.0411304	0.834494	0.000133259	0.00067059	7.73534e-34	1.10533e-31	0.000110978	0.00504966	0.822236	1
FBgn0015570	alpha-Est2	3R:3367532-3370952	+	Known	YES	0.00975594	0.00615332	0.0458055	0	0	0.272092	0.919571	0.623481	0.91459	0.00327502	0.00890653	6.41933e-09	5.17424e-08	0.792982	7.48463e-07	5.43424e-06	5.97432e-21	2.83358e-19	1.04885e-06	9.12449e-05	1	1
FBgn0015571	alpha-Est3	3R:3364694-3367353	-	Known	YES	0.00160637	0.267277	0.642194	0	0	0.645735	0.969179	0.84214	0.969159	0.00125209	0.00378294	0.356986	0.554075	0.566896	0.0217417	0.0660055	1.04932e-22	5.88248e-21	1	1	0.999999	1
FBgn0015572	alpha-Est4	3R:3362409-3364337	-	Known	YES	0.0104764	0.00452028	0.0355304	1.26547e-06	1.80525e-06	0.183545	0.89806	0.698662	0.933976	0.512924	0.603108	0.465458	0.655591	0.398825	0.000218643	0.00105157	0.022661	0.0649003	0.999999	1	0.0434635	1
FBgn0015574	alpha-Est6	3R:3350289-3354499	-	Known	YES	0.00377839	0.0886984	0.330907	0	0	0.130611	0.875645	0.252009	0.749191	0.00165407	0.00485422	0.024593	0.075961	0.265876	1	1	1.28371e-11	2.12349e-10	1	1	1	1
FBgn0015575	alpha-Est7	3R:3345285-3349475	-	Known	YES	0.00575437	0.0355681	0.173526	0	0	0.482796	0.949791	0.889099	0.978375	0.0221158	0.0461453	1.2887e-09	1.11842e-08	0.696756	0.0938093	0.230238	6.82666e-08	6.38016e-07	5.23035e-16	2.54544e-13	0.641885	1
FBgn0015576	alpha-Est8	3R:3335065-3341392	-	Known	YES	0.00188325	0.229657	0.590994	0	0	0.244897	0.914772	0.590646	0.904794	0.0122547	0.0279169	1.00028e-05	5.80195e-05	0.668815	3.30985e-09	3.3417e-08	1.08066e-08	1.16421e-07	0.000157071	0.00669345	1	1
FBgn0015577	alpha-Est9	3R:3319643-3330820	-	Known	YES	0.00115445	0.347043	0.739147	0	0	0.00609014	0.784259	0.41585	0.840746	4.44089e-16	4.52342e-15	7.57343e-10	6.73326e-09	0.555693	9.13151e-13	1.43011e-11	8.35297e-05	0.000431195	0.107233	0.891418	1	1
FBgn0015582	dare	2R:7178499-7180679	-	Known	YES	0.00124193	0.329391	0.71885	0	0	0.396989	0.935938	0.0316897	0.442157	7.22784e-08	3.80669e-07	1.69864e-14	2.81073e-13	0.288937	0.0323272	0.093164	4.9167e-06	3.24303e-05	0.999999	1	0.999999	1
FBgn0015583	Acp29AB	2L:8392456-8393222	-	Known	YES	0.000187536	0.704755	0.998815	0	0	0.662349	0.971491	0.614442	0.911228	0.00190582	0.00550809	0.00193964	0.00822658	0.0740658	0.899651	1	0.0849773	0.20381	1	1	1	1
FBgn0015584	Acp53Ea	2R:12637308-12637840	-	Known	YES	0.000144979	0.73902	1	0	0	0.204411	0.902436	0.254629	0.751081	0.00645455	0.0161032	0.00180174	0.00769108	0.0011789	0.970778	1	0.995311	1	1	1	0.999998	1
FBgn0015585	Acp63F	3L:3815839-3816354	-	Known	YES	0.000814939	0.429531	0.819946	0	0	0.92073	0.994065	0.913798	0.982392	0.0970797	0.158356	0.0740128	0.18353	0.0305415	0.999999	1	0.999994	1	0.999999	1	0.554063	1
FBgn0015586	Acp76A	3L:19043857-19045126	-	Known	YES	0.000852365	0.419126	0.809389	0	0	0.393908	0.935033	0.391213	0.829364	0.000491121	0.0016178	3.20315e-05	0.000175748	0.117431	0.999999	1	0.000921743	0.00375861	1	1	1	1
FBgn0015589	Apc	3R:24658023-24670470	-	Known	YES	0.000263174	0.653524	0.973108	0	0	0.67359	0.972362	0.474298	0.866116	0.44018	0.53485	0	0	0.462668	3.43332e-07	2.62921e-06	0.000109015	0.00054933	0.0205199	0.30955	1	1
FBgn0015591	AstA	3R:20586252-20590793	-	Known	YES	0.000137435	0.745661	1	0	0	0.882851	0.990949	0.532839	0.887895	0.0644416	0.112789	0.0575856	0.150719	0.427033	9.05298e-09	8.63879e-08	0.608293	0.963195	0.265559	1	0.224954	1
FBgn0015600	toc	2L:3068345-3144786	-	Known	YES	0.00330363	0.11148	0.383196	0	0	0.471493	0.945629	0.972429	0.995148	0.0856476	0.142743	5.8957e-06	3.49907e-05	0.485054	0.647048	1	8.16952e-16	2.26909e-14	1	1	0.384683	1
FBgn0015602	BEAF-32	2R:10657974-10660135	+	Known	YES	0.000461597	0.552175	0.912458	0	0	0.114822	0.8737	0.0237628	0.411288	0	0	0	0	0.287203	1	1	8.63509e-06	5.4505e-05	0.0517388	0.573148	0.999999	1
FBgn0015609	CadN	2L:17647053-17778340	-	Known	YES	4.24903e-05	0.856876	1	0	0	0.0602453	0.853477	0.000422853	0.193036	0	0	0.000462729	0.00219757	0.417433	0.036129	0.102681	0.000913358	0.00372854	0.00307804	0.0754458	0.708978	1
FBgn0015614	CanB2	2R:3673515-3676558	+	Known	YES	0.0091018	0.00815401	0.0571155	0	0	0.582246	0.964601	0.0355026	0.454821	0	0	1.69216e-05	9.58757e-05	0.243193	0.0467757	0.128139	0.0391928	0.104684	0.659278	1	0.632862	1
FBgn0015615	SMC3	X:16483029-16487472	-	Known	YES	2.62626e-06	0.964237	1	0	0	0.641259	0.968496	0.0205211	0.398855	0	0	0	0	0.22888	0.0232672	0.0700677	0.0119788	0.0369409	1	1	0.74197	1
FBgn0015618	Cdk8	3L:9830180-9831770	-	Known	YES	0.000435172	0.563783	0.920227	0	0	0.120561	0.875645	0.0262636	0.423821	1.24059e-10	8.13559e-10	1.69618e-11	1.83781e-10	0.0933649	0.389727	0.707981	0.249789	0.494104	0.679747	1	0.999997	1
FBgn0015621	Clp	2L:819964-821209	+	Known	YES	2.08704e-05	0.899417	1	0	0	0.187124	0.898335	0.00326305	0.270502	5.55941e-06	2.44056e-05	0	0	0.211914	0.00127497	0.00525088	0.0362746	0.0980048	1	1	0.999999	1
FBgn0015622	Cnx99A	3R:25140976-25145366	-	Known	YES	0.000812	0.430365	0.820417	2.22045e-16	4.09183e-16	0.314701	0.921583	0.627078	0.915188	1.41789e-06	6.62016e-06	0	0	0.515627	3.95353e-11	5.1081e-10	0.000274596	0.0012687	0.0558189	0.604255	1	1
FBgn0015623	Cpr	2L:6338836-6346280	+	Known	YES	0.00193834	0.222956	0.580468	0	0	0.43073	0.939167	0.419772	0.842235	8.70951e-05	0.00032719	0.444935	0.636836	0.608806	5.04047e-11	6.41376e-10	1.88903e-11	3.04384e-10	1	1	1	1
FBgn0015625	CycB3	3R:20693656-20696538	-	Known	YES	9.17052e-05	0.791041	1	0	0	0.0404299	0.837257	0.372007	0.82123	1.03417e-12	7.98053e-12	1.2764e-11	1.40111e-10	0.464118	0.239735	0.491411	1.39217e-06	1.01828e-05	1	1	0.00690838	0.610483
FBgn0015663	Dot	2L:3619097-3621573	+	Known	YES	0.0468885	1.33465e-09	4.97971e-08	0.07017	0.0816022	0.58244	0.964601	0.998715	0.99964	0	0	0.00237988	0.00990732	0.76641	6.97581e-23	2.96141e-21	6.14786e-09	6.90221e-08	0.0395624	0.482391	1	1
FBgn0015664	Dref	2L:9964147-9967229	-	Known	YES	0.000197164	0.697635	0.996383	0	0	0.214333	0.906004	0.0314894	0.442006	0	0	2.44863e-10	2.30681e-09	0.243862	0.0904048	0.223293	0.00400958	0.0140592	1	1	0.45421	1
FBgn0015714	Cyp6a17	2R:10761458-10763244	+	Known	YES	0.0138727	0.00107489	0.0108295	0	0	0.586289	0.964601	0.872703	0.975622	0.000486529	0.00160366	5.45937e-05	0.000292684	0.947741	2.79069e-57	1.44171e-54	5.60216e-05	0.000299126	5.99184e-36	2.23562e-32	1	1
FBgn0015721	ktub	2R:16989433-17011209	+	Known	YES	0.00519297	0.0458914	0.208586	0	0	0.934748	0.995142	0.945685	0.990668	0.0901941	0.149052	0.0868413	0.207669	0.223598	0.419936	0.747785	2.98651e-05	0.000169061	0.999999	1	0.999999	1
FBgn0015737	Hmu	3R:23114491-23117314	+	Known	YES	0.00402329	0.0789666	0.305495	3.52829e-12	5.85821e-12	0.496617	0.953845	0.702801	0.934859	0.00116848	0.00355888	1.38474e-05	7.90326e-05	0.362133	2.51196e-05	0.000144018	0.00232725	0.00863715	0.0596629	0.632012	0.999999	1
FBgn0015754	Lis-1	2R:12066331-12072608	+	Known	YES	0.000774377	0.441256	0.828645	0	0	0.86948	0.990004	0.00939802	0.347345	0	0	0	0	0.204321	0.215788	0.452207	0.00938457	0.0297999	0.611066	1	0.999997	1
FBgn0015756	RpL9	2L:11002758-11004189	-	Known	YES	7.55242e-05	0.809982	1	0	0	0.212549	0.906004	0.141392	0.657872	0.06828	0.118197	0.0392225	0.111012	0.263275	0.13684	0.313188	6.0457e-07	4.74001e-06	1	1	1	1
FBgn0015765	p38a	3R:19976138-19978043	-	Known	YES	0.0311411	8.60394e-07	1.96011e-05	0	0	0.6596	0.971491	0.893405	0.979081	0	0	1.83364e-12	2.24618e-11	0.499174	0.016234	0.0511482	9.77363e-11	1.43256e-09	0.458194	1	0.629023	1
FBgn0015766	Msr-110	3L:5560019-5570448	-	Known	YES	0.00810003	0.01259	0.0798227	0	0	0.892976	0.992035	0.809126	0.96104	1.22458e-13	1.02685e-12	2.22045e-16	4.94119e-15	0.49555	4.04972e-05	0.000223778	1.68364e-05	0.000100385	0.0462337	0.533515	0.900213	1
FBgn0015770	MstProx	3R:3191661-3195027	-	Known	YES	0.000150466	0.73431	1	0	0	0.619052	0.96547	0.188634	0.700762	0.00132949	0.003993	0.0209137	0.0663215	0.118634	0.363146	0.672277	0.0636472	0.159224	0.859258	1	0.999993	1
FBgn0015772	Nak	2L:18957732-18968744	-	Known	YES	0.000742899	0.450696	0.836292	0	0	0.779918	0.983008	0.625974	0.915188	1.85804e-06	8.55713e-06	1.88738e-15	3.68358e-14	0.376176	0.00184479	0.00732247	0.00293653	0.0106616	0.267163	1	0.602104	1
FBgn0015773	NetA	X:14498045-14547961	-	Known	YES	0.00942036	0.007108	0.0510887	0	0	0.952766	0.995697	0.283914	0.772564	0	0	2.26493e-06	1.40602e-05	0.60772	1.00354e-05	6.1343e-05	0.000293045	0.00134543	0.00265703	0.0671534	0.0532848	1
FBgn0015774	NetB	X:14580071-14643409	-	Known	YES	0.000206066	0.691228	0.993512	0	0	0.0095598	0.790504	0.00162614	0.233106	4.78062e-13	3.79582e-12	9.7989e-07	6.322e-06	0.45682	8.16274e-05	0.000429026	0.0205272	0.0594381	0.0230529	0.334681	0.329266	1
FBgn0015776	nrv1	2L:6778555-6786861	-	Known	YES	0.0143546	0.000878251	0.00916174	0.0172317	0.0208983	0.43311	0.939728	0.613262	0.910915	0	0	0.0225416	0.0706044	0.696141	2.18948e-16	4.9846e-15	3.84927e-06	2.59191e-05	0.201328	1	0.580049	1
FBgn0015777	nrv2	2L:6789770-6798862	-	Known	YES	0.000242186	0.66676	0.981062	0	0	0.66981	0.972362	0.526235	0.885675	0.669548	0.740012	2.22045e-16	4.94119e-15	0.475353	0.00185589	0.00736304	7.40629e-05	0.000386606	0.000390685	0.0142911	1	1
FBgn0015778	rin	3R:9472726-9480249	+	Known	YES	0.00288051	0.137278	0.435949	0	0	0.326776	0.923827	0.947716	0.99086	1.82775e-09	1.09564e-08	0	0	0.264882	0.311438	0.598666	0.00513521	0.0174955	0.167219	1	0.893674	1
FBgn0015781	P5cr	3R:14854653-14855881	+	Known	YES	0.000762322	0.444834	0.831758	0	0	0.175405	0.896264	0.0470792	0.49307	0.0120856	0.0276004	0.00741045	0.0273029	0.259702	0.330692	0.625624	0.00071425	0.00299245	0.0822218	0.766947	1	1
FBgn0015789	Rab10	X:20122412-20125717	+	Known	YES	0.00476805	0.0557782	0.239334	0	0	0.117273	0.873807	0.00616648	0.321826	0	0	0.000365222	0.00176248	0.414803	0.000347485	0.00160857	3.24193e-05	0.000182444	0.999998	1	0.249236	1
FBgn0015790	Rab11	3R:16937130-16941868	+	Known	YES	0.00015923	0.726982	1	0	0	0.725464	0.978937	0.00651061	0.327156	0	0	5.61813e-06	3.34561e-05	0.311609	3.13267e-05	0.000176798	0.0154628	0.0462822	0.370164	1	1	1
FBgn0015791	Rab14	2L:14355145-14358764	+	Known	YES	0.0325219	4.88324e-07	1.16711e-05	0	0	0.87624	0.990319	0.255077	0.751295	1.02084e-10	6.74339e-10	0.000670139	0.00310423	0.715311	2.77208e-09	2.82594e-08	7.77087e-13	1.50923e-11	1	1	0.0447168	1
FBgn0015793	Rab19	3L:8290118-8291606	+	Known	YES	3.55093e-05	0.869045	1	1.04441e-05	1.4467e-05	0.0174583	0.807436	0.431188	0.847969	4.32365e-12	3.18249e-11	1.00621e-10	9.91434e-10	0.28454	0.311415	0.598656	1.16388e-06	8.63336e-06	0.937504	1	1	1
FBgn0015794	Rab18	X:5564860-5565845	-	Known	YES	8.85102e-05	0.79463	1	0	0	0.161943	0.892596	0.0121774	0.367312	3.73671e-05	0.000147979	0.897778	0.946015	0.125729	0.0244376	0.0731532	0.209297	0.43049	1	1	0.999995	1
FBgn0015795	Rab7	3R:19818730-19821174	+	Known	YES	0.000182339	0.708686	1	0	0	0.0340528	0.831791	0.397427	0.833199	0	0	0.00958267	0.0342694	0.24353	0.0447682	0.123465	0.410996	0.724355	0.00569547	0.120191	0.999999	1
FBgn0015797	Rab6	2L:12107221-12109116	-	Known	YES	0.00113765	0.350578	0.742825	0	0	0.356943	0.927559	0.0163362	0.382691	8.25459e-10	5.08937e-09	2.22045e-16	4.94119e-15	0.156119	0.157018	0.350482	0.0219135	0.0631095	0.792191	1	0.999998	1
FBgn0015799	Rbf	X:691123-695512	-	Known	YES	0.000543112	0.519008	0.889515	0	0	0.0765475	0.864605	0.830732	0.965305	1.04453e-08	5.91419e-08	0	0	0.339217	0.216025	0.452547	0.00106921	0.00429629	1	1	0.0559251	1
FBgn0015801	Reg-5	2R:20675531-20680933	-	Known	YES	0.00612793	0.0300686	0.153427	1.81325e-05	2.49129e-05	0.919626	0.994011	0.704026	0.935308	0.704667	0.769306	0.0508426	0.13628	0.216537	0.000428388	0.00194474	0.129071	0.289082	0.769439	1	0.999999	1
FBgn0015803	RtGEF	2L:20350434-20365254	+	Known	YES	0.00549346	0.0400247	0.189435	0	0	0.385916	0.933136	0.0591933	0.520326	0.122641	0.191191	0	0	0.460467	1.33927e-07	1.08919e-06	0.0019543	0.00739636	0.0776258	0.741797	1	1
FBgn0015805	HDAC1	3L:4626734-4629467	+	Known	YES	0.000582282	0.504304	0.879351	0	0	0.190499	0.898426	0.0125959	0.370556	3.14835e-10	2.00994e-09	0	0	0.371412	0.541794	0.89667	5.07374e-08	4.84556e-07	0.189831	1	1	1
FBgn0015806	S6k	3L:5790649-5804031	-	Known	YES	0.000923561	0.400337	0.792836	0	0	0.104172	0.870392	0.914572	0.982432	1.75426e-06	8.10708e-06	0.00225575	0.00942811	0.497451	2.56162e-10	2.96006e-09	0.148176	0.323941	0.000386783	0.0141792	1	1
FBgn0015808	ScpX	2L:18831229-18833630	+	Known	YES	0.00326114	0.113811	0.38813	1.73992e-10	2.76392e-10	0.621044	0.96573	0.028618	0.434692	0.339554	0.435776	0.000163501	0.000827412	0.444674	1.44568e-05	8.60895e-05	2.42697e-05	0.000140127	0.00743544	0.148267	1	1
FBgn0015818	Spx	X:6149855-6151629	+	Known	YES	0.000196425	0.698174	0.996499	0	0	0.430981	0.939167	0.0960161	0.591051	0.176457	0.257807	3.92155e-10	3.61013e-09	0.198071	0.27121	0.540616	0.0616744	0.154947	0.0617424	0.64404	0.999989	1
FBgn0015828	TfIIEalpha	3L:11675138-11676905	+	Known	YES	1.05908e-05	0.928255	1	0	0	0.302252	0.920225	0.0922572	0.585403	1.27687e-05	5.36895e-05	2.40696e-13	3.34488e-12	0.263015	0.436223	0.768702	3.37102e-05	0.000188948	1	1	0.630363	1
FBgn0015829	TfIIEbeta	3L:4287038-4288349	+	Known	YES	0.00234985	0.1796	0.512229	0	0	0.362677	0.929288	0.105328	0.604108	1.63958e-12	1.24318e-11	0.0127268	0.0436536	0.241049	0.00134943	0.00552608	0.00643449	0.0213487	0.999999	1	0.999999	1
FBgn0015831	Rtnl2	3R:3354586-3355963	-	Known	YES	0.00318189	0.118305	0.397446	0	0	0.79401	0.984105	0.905329	0.98144	7.46112e-06	3.22343e-05	0.00181061	0.00772275	0.100034	1	1	0.214797	0.439382	0.942902	1	0.591151	1
FBgn0015834	eIF3i	2L:4966367-4967775	-	Known	YES	0.000954258	0.392613	0.785881	0	0	0.542327	0.960762	0.102797	0.600311	0.00142573	0.00424853	2.22377e-06	1.38201e-05	0.265378	0.013058	0.0422803	6.21921e-05	0.000329195	0.999999	1	0.999999	1
FBgn0015838	Vang	2R:4990743-4994301	+	Known	YES	0.00148372	0.286365	0.66881	0	0	0.815136	0.98608	0.684329	0.929684	2.3718e-10	1.52494e-09	0	0	0.413089	0.000618817	0.00271952	1.94176e-05	0.000114433	0.999999	1	0.31816	1
FBgn0015872	Drip	2R:7298708-7317150	-	Known	YES	0.0015665	0.273303	0.650693	0	0	0.286386	0.919972	0.229692	0.732966	0.000906531	0.00283136	1.83757e-07	1.28133e-06	0.683191	3.4489e-11	4.49589e-10	1.80124e-08	1.85773e-07	0.00473031	0.104092	0.935635	1
FBgn0015903	apt	2R:19452414-19487049	+	Known	YES	0.00476101	0.0559596	0.239837	0	0	0.593053	0.964601	0.850327	0.970895	3.3098e-12	2.4524e-11	0	0	0.655069	0.453625	0.791092	1.50527e-26	1.14879e-24	0.727545	1	0.286446	1
FBgn0015904	ara	3L:12573772-12589118	+	Known	YES	3.26893e-06	0.960104	1	0	0	0.489303	0.951504	0.60644	0.908798	1.33282e-12	1.01773e-11	0.0042623	0.0166919	0.339652	0.00532415	0.0190826	0.149943	0.327375	0.191246	1	0.234531	1
FBgn0015905	ast	2L:1077948-1080803	+	Known	YES	0.00929559	0.00750034	0.0533831	0	0	0.629064	0.967798	0.367653	0.819963	0	0	0	0	0.627383	0.576799	0.933892	9.95934e-28	8.4667e-26	0.887324	1	0.619521	1
FBgn0015907	bl	2R:16475056-16494359	+	Known	YES	0.00597704	0.0321749	0.160994	0	0	0.852576	0.988523	0.00775623	0.330773	0	0	5.55112e-14	8.52418e-13	0.355039	0.0376024	0.106269	1.79708e-07	1.56661e-06	0.715344	1	1	1
FBgn0015919	caup	3L:12602731-12614898	+	Known	YES	0.00296073	0.131917	0.425244	0	0	0.407184	0.936866	0.0815337	0.566954	0	0	0.000121077	0.000622791	0.181834	0.000539763	0.00240038	0.300681	0.570122	1	1	1	1
FBgn0015924	crq	2L:448254-453024	-	Known	YES	4.45661e-05	0.85346	1	0	0	0.211763	0.906004	0.224502	0.72906	0	0	1.60487e-11	1.74396e-10	0.516881	2.62346e-05	0.000150001	8.74386e-07	6.67013e-06	0.000561955	0.0192163	1	1
FBgn0015925	csul	2R:12152157-12154464	+	Known	YES	0.010908	0.00376053	0.0307922	0	0	0.0783914	0.86518	0.760581	0.951545	0	0	7.48469e-07	4.9122e-06	0.366793	0.00354182	0.0132267	0.000253631	0.00118061	0.813248	1	0.489032	1
FBgn0015926	dah	X:15222375-15225035	+	Known	YES	1.2807e-05	0.921127	1	0	0	0.102888	0.870392	0.607024	0.90884	0.00027282	0.000942154	1.32689e-05	7.58472e-05	0.212163	0.715241	1	0.188825	0.396396	0.999999	1	0.0410861	1
FBgn0015929	dpa	2R:3384207-3387650	-	Known	YES	2.89043e-05	0.881751	1	0	0	0.135031	0.875645	0.136753	0.651208	0	0	1.33227e-15	2.65273e-14	0.363338	0.615645	0.976218	1.20455e-08	1.28817e-07	0.999998	1	0.421732	1
FBgn0015946	grim	3L:18295819-18297517	-	Known	YES	0.00101194	0.378664	0.772359	5.26112e-12	8.69653e-12	0.832911	0.988355	0.979611	0.996239	0.589451	0.671064	0.588192	0.752587	0.307633	0.38494	0.701791	0.9152	1	0.610771	1	0.00097251	0.216808
FBgn0015949	hrg	2R:15551424-15557337	-	Known	YES	0.00220087	0.194047	0.536728	0	0	0.204894	0.902436	0.238496	0.739133	9.32587e-15	8.6137e-14	6.76588e-11	6.80877e-10	0.258312	0.305733	0.590811	0.000776819	0.00322602	0.121026	0.949325	0.999998	1
FBgn0016013	Faa	3L:4072032-4073954	-	Known	YES	0.0144509	0.000843556	0.00885091	0	0	0.840957	0.988523	0.637139	0.917549	1.87994e-10	1.21641e-09	2.96668e-07	2.02977e-06	0.623105	1.52725e-23	6.88389e-22	0.0309407	0.0852889	0.581074	1	0.999999	1
FBgn0016031	lama	3L:5336719-5349023	-	Known	YES	0.0215062	4.51245e-05	0.000693435	2.74817e-10	4.34002e-10	0.425164	0.937805	0.566425	0.896636	0.00453847	0.0118748	0.0142656	0.0480897	0.672537	6.87883e-08	5.82723e-07	3.16262e-09	3.73027e-08	0.0804744	0.75632	0.189532	1
FBgn0016032	lbm	2R:2936743-2939469	+	Known	YES	0.000936853	0.396966	0.789793	0	0	0.715517	0.978937	0.448872	0.85586	7.25198e-13	5.67998e-12	0.000189124	0.000948764	0.472503	0.000735569	0.00317527	1.17405e-07	1.06122e-06	0.718635	1	0.529898	1
FBgn0016034	mael	3L:22717333-22719334	+	Known	YES	0.00312911	0.121406	0.403564	0	0	0.252404	0.916596	0.822738	0.964402	0	0	6.93504e-09	5.5765e-08	0.574105	0.0126068	0.0410688	3.20757e-12	5.71104e-11	0.161638	1	0.3963	1
FBgn0016036	mei-P22	3L:7237488-7238483	+	Known	YES	0.00211458	0.203032	0.550665	2.51373e-08	3.7671e-08	0.940329	0.995173	0.336579	0.805975	5.75181e-05	0.000221801	0.0031065	0.0126016	0.464215	0.0258821	0.0769884	4.02457e-09	4.65857e-08	0.610394	1	0.494679	1
FBgn0016038	Vsp37A	X:515563-517084	+	Known	YES	0.000316951	0.622288	0.956498	7.22042e-08	1.06877e-07	0.105277	0.870392	0.135102	0.649536	9.65869e-09	5.48549e-08	3.74174e-10	3.45219e-09	0.390234	0.210111	0.442602	3.20251e-08	3.16854e-07	0.999999	1	0.281997	1
FBgn0016041	Tom40	X:7630926-7634011	+	Known	YES	0.000736153	0.45276	0.838408	0	0	0.00171292	0.597088	0.77447	0.955139	0	0	0	0	0.398787	0.295987	0.576764	3.24313e-07	2.68966e-06	0.999999	1	0.0806582	1
FBgn0016047	nompA	2R:7197840-7206181	-	Known	YES	0.00284201	0.139936	0.440895	0	0	0.322331	0.922941	0.367417	0.819963	8.4119e-10	5.17968e-09	0.280081	0.47413	0.337868	3.68066e-05	0.000204684	0.536823	0.881622	0.486996	1	0.202127	1
FBgn0016053	pgc	2R:18217705-18220318	+	Known	YES	0.000330367	0.615014	0.952379	0	0	0.0558363	0.853477	0.506338	0.876791	0.00162968	0.00478999	0.027629	0.0836338	0.12181	0.999999	1	0.519826	0.860907	1	1	0.146465	1
FBgn0016054	phr6-4	2L:20643351-20645791	-	Known	YES	0.000140427	0.743003	1	0	0	0.288402	0.919972	0.560477	0.895838	0	0	1.24345e-14	2.10538e-13	0.77768	0.000127242	0.000642526	7.59492e-34	1.0899e-31	0.401384	1	0.849057	1
FBgn0016059	Sema1b	2R:13560344-13571004	-	Known	YES	0.00355823	0.0985604	0.354543	0	0	0.968782	0.997116	0.0937588	0.589177	0	0	0	0	0.505505	4.02216e-06	2.62057e-05	3.10336e-06	2.12589e-05	0.999999	1	0.145254	1
FBgn0016061	side	3R:23200810-23263204	-	Known	YES	0.000162777	0.724081	1	0	0	0.0173546	0.807436	0.0154733	0.378173	0	0	8.12206e-05	0.000426959	0.348102	2.98891e-05	0.000169283	0.0547451	0.139904	0.100756	0.858141	0.999999	1
FBgn0016070	smg	3L:8983417-8991089	-	Known	YES	3.44892e-05	0.870923	1	0	0	0.0413883	0.841902	0.319843	0.79583	2.88658e-13	2.33965e-12	2.08722e-14	3.41824e-13	0.351871	0.384672	0.701492	0.00340921	0.0121778	0.497168	1	0.0656516	1
FBgn0016075	vkg	2L:5012144-5028191	-	Known	YES	6.13713e-05	0.828402	1	0	0	0.0488551	0.845179	0.714711	0.939198	0	0	0.00111557	0.00497159	0.453641	2.23423e-05	0.000129176	1.76367e-07	1.54069e-06	0.797758	1	1	1
FBgn0016076	vri	2L:5288944-5311223	+	Known	YES	0.00109275	0.360269	0.75282	0	0	4.12013e-05	0.121625	0.603434	0.907723	1.54492e-11	1.08837e-10	4.98993e-10	4.53139e-09	0.40705	0.00069766	0.00302719	0.302346	0.572666	2.01675e-07	2.22041e-05	1	1
FBgn0016078	wun	2R:5288036-5300968	-	Known	YES	0.00762803	0.0154743	0.0936096	0	0	0.0827976	0.869355	0.415985	0.840756	3.49109e-06	1.56676e-05	0.954489	0.97648	0.59903	1.94085e-12	2.9226e-11	2.2769e-07	1.94697e-06	0.313488	1	1	1
FBgn0016080	xmas-1	X:17045264-17048625	-	Known	YES	0.00043799	0.562523	0.919377	0	0	0.00151511	0.583249	0.00726551	0.328394	0.408797	0.505166	0.34982	0.546684	0.590243	0.80448	1	1.24668e-11	2.06631e-10	0.494988	1	0.000937194	0.216448
FBgn0016081	fry	3L:9624934-9672203	-	Known	YES	0.000412212	0.574256	0.926815	0	0	0.176685	0.896264	0.122731	0.632306	0	0	0.016463	0.0542573	0.443771	1.96605e-07	1.55598e-06	0.00209483	0.00787203	0.00709081	0.143009	1	1
FBgn0016119	ATPsynCF6	3R:19180942-19181786	-	Known	YES	0.0519782	1.63469e-10	6.98383e-09	0.0220935	0.0266106	0.719038	0.978937	0.342273	0.808357	0.519447	0.608897	2.35592e-05	0.000131241	0.236181	2.23523e-05	0.00012919	0.154767	0.336315	1	1	0.999999	1
FBgn0016120	ATPsynD	3R:14920722-14921993	+	Known	YES	0.00313361	0.121138	0.402953	0.193262	0.215651	0.601215	0.964919	0.202096	0.713374	0.136123	0.208341	1.81857e-07	1.26887e-06	0.311958	4.49251e-07	3.38248e-06	0.0873033	0.208524	0.528476	1	1	1
FBgn0016122	Acer	2L:8521933-8525740	+	Known	YES	3.83983e-05	0.863871	1	2.26572e-11	3.68678e-11	0.0410693	0.840444	0.545249	0.891386	9.08186e-05	0.000340605	0.222442	0.405984	0.81914	5.75556e-25	3.00111e-23	1.20566e-07	1.08863e-06	0.0447335	0.523215	0.564993	1
FBgn0016123	Alp4	3R:26874651-26878262	+	Known	YES	0.00978674	0.00607253	0.0453549	0	0	0.851407	0.988523	0.441526	0.852461	0.015544	0.0342399	0	0	0.783608	4.73391e-20	1.57547e-18	5.61449e-05	0.000299737	4.47437e-08	5.89213e-06	0.999998	1
FBgn0016126	CaMKI	4:466130-474573	+	Known	YES	0.000318074	0.621672	0.956068	0	0	0.0360878	0.831791	0.947244	0.990854	0	0	0.106198	0.240414	0.117498	0.00173376	0.00693256	1	1	1	1	0.999999	1
FBgn0016131	Cdk4	2R:12466975-12472953	+	Known	YES	3.8996e-06	0.956428	1	0	0	0.280541	0.919972	0.220145	0.725892	0	0	2.42387e-06	1.50051e-05	0.64754	0.140026	0.319022	6.35769e-22	3.3306e-20	1	1	0.0288397	1
FBgn0016641	PTP-ER	2R:17506826-17511951	-	Known	YES	0.0117506	0.00262925	0.0229743	0	0	0.00164055	0.597088	0.855979	0.972163	0.0878732	0.145922	1.22125e-15	2.45503e-14	0.254059	0.0835	0.209103	0.219304	0.446344	0.0830121	0.770303	0.646497	1
FBgn0016650	Lgr1	3R:13551499-13558929	+	Known	YES	4.10498e-05	0.859297	1	0	0	0.221972	0.909021	0.563263	0.895927	3.62985e-10	2.30547e-09	8.13922e-11	8.11523e-10	0.58403	1.19662e-17	3.11734e-16	0.0055859	0.0188441	0.131798	0.990104	1	1
FBgn0016660	H15	2L:5404280-5416593	+	Known	YES	0.0184949	0.000156657	0.00209416	0	0	0.424177	0.937805	0.335418	0.805496	4.12069e-06	1.83567e-05	0.0421181	0.117528	0.36023	0.0122064	0.0399193	7.23546e-08	6.74238e-07	0.999999	1	0.999999	1
FBgn0016672	Ipp	3R:9784511-9786196	+	Known	YES	0.00578592	0.0350654	0.171922	0	0	0.395053	0.935033	0.0301364	0.440935	8.15014e-06	3.50168e-05	3.64237e-07	2.46737e-06	0.412843	2.40217e-11	3.20991e-10	0.179049	0.379862	0.127357	0.973957	0.999999	1
FBgn0016675	Lectin-galC1	2L:19417447-19418274	+	Known	YES	0.000717991	0.458391	0.843641	0	0	0.626204	0.967071	0.467985	0.863924	1.76631e-05	7.29505e-05	5.60541e-12	6.45788e-11	0.94918	2.71423e-55	1.18369e-52	8.17894e-13	1.58299e-11	0.000308988	0.0116713	0.163764	1
FBgn0016684	NaPi-T	2R:10730225-10733379	-	Known	YES	0.0209356	5.71034e-05	0.000854515	0	0	0.192821	0.898857	0.738199	0.945864	0	0	2.40788e-08	1.83361e-07	0.646753	6.92058e-15	1.34487e-13	3.74545e-05	0.000207819	0.131453	0.989321	0.830067	1
FBgn0016685	Nlp	3R:25830507-25836074	+	Known	YES	0.00262414	0.156119	0.471447	0	0	0.396425	0.935938	0.246759	0.747418	1.90958e-14	1.7178e-13	1.15985e-12	1.4554e-11	0.465412	4.32911e-05	0.000237963	4.47875e-07	3.60922e-06	0.446196	1	0.999999	1
FBgn0016687	Nurf-38	2R:20446490-20448610	-	Known	YES	0.00248233	0.167789	0.492514	0	0	0.760507	0.981961	0.499053	0.874545	0	0	0.0238262	0.0739607	0.4493	0.514699	0.865175	1.06416e-13	2.31441e-12	0.0585052	0.622893	0.999999	1
FBgn0016691	ATPsynO	3R:11091313-11092412	+	Known	YES	0.00954358	0.00674106	0.0491243	1.69292e-10	2.69053e-10	0.812424	0.986079	0.0499806	0.497946	0.000401188	0.00134375	0.000857269	0.00389721	0.320047	2.75892e-06	1.84588e-05	0.121624	0.275235	0.111434	0.909568	1	1
FBgn0016693	Past1	3R:8523044-8530597	+	Known	YES	0.00603699	0.0313202	0.157894	0	0	0.596115	0.964919	0.881516	0.977221	4.44089e-16	4.52342e-15	0.10135	0.232263	0.410246	0.000115816	0.00059051	0.000109689	0.000552309	0.129231	0.979876	1	1
[truncated: 31,833 more rows]
