# Supplementary material for: Modulation of the Drosophila transcriptome by developmental exposure to alcohol
Source: BMC Genomics. 2022 May 6;23:347. doi: 10.1186/s12864-022-08559-9 (PMC9074282; doi:10.1186/s12864-022-08559-9)
Supplement: Supplementary file 5 — Additional file 5. (A) eQTL mapping and model selection results for genes with a statistically significant LxT ANOVA term in females and males. (B) Genes containing eQTLs (in the gene body or within a 1,000 bp window of the eQTL) in females and males. Intergenic: > 1,000 bp from any gene body. [file 12864_2022_8559_MOESM5_ESM.xlsx]

## Sheet: A. eQTLs for LxT genes
Sex	FlyBase ID	Gene Symbol	Gene Type	R5 Gene Coordinates	R6 Gene Coordinates	eQTLs Retained by Model Selection	All Mapped eQTLs (FDR = 0.05)	eQTL P-values	eQTL Effects
Female	FBgn0000061	al	protein_coding_gene	2L:378112-387439	2L:378112-387439	3R_19404809_SNP	3R_19404809_SNP,3L_1815090_SNP	4.305e-11,1.888e-10	-0.04639,-0.05853
	FBgn0014380	RhoL	protein_coding_gene	3R:5322823-5328303	3R:9497101-9502581	2L_12847769_INS	2L_12847769_INS	5.323e-08	2.078
	FBgn0015035	Cyp4e3	protein_coding_gene	2L:9747839-9750071	2L:9747839-9750071	2R_18286696_SNP	2R_18286696_SNP,2R_18286681_SNP,2R_18286704_SNP	2.274e-32,9.754e-32,9.754e-32	82.15,65.6,65.6
	FBgn0015773	NetA	protein_coding_gene	X:14498045-14547961	X:14604012-14653928	X_14546681_SNP	X_14546681_SNP	1.664e-08	0.419
	FBgn0025692	Lfg	protein_coding_gene	2R:8762669-8764471	2R:12875164-12876966	3L_5243144_SNP	3L_5243144_SNP	1.038e-10	-6.407
	FBgn0027552	CG10863	protein_coding_gene	3L:3941008-3942465	3L:3941008-3942465	3L_11113612_SNP	3L_11113612_SNP	1.475e-10	-16.73
	FBgn0028533	CG7953	protein_coding_gene	2L:13847925-13849223	2L:13847925-13849223	X_4256402_SNP	X_4256402_SNP	9.518e-12	-118.5
	FBgn0028920	CG8997	protein_coding_gene	2L:13843915-13845325	2L:13843915-13845325	X_3350893_SNP	X_3350893_SNP	1.636e-12	-90.85
	FBgn0029966	Ir7c	protein_coding_gene	X:7768427-7770880	X:7874394-7876847	X_3290162_SNP	X_3290162_SNP	3.139e-09	-1.908
	FBgn0030482	CG1673	protein_coding_gene	X:13290932-13295257	X:13396899-13401224	3R_12955326_SNP	3R_12955326_SNP	1.987e-08	-4.517
	FBgn0030837	CG8661	protein_coding_gene	X:17177795-17178533	X:17283762-17284500	3R_25215411_SNP	3R_25215411_SNP	1.156e-08	39.55
	FBgn0031176	whe	protein_coding_gene	X:21273366-21273799	X:21402339-21402772	2L_3339068_SNP	2L_3339068_SNP,2L_21067297_SNP,2L_20999961_SNP,2L_20984972_DEL,2L_3337614_SNP,2L_20984968_SNP,2L_20998813_SNP,2L_3332052_SNP,2L_3335635_DEL,2L_3335625_SNP,2L_5098108_SNP	2.705e-10,1.557e-09,4.014e-09,4.179e-09,4.337e-09,4.958e-09,4.958e-09,8.416e-09,8.416e-09,9.837e-09,1.643e-08	342.2,507.8,552.7,559.3,425.1,552.3,552.3,392.6,392.6,393.1,440.9
	FBgn0033216	CG1946	protein_coding_gene	2R:3602428-3604286	2R:7714923-7716781	2L_11438342_SNP	2L_11438342_SNP	3.88e-10	2.584
	FBgn0033792	CG13325	protein_coding_gene	2R:8998274-9013519	2R:13110769-13126014	3L_15073248_SNP	3L_15073248_SNP	3.9e-13	-1.873
	FBgn0033978	Cyp6a23	protein_coding_gene	2R:10763334-10765159	2R:14875829-14877654	X_3012093_SNP	X_3012093_SNP	1.078e-22	-77.4
	FBgn0035006	CG4563	protein_coding_gene	2R:20338607-20340563	2R:24451084-24453040	3L_11237817_SNP	3L_11237817_SNP,3L_11237819_DEL	2.55e-10,2.55e-10	-3.908,-3.908
	FBgn0035791	CG8539	protein_coding_gene	3L:7490311-7491931	3L:7497211-7498831	3L_18157212_SNP	3L_18157212_SNP,3L_18157214_SNP	1.125e-11,1.398e-11	-9.755,-9.734
	FBgn0036008	CG3408	protein_coding_gene	3L:9499918-9502683	3L:9506818-9509583	3L_21761049_SNP	3L_21761049_SNP	3.288e-10	-3.652
	FBgn0036262	CG6910	protein_coding_gene	3L:12178084-12180960	3L:12184984-12187860	3L_3883360_SNP	3L_3883360_SNP	6.594e-12	-67.63
	FBgn0037912	sea	protein_coding_gene	3R:7385618-7392776	3R:11559896-11567054	3L_3916539_SNP	3L_3916539_SNP,3L_3916532_SNP,3L_3916512_DEL,3L_3916505_INS	2.311e-08,5.647e-08,7.517e-08,7.91e-08	0.5307,0.5306,0.5134,0.5235
	FBgn0038143	CG9813	protein_coding_gene	3R:9198826-9205497	3R:13373104-13379775	2L_10500121_SNP	2L_10500121_SNP,2L_10500117_SNP	1.449e-25,1.552e-25	14.3,14.28
	FBgn0038631	CG7695	protein_coding_gene	3R:14442476-14443233	3R:18616754-18617511	3L_1430008_SNP	3L_1430008_SNP	1.006e-10	19.66
	FBgn0038756	CG4783	protein_coding_gene	3R:15774165-15774629	3R:19948443-19948907	2R_17363603_SNP	2R_17363603_SNP	8.877e-09	17.75
	FBgn0039312	CG10514	protein_coding_gene	3R:21104149-21105568	3R:25278427-25279846	3L_12077958_SNP	3L_12077958_SNP	7.36e-13	22.29
	FBgn0039313	CG11892	protein_coding_gene	3R:21107270-21108959	3R:25281548-25283237	3L_12077958_SNP	3L_12077958_SNP,3L_23457203_SNP	2.783e-11,4.023e-11	34.56,43.43
	FBgn0039396	CCAP-R	protein_coding_gene	3R:21749221-21781992	3R:25923499-25956270	2R_5673080_SNP	2R_5673080_SNP,2R_5673115_SNP,2R_5673019_SNP,2R_5673025_SNP	9.609e-09,3.663e-08,4.29e-08,4.29e-08	0.07814,0.07394,0.07655,0.07655
	FBgn0039430	CG5455	protein_coding_gene	3R:22287249-22295730	3R:26461527-26470008	X_10088025_DEL	X_10088025_DEL,X_10088032_INS,X_10087850_SNP	1.348e-08,1.387e-08,5.999e-08	-2.014,-1.973,-1.975
	FBgn0039475	CG6277	protein_coding_gene	3R:22847793-22848939	3R:27022071-27023217	3L_10665254_SNP	3L_10665254_SNP,3L_10664593_SNP,3L_10667431_SNP,3L_10660919_SNP,3L_10666694_SNP,3L_10660828_SNP,3L_10666325_SNP,3L_10666324_SNP,3L_10663705_SNP	7.732e-14,1.504e-13,1.504e-13,1.999e-13,2.064e-13,2.066e-13,2.474e-13,9.087e-13,9.051e-12	28.24,28.1,28.1,28.11,28.09,28.09,28.14,24.75,29.26
	FBgn0039685	Obp99b	protein_coding_gene	3R:25541976-25542618	3R:29716254-29716896	X_21635908_SNP	X_21635908_SNP	1.634e-50	120.5
	FBgn0052267	CG32267	protein_coding_gene	3L:3471555-3472113	3L:3471555-3472113	3L_13576008_SNP	3L_13576008_SNP	1.888e-09	7.434
	FBgn0063493	GstE7	protein_coding_gene	2R:14294429-14295193	2R:18406924-18407688	2R_13203547_SNP	2R_13203547_SNP	3.257e-09	-6.735
	FBgn0083054	snoRNA:Psi18S-1347a	snoRNA_gene	2R:14030307-14030443	2R:18142802-18142938	2R_2328089_SNP	2R_2328089_SNP	5.851e-12	74.56
	FBgn0261989	CG42807	protein_coding_gene	2R:9458100-9460264	2R:13570595-13572759	2R_4193505_SNP	2R_4193505_SNP	3.618e-17	-53.86
	FBgn0265377	lncRNA:CR44318	lncRNA_gene	3R:4112891-4113420	3R:8287169-8287698	2R_16524830_SNP	2R_16524830_SNP,2R_16524833_SNP	5.894e-11,7.329e-11	-0.6209,-0.6215
	XLOC_001109	XLOC_001109	NTR	2L:8235972-8236357	2L:8235972-8236357	X_22318007_SNP	X_22318007_SNP	2.118e-23	-0.201
	XLOC_001138	XLOC_001138	NTR	2L:8506899-8507546	2L:8506899-8507546	2R_12563489_SNP	2R_12563489_SNP	9.297e-30	0.1001
	XLOC_002157	XLOC_002157	NTR	2L:15838492-15838621	2L:15838492-15838621	2L_13999569_DEL	2L_13090180_INS,2L_10500117_SNP,2L_10500121_SNP,2L_5153972_SNP,2L_3985552_SNP,2L_6836643_SNP,2L_2197595_SNP,2L_3536063_SNP,2L_2068077_SNP,2L_3570007_SNP,2L_6673460_INS,2L_2241781_DEL,2L_2552794_DEL,2L_3601968_SNP,2L_6564910_SNP,2L_4915630_INS,2L_7384420_SNP,2L_5709169_SNP,2L_5709193_SNP,2L_3367127_SNP,2L_4645114_SNP,2L_13999569_DEL,2L_293480_DEL,2L_1476645_DEL,2L_3619531_SNP,2L_6832718_SNP	1.898e-62,1.967e-62,3.887e-62,1.308e-60,3.413e-60,4.211e-56,7.868e-56,1.626e-55,8.709e-55,1.881e-53,3.717e-52,3.738e-52,1.384e-51,1.411e-51,7.59e-51,1.521e-49,4.395e-49,5.099e-49,5.099e-49,1.666e-48,1.674e-48,4.146e-47,1.355e-46,1.355e-46,2.897e-46,3.754e-45	-6.023,-6.026,-6.024,-6.024,-6.023,-6.036,-6.022,-6.034,-6.027,-6.04,-6.038,-6.037,-6.037,-6.036,-6.021,-6.047,-6.018,-6.047,-6.047,-6.029,-6.027,-6.04,-6.05,-6.05,-6.05,-6.052
	XLOC_002254	XLOC_002254	NTR	2L:16409512-16410667	2L:16409512-16410667	2L_16308341_SNP,3L_22439994_DEL	2L_16305654_SNP,2L_16308341_SNP,2L_16306600_SNP,2L_16303900_SNP,2L_16305125_SNP,2L_16305871_SNP,2L_16303901_SNP,2L_16305154_SNP,2L_16306049_SNP,2L_16304703_SNP,2L_16305707_SNP,2L_16305121_SNP,2L_16308362_INS,2L_16308232_SNP,2L_16308217_SNP,2L_16309280_SNP,2L_16305701_SNP,2L_16308339_SNP,2L_16300127_SNP,2L_16303766_SNP,2L_16303767_SNP,2L_16308346_SNP,2L_16313991_SNP,2L_16298315_SNP,2L_16313744_SNP…	1.871e-16,1.654e-15,1.333e-14,1.254e-13,2.616e-12,2.624e-12,5.815e-12,6.118e-12,6.967e-12,9.712e-12,1.582e-11,2.545e-11,2.914e-11,3.536e-11,4.456e-11,4.794e-11,4.96e-11,6.081e-11,1.044e-10,1.299e-10,1.375e-10,1.541e-10,1.549e-10,1.791e-10,1.817e-10,2.077e-10,2.106e-10,2.131e-10,2.291e-10,2.586e-10,2.608e-10,2.964e-10,3.558e-10,4.906e-10,5.178e-10,5.361e-10,5.913e-10,6.33e-10,6.504e-10,6.881e-10,7…	-0.1676,-0.1628,-0.1587,-0.1484,-0.1254,-0.1399,-0.123,-0.1193,-0.1374,-0.1284,-0.1259,-0.117,-0.126,-0.1167,-0.1164,-0.1286,-0.1218,-0.1179,-0.1383,-0.1219,-0.1226,-0.1156,-0.13,-0.1361,-0.1468,-0.1134,-0.1215,-0.1299,-0.1332,-0.1152,-0.1332,-0.1267,-0.1
	XLOC_004753	XLOC_004753	NTR	2L:12941215-12941323	2L:12941215-12941323	2R_4734267_INS	2R_4734267_INS	4.262e-77	-0.5596
	XLOC_007825	XLOC_007825	NTR	2R:12917407-12918128	2R:17029902-17030623	2R_16049909_SNP	2R_16049909_SNP	2.512e-08	-0.05958
	XLOC_008422	XLOC_008422	NTR	2R:17400321-17400874	2R:21512816-21513369	X_2658355_SNP	X_2658355_SNP	9.144e-13	0.1474
	XLOC_009708	XLOC_009708	NTR	2R:7322871-7323425	2R:11435366-11435920	2R_7578005_SNP	2R_7578005_SNP,2R_7578041_SNP	4.556e-18,1.761e-17	-0.1834,-0.1863
	XLOC_010820	XLOC_010820	NTR	2R:15836530-15837281	2R:19949025-19949776	2R_15591208_SNP,X_11558071_SNP	2R_15591180_SNP,2R_15591183_SNP,2R_15591208_SNP,2R_15591340_SNP,2R_15591193_SNP,2R_15590709_DEL,X_11558071_SNP,2R_15590973_SNP	2.4e-20,2.533e-20,3.383e-20,1.033e-19,1.292e-19,1.05e-13,1.018e-12,1.173e-12	-0.7538,-0.7877,-0.7627,-0.7338,-0.7634,-0.55,-1.183,-0.581
	XLOC_019967	XLOC_019967	NTR	3R:3498827-3500981	3R:7673105-7675259	2L_6356630_SNP	2L_6356630_SNP,2L_6356376_SNP	3.446e-09,4.72e-09	-0.08316,-0.09198
	XLOC_024245	XLOC_024245	NTR	3R:10388771-10389412	3R:14563049-14563690	3L_7076274_SNP	3L_7076274_SNP	9.478e-32	-0.1324
	XLOC_027634	XLOC_027634	NTR	U:3533396-3536196	2L:23239127-23241927	3L_11727485_SNP	3L_11727485_SNP	7.568e-14	-0.1871
	XLOC_027941	XLOC_027941	NTR	Uextra:1047860-1048391	Uextra:?-?	3L_2386081_DEL	3L_2386081_DEL,3L_14685392_DEL,3L_17322410_DEL,3R_11204187_DEL,3R_17480733_INS,3L_24500468_DEL,3L_2858799_DEL,3R_13819052_INS,3R_17502049_DEL,3L_16630683_SNP,3L_434534_DEL,3L_2151704_DEL,3L_7176663_SNP,3L_8702578_SNP,3L_14703817_DEL,3L_5955439_INS,3L_5972187_DEL,3L_6014654_DEL,3L_6514531_DEL,3L_7053000_INS,3L_7307313_DEL,3L_7608347_DEL,3L_7631875_DEL,3L_15207914_DEL,3L_15349435_DEL,3L_15519852_DE…	5.465e-33,1.44e-32,1.44e-32,1.44e-32,1.843e-32,2.75e-32,2.88e-32,3.707e-32,3.983e-32,4.204e-32,6.772e-32,1.183e-31,1.32e-31,1.359e-31,1.466e-31,1.476e-31,1.476e-31,1.476e-31,1.476e-31,1.476e-31,1.476e-31,1.476e-31,1.476e-31,1.476e-31,1.476e-31,1.476e-31,1.476e-31,1.476e-31,1.476e-31,1.476e-31,1.476e-31,1.476e-31,1.476e-31,1.476e-31,1.476e-31,1.476e-31,1.476e-31,1.476e-31,1.476e-31,1.476e-31,1.476…	-0.6257,-0.6265,-0.6265,-0.6265,-0.6271,-0.628,-0.6241,-0.628,-0.6258,-0.6295,-0.6268,-0.6265,-0.6285,-0.6267,-0.6266,-0.6275,-0.6275,-0.6275,-0.6275,-0.6275,-0.6275,-0.6275,-0.6275,-0.6275,-0.6275,-0.6275,-0.6275,-0.6275,-0.6275,-0.6275,-0.6275,-0.6275,-
	XLOC_027990	XLOC_027990	NTR	Uextra:2293770-2294779	Uextra:?-?	2L_2552816_SNP	2L_2552816_SNP,2L_989029_SNP	1.207e-66,1.714e-66	0.03647,0.03648
	XLOC_028070	XLOC_028070	NTR	Uextra:6307971-6308782	Uextra:?-?	X_19026063_SNP	X_19026063_SNP,X_19026078_SNP	3.267e-55,3.267e-55	-0.05037,-0.05037
	XLOC_028680	XLOC_028680	NTR	Uextra:20354057-20354398	Uextra:?-?	2L_5407115_INS	2L_5407115_INS	1.284e-52	-0.2526
	XLOC_029584	XLOC_029584	NTR	X:8931394-8933597	X:9037361-9039564	X_6627056_SNP	3L_23233956_SNP,2L_6817134_SNP,2R_15832337_SNP,2L_2936411_SNP,3R_22281166_SNP,2L_15913256_SNP,2L_10281364_SNP,2L_15082840_SNP,3L_15599217_SNP,2R_17779913_SNP,2L_9199694_SNP,X_6627056_SNP,2R_17772456_SNP,3L_20744234_SNP,X_15447321_DEL,3R_6595751_SNP,3L_20781583_SNP,X_13700348_DEL,2R_6117704_SNP,X_20852008_SNP,2L_11208328_SNP,3L_14376152_SNP,3L_10046455_SNP,3L_19570566_SNP,3R_11750534_DEL,2L_956146…	9.881e-57,1.441e-56,2.091e-56,2.96e-56,4.761e-56,4.944e-56,5.613e-56,8.823e-56,8.823e-56,1.072e-55,1.209e-55,1.359e-55,1.595e-55,1.839e-55,2.041e-55,2.367e-55,2.449e-55,2.461e-55,2.487e-55,2.497e-55,2.541e-55,2.604e-55,3.088e-55,3.088e-55,3.088e-55,3.168e-55,3.168e-55,3.229e-55,3.309e-55,3.453e-55,3.453e-55,3.453e-55	2.404,2.404,2.4,2.398,2.403,2.404,2.402,2.402,2.402,2.403,2.401,2.404,2.405,2.405,2.401,2.4,2.403,2.403,2.404,2.404,2.406,2.4,2.399,2.399,2.399,2.399,2.399,2.402,2.4,2.401,2.401,2.401
	XLOC_031845	XLOC_031845	NTR	X:12190290-12190481	X:12296257-12296448	2R_16047268_DEL	2R_16047268_DEL	7.85e-18	-0.06285
	XLOC_032549	XLOC_032549	NTR	X:19419735-19420728	X:19525702-19526695	X_19412759_SNP	X_19412759_SNP,X_19413807_SNP,X_19411259_SNP,X_19411511_SNP,X_19411088_SNP,X_19410233_SNP,X_19411296_SNP,X_19411211_SNP,X_19414843_SNP,X_19415416_SNP,X_19414996_SNP,X_19416901_SNP,X_19414937_SNP,X_19413666_SNP,X_19411415_SNP	1.326e-16,1.38e-12,1.131e-10,2.211e-10,4.299e-10,4.979e-10,6.033e-10,7.52e-10,9.719e-10,9.719e-10,1.326e-09,1.86e-09,1.911e-09,2.467e-09,2.68e-09	-0.4945,-0.4404,-0.379,-0.3591,-0.3604,-0.3939,-0.3553,-0.3534,-0.3981,-0.3981,-0.396,-0.4052,-0.3956,-0.3946,-0.3536
Males	FBgn0000473	Cyp6a2	protein_coding_gene	2R:2667254-2668996	2R:6779749-6781491	2L_7107064_SNP	2L_7107064_SNP,2L_10690297_INS,2L_3920854_DEL,2L_4923275_SNP,2L_5168866_INS,2L_11610655_INS,3L_16233957_SNP	7.35e-26,2.559e-23,4.57e-23,7.793e-23,1.346e-22,1.623e-22,2.604e-22	-133.3,-134.1,-134.2,-134.6,-134.2,-134.5,-133.7
	FBgn0000557	eEF1alpha2	protein_coding_gene	3R:27564190-27569028	3R:31738468-31743306	3L_1263408_SNP	3L_1263408_SNP,3L_1263354_INS,3L_1263370_SNP,3L_1263619_SNP,3L_1263497_SNP,3L_1267271_SNP,3L_1267363_SNP,3L_1268678_SNP,3L_1268683_SNP,3L_1263358_DEL,3L_1265993_SNP,3L_1268803_SNP,3L_1266443_SNP	2.508e-09,3.322e-09,5.321e-09,5.753e-09,1.55e-08,2.99e-08,3.568e-08,5.805e-08,5.805e-08,7.683e-08,1.174e-07,1.185e-07,1.252e-07	-6.069,-6.292,-6.206,-5.755,-5.983,-6.981,-6.95,-4.606,-4.606,-5.865,-5.984,-6.035,-5.998
	FBgn0010038	GstD2	protein_coding_gene	3R:8197693-8198426	3R:12371971-12372704	2R_14589541_SNP	2R_14589541_SNP	5.305e-27	-36.7
	FBgn0010388	Dro	protein_coding_gene	2R:10633466-10634219	2R:14745961-14746714	3L_14915620_SNP	3L_14915620_SNP	9.298e-38	-75.74
	FBgn0028518	CG18480	protein_coding_gene	2L:15630002-15634987	2L:15630002-15634987	3L_5920734_SNP	3L_5920734_SNP	8.999e-15	-1.335
	FBgn0029895	CG14441	protein_coding_gene	X:6593541-6613422	X:6699508-6719389	3R_21688194_SNP	3R_21688194_SNP,3R_21688198_SNP,3R_19062609_INS,3R_19419435_INS	3.401e-31,3.401e-31,1.637e-30,2.484e-30	-5.005,-5.005,-5.014,-5.022
	FBgn0030607	dob	protein_coding_gene	X:14961040-14963124	X:15067007-15069091	X_12977966_DEL	X_12977966_DEL	2.908e-09	-1.914
	FBgn0031461	daw	protein_coding_gene	2L:2805261-2812376	2L:2805261-2812376	2L_17388856_SNP	2L_17388856_SNP	5.403e-09	-8.193
	FBgn0031970	CG7227	protein_coding_gene	2L:7994388-7998151	2L:7994388-7998151	2R_4080544_SNP	2R_4080544_SNP	1.189e-08	0.5463
	FBgn0032506	CG9395	protein_coding_gene	2L:13349823-13355073	2L:13349823-13355073	2L_2403713_SNP	2L_2403713_SNP	6.039e-14	0.9737
	FBgn0033128	Tsp42Eg	protein_coding_gene	2R:2916416-2920738	2R:7028911-7033233	3L_14688442_SNP	3L_14688442_SNP,3L_14688395_DEL,3L_14688638_SNP,3L_14688389_SNP,3L_14688390_SNP,3L_14688502_DEL,3L_14688556_SNP	1.085e-09,2.245e-09,4.675e-09,6.321e-09,6.321e-09,1.082e-07,1.168e-07	1.645,1.562,1.485,1.56,1.56,1.359,1.356
	FBgn0033294	Mal-A4	protein_coding_gene	2R:4346320-4348389	2R:8458815-8460884	2R_9089312_SNP	2R_9089312_SNP	1.715e-13	-27.55
	FBgn0033521	CG12896	protein_coding_gene	2R:6314385-6315420	2R:10426880-10427915	2R_1210188_DEL	2R_1210188_DEL	3.819e-11	-1.195
	FBgn0033926	Arc1	protein_coding_gene	2R:10245432-10247802	2R:14357927-14360297	2R_13512265_INS	2R_13512265_INS	1.709e-13	211.1
	FBgn0034221	CG10764	protein_coding_gene	2R:13340904-13343234	2R:17453399-17455729	3L_16527570_INS	3L_16527570_INS	2.827e-67	18.98
	FBgn0034664	CG4377	protein_coding_gene	2R:17722953-17723862	2R:21835448-21836357	3L_8877451_SNP	3L_8877451_SNP	2.334e-09	-16.96
	FBgn0036489	CG7011	protein_coding_gene	3L:15153976-15156728	3L:15160876-15163628	2R_17568871_SNP	2R_17568871_SNP	2.579e-09	-0.9273
	FBgn0036766	CG5506	protein_coding_gene	3L:17876749-17877476	3L:17883649-17884376	3L_8877142_DEL	3L_8877142_DEL	1.79e-08	-64.97
	FBgn0037635	CG9837	protein_coding_gene	3R:4633401-4639301	3R:8807679-8813579	2L_14349939_SNP	2L_14349939_SNP,2L_14349954_SNP	1.823e-11,1.823e-11	-2.375,-2.375
	FBgn0037906	PGRP-LB	protein_coding_gene	3R:7278571-7286274	3R:11452849-11460552	3L_16357300_DEL	3L_16357300_DEL,X_15018687_SNP	4.916e-09,5.947e-09	-3.764,-3.388
	FBgn0039241	CG11089	protein_coding_gene	3R:20702767-20707200	3R:24877045-24881478	3L_3928679_SNP	3L_3928679_SNP	2.237e-08	-14.17
	FBgn0039475	CG6277	protein_coding_gene	3R:22847793-22848939	3R:27022071-27023217	3L_10665254_SNP	3L_10665254_SNP	7.019e-11	26.22
	FBgn0040582	BomBc3	protein_coding_gene	3R:17912797-17913551	3R:22087075-22087829	X_9031659_SNP	X_9031659_SNP	2.428e-16	-125
	FBgn0040730	CG15127	protein_coding_gene	2R:15568273-15568896	2R:19680768-19681391	3R_25214984_SNP	3R_25214984_SNP	3.409e-11	-1.481
	FBgn0041184	Socs36E	protein_coding_gene	2L:18138675-18152417	2L:18138675-18152417	3L_11126729_SNP	3L_11126729_SNP,3L_11126728_SNP	5.57e-11,1.147e-10	-3.225,-3.23
	FBgn0041579	AttC	protein_coding_gene	2R:9281210-9282172	2R:13393705-13394667	3R_20549987_SNP	3R_20549987_SNP	1.71e-30	-205.7
	FBgn0050429	CG30429	protein_coding_gene	2R:21133990-21135107	2R:25246467-25247584	2L_18471019_SNP	2L_18471019_SNP,2L_18471014_SNP	1.923e-09,2.081e-09	-5.185,-5.202
	FBgn0051300	CG31300	protein_coding_gene	3R:21109342-21110946	3R:25283620-25285224	3L_5174619_SNP	3L_5174619_SNP	2.537e-08	-3.485
	FBgn0053137	CG33137	protein_coding_gene	2R:9062900-9063580	2R:13175395-13176075	3L_8001838_INS	3L_8001838_INS	4.153e-24	-1.633
	FBgn0053965	CG33965	protein_coding_gene	3L:1232882-1234015	3L:1232882-1234015	3L_8681145_SNP	3L_8681145_SNP	3.55e-10	-1.48
	FBgn0263624	lncRNA:CR43633	lncRNA_gene	3R:21619788-21620143	3R:25794066-25794421	3R_16939395_SNP	3R_16915706_MNP,3R_16915713_SNP,3R_16915715_SNP,3R_16915695_MNP,3R_16915699_SNP,3R_16915701_SNP,3R_16915702_SNP,3R_16915716_DEL,3R_16915721_DEL,3R_16939395_SNP,3R_16915738_SNP,3R_16930897_INS	3.226e-09,3.226e-09,1.838e-08,2.435e-08,2.435e-08,2.435e-08,2.435e-08,2.435e-08,2.435e-08,2.435e-08,2.482e-08,3.294e-08	7.542,7.542,7.697,7.653,7.653,7.653,7.653,7.653,7.653,7.653,7.676,7.643
	FBgn0264515	lncRNA:CR43914	lncRNA_gene	3L:13209203-13210627	3L:13216103-13217527	2R_15920567_SNP	2R_15920567_SNP,2R_15920548_SNP	4.319e-11,8.19e-10	-0.4207,-0.4123
	FBgn0266694	lncRNA:CR45184	lncRNA_gene	3L:826720-830190	3L:826720-830190	3L_12119504_SNP	3L_12119504_SNP,3L_12129405_SNP	6.121e-09,2.564e-08	0.005006,0.005259
	FBgn0266800	lncRNA:CR45262	lncRNA_gene	2L:9261820-9262804	2L:9261820-9262804	X_16413006_INS	X_16413006_INS	5.651e-09	-0.4711
	XLOC_002157	XLOC_002157	NTR	2L:15838492-15838621	2L:15838492-15838621	2L_13999569_DEL	2L_10500117_SNP,2L_13090180_INS,2L_10500121_SNP,2L_3985552_SNP,2L_5153972_SNP,2L_2197595_SNP,2L_2068077_SNP,2L_3536063_SNP,2L_6836643_SNP,2L_6564910_SNP,2L_3601968_SNP,2L_7384420_SNP,2L_6673460_INS,2L_2241781_DEL,2L_2552794_DEL,2L_3570007_SNP,2L_4915630_INS,2L_3367127_SNP,2L_5709169_SNP,2L_5709193_SNP,2L_4645114_SNP,2L_13999569_DEL,2L_293480_DEL,2L_1476645_DEL,2L_3619531_SNP,3R_13900698_SNP	9.696e-69,1.179e-68,1.963e-68,1.705e-66,1.608e-65,9.316e-62,1.315e-59,2.8e-59,2.504e-58,1.609e-56,3.49e-55,3.963e-55,5.17e-55,5.277e-55,2.103e-54,5.655e-54,7.789e-52,1.236e-51,2.763e-51,2.763e-51,3.762e-51,4.424e-49,1.76e-48,1.76e-48,3.184e-48,1.462e-47	-7.811,-7.806,-7.808,-7.807,-7.806,-7.807,-7.812,-7.821,-7.817,-7.809,-7.824,-7.802,-7.826,-7.825,-7.825,-7.817,-7.838,-7.816,-7.838,-7.838,-7.805,-7.828,-7.842,-7.842,-7.841,-7.843
	XLOC_004080	XLOC_004080	NTR	2L:7953539-7956807	2L:7953539-7956807	2L_10243009_SNP	2L_10243009_SNP,2L_16946055_SNP	1.563e-09,2.948e-09	0.6439,0.4518
	XLOC_009708	XLOC_009708	NTR	2R:7322871-7323425	2R:11435366-11435920	2R_7578005_SNP,3R_1085295_SNP	2R_7578005_SNP,2R_7578041_SNP,3R_1085295_SNP	1.055e-13,3.315e-13,1.316e-10	-0.1347,-0.1362,-0.2613
	XLOC_010820	XLOC_010820	NTR	2R:15836530-15837281	2R:19949025-19949776	2R_15591340_SNP	2R_15591340_SNP,2R_15591208_SNP,2R_15591183_SNP,2R_15591180_SNP,2R_15591193_SNP	1.67e-15,1.783e-15,2.902e-15,3.693e-15,4.233e-15	-1.137,-1.177,-1.186,-1.148,-1.162
	XLOC_011910	XLOC_011910	NTR	2RHet:935206-935919	2R:2192148-2192861	2R_17526429_SNP	2R_17526429_SNP,2R_17526567_INS,2R_17526570_INS,2R_17526573_SNP,X_20391925_SNP,X_20391967_SNP,X_20391939_SNP,X_20391969_SNP	7.985e-09,4.792e-08,4.792e-08,4.792e-08,5.57e-08,6.866e-08,1.536e-07,1.684e-07	0.213,0.18,0.18,0.18,0.1207,0.1231,0.1208,0.1099
	XLOC_017189	XLOC_017189	NTR	3L:12046079-12046970	3L:12052979-12053870	2L_21673775_SNP	2L_21673775_SNP	6.41e-17	0.5502
	XLOC_019338	XLOC_019338	NTR	3LHet:2522290-2522557	3L:27399305-27399572	X_17184223_SNP	X_17184223_SNP	1.289e-08	-0.4886
	XLOC_026268	XLOC_026268	NTR	3R:26845563-26845729	3R:31019841-31020007	3R_25980289_INS	3R_25980289_INS	2.561e-32	-0.8904
	XLOC_026279	XLOC_026279	NTR	3R:26908257-26909129	3R:31082535-31083407	2L_13553093_SNP	2L_13553093_SNP	1.069e-09	0.06428
	XLOC_027419	XLOC_027419	NTR	U:8656900-8658274	U:?-?	3L_12352642_SNP	3L_12352642_SNP	5.237e-11	0.7265
	XLOC_032549	XLOC_032549	NTR	X:19419735-19420728	X:19525702-19526695	X_19412759_SNP	X_19412759_SNP,X_19413807_SNP,X_19410233_SNP	8.115e-15,1.566e-10,3.757e-10	-0.4995,-0.4296,-0.4298

## Sheet: B. Genes at eQTLs
Sex	eQTL	LxT Gene Associated with eQTL	Gene Containg eQTL FLyBase ID	Gene Containing eQTL Symbol
Female	3R_19404809_SNP	al	FBgn0039089	beat-IV
	2L_12847769_INS	RhoL	XLOC_001742,XLOC_004740,XLOC_004741	XLOC_001742,XLOC_004740,XLOC_004741
	2R_18286696_SNP	Cyp4e3	FBgn0034724	babos
	X_14546681_SNP	NetA	FBgn0015773	NetA
	3L_5243144_SNP	Lfg	FBgn0052423	shep
	3L_11113612_SNP	CG10863	FBgn0036134,FBgn0036135,XLOC_013674	FoxK,mRpL2,XLOC_013674
	X_4256402_SNP	CG7953	FBgn0262738	norpA
	X_3350893_SNP	CG8997	FBgn0266350	lncRNA:CR44999
	X_3290162_SNP	Ir7c	FBgn0029657,FBgn0266350	CG12535,lncRNA:CR44999
	3R_12955326_SNP	CG1673	FBgn0038481,FBgn0051265	CG17475,CG31265
	3R_25215411_SNP	CG8661	FBgn0004369,XLOC_026045	Ptp99A,XLOC_026045
	2L_3339068_SNP	whe	FBgn0020445,XLOC_000445,XLOC_003492	E23,XLOC_000445,XLOC_003492
	2L_11438342_SNP	CG1946	FBgn0261648	salm
	3L_15073248_SNP	CG13325	FBgn0086690,XLOC_014249	Plp,XLOC_014249
	X_3012093_SNP	Cyp6a23	FBgn0028369	kirre
	3L_11237817_SNP	CG4563	Intergenic	Intergenic
	3L_18157212_SNP	CG8539	Intergenic	Intergenic
	3L_21761049_SNP	CG3408	FBgn0037130,FBgn0261579	Syn1,CG42689
	3L_3883360_SNP	CG6910	XLOC_012610,XLOC_016055	XLOC_012610,XLOC_016055
	3L_3916539_SNP	sea	FBgn0004910	Eip63F-1
	2L_10500121_SNP	CG9813	FBgn0086347,XLOC_004430	Myo31DF,XLOC_004430
	3L_1430008_SNP	CG7695	FBgn0003138,XLOC_012271,XLOC_015728	Ptp61F,XLOC_012271,XLOC_015728
	2R_17363603_SNP	CG4783	FBgn0010415,XLOC_008417	Sdc,XLOC_008417
	3L_12077958_SNP	CG10514	XLOC_017197	XLOC_017197
	3L_12077958_SNP	CG11892	XLOC_017197	XLOC_017197
	2R_5673080_SNP	CCAP-R	FBgn0027589	CG1688
	X_10088025_DEL	CG5455	FBgn0264503,FBgn0266199	CG43902,asRNA:CR44894
	3L_10665254_SNP	CG6277	FBgn0010762,XLOC_016991	simj,XLOC_016991
	X_21635908_SNP	Obp99b	FBgn0267704,XLOC_032698,XLOC_032700	lncRNA:flam,XLOC_032698,XLOC_032700
	3L_13576008_SNP	CG32267	FBgn0264001	bru3
	2R_13203547_SNP	GstE7	FBgn0265487	mbl
	2R_2328089_SNP	snoRNA:Psi18S-1347a	XLOC_006565,XLOC_009142,XLOC_009143,XLOC_012032,XLOC_012036	XLOC_006565,XLOC_009142,XLOC_009143,XLOC_012032,XLOC_012036
	2R_4193505_SNP	CG42807	FBgn0265640	lncRNA:CR44447
	2R_16524830_SNP	lncRNA:CR44318	FBgn0034532,FBgn0250850	CG13436,rig
	X_22318007_SNP	XLOC_001109	FBgn0083994,XLOC_030773,XLOC_032738	lncRNA:CR41352,XLOC_030773,XLOC_032738
	2R_12563489_SNP	XLOC_001138	FBgn0050463	Pgant9
	2L_13999569_DEL	XLOC_002157	FBgn0003255	rk
	2L_16308341_SNP	XLOC_002254	FBgn0000339,FBgn0011708	cni,Syx5
	2R_4734267_INS	XLOC_004753	FBgn0024189,XLOC_009398	sns,XLOC_009398
	2R_16049909_SNP	XLOC_007825	Intergenic	Intergenic
	X_2658355_SNP	XLOC_008422	FBgn0028369,XLOC_028990,XLOC_028991	kirre,XLOC_028990,XLOC_028991
	2R_7578005_SNP	XLOC_009708	FBgn0010516,FBgn0062449	wal,CG13197
	2R_15591208_SNP	XLOC_010820	FBgn0034470,XLOC_008154	Obp56d,XLOC_008154
	2L_6356630_SNP	XLOC_019967	FBgn0031803,FBgn0031804	ppk14,CG9500
	3L_7076274_SNP	XLOC_024245	Intergenic	Intergenic
	3L_11727485_SNP	XLOC_027634	FBgn0036202,FBgn0052087	loaf,CG32087
	3L_2386081_DEL	XLOC_027941	FBgn0266696	Svil
	2L_2552816_SNP	XLOC_027990	FBgn0031431,XLOC_000352,XLOC_000353	CG3515,XLOC_000352,XLOC_000353
	X_19026063_SNP	XLOC_028070	FBgn0267275,XLOC_030548	lncRNA:CR45711,XLOC_030548
	2L_5407115_INS	XLOC_028680	FBgn0016660	H15
	X_6627056_SNP	XLOC_029584	FBgn0029896,FBgn0263415	CG3168,lncRNA:CR43461
	2R_16047268_DEL	XLOC_031845	XLOC_010850	XLOC_010850
	X_19412759_SNP	XLOC_032549	FBgn0027291,FBgn0031023	Idh3a,CG14200
	3L_22439994_DEL	XLOC_002254	XLOC_018699	XLOC_018699
	X_11558071_SNP	XLOC_010820	FBgn0004370,XLOC_031798	Ptp10D,XLOC_031798
Male	2L_7107064_SNP	Cyp6a2	FBgn0085407,XLOC_000995,XLOC_003957	Pvf3,XLOC_000995,XLOC_003957
	3L_1263408_SNP	eEF1alpha2	FBgn0035199,FBgn0058178,XLOC_019465	tfc,l(3)80Fg,XLOC_019465
	2R_14589541_SNP	GstD2	FBgn0262103	Sik3
	3L_14915620_SNP	Dro	FBgn0259099	DCX-EMAP
	3L_5920734_SNP	CG18480	FBgn0053523,XLOC_012869	CG33523,XLOC_012869
	3R_21688194_SNP	CG14441	FBgn0039380	CG5890
	X_12977966_DEL	dob	FBgn0010303,XLOC_031925	hep,XLOC_031925
	2L_17388856_SNP	daw	FBgn0020503,XLOC_005383	CLIP-190,XLOC_005383
	2R_4080544_SNP	CG7227	FBgn0053087,XLOC_006738	LRP1,XLOC_006738
	2L_2403713_SNP	CG9395	FBgn0031424	VGlut
	3L_14688442_SNP	Tsp42Eg	FBgn0259175	ome
	2R_9089312_SNP	Mal-A4	FBgn0005654,FBgn0027079,FBgn0085344	Orc3,ValRS,CG34315
	2R_1210188_DEL	CG12896	FBgn0261403,XLOC_006419,XLOC_006420	sxc,XLOC_006419,XLOC_006420
	2R_13512265_INS	Arc1	FBgn0034253,XLOC_010484	CG10936,XLOC_010484
	3L_16527570_INS	CG10764	FBgn0263131	CG43373
	3L_8877451_SNP	CG4377	FBgn0263930	dally
	2R_17568871_SNP	CG7011	FBgn0050263	stum
	3L_8877142_DEL	CG5506	FBgn0263930	dally
	2L_14349939_SNP	CG9837	FBgn0261534,FBgn0266144	l(2)34Fc,asRNA:CR44850
	3L_16357300_DEL	PGRP-LB	FBgn0036617,FBgn0036618	Cpr72Ea,Cpr72Eb
	3L_3928679_SNP	CG11089	FBgn0004910,XLOC_012619,XLOC_016062,XLOC_016063	Eip63F-1,XLOC_012619,XLOC_016062,XLOC_016063
	3L_10665254_SNP	CG6277	FBgn0010762,XLOC_016991	simj,XLOC_016991
	X_9031659_SNP	BomBc3	XLOC_029588	XLOC_029588
	3R_25214984_SNP	CG15127	FBgn0004369,XLOC_026045	Ptp99A,XLOC_026045
	3L_11126729_SNP	Socs36E	FBgn0260795	NaPi-III
	3R_20549987_SNP	AttC	FBgn0004885,FBgn0086059	tok,snoRNA:Me18S-C1280
	2L_18471019_SNP	CG30429	FBgn0263049	lncRNA:let7C
	3L_5174619_SNP	CG31300	FBgn0052423,XLOC_016247,XLOC_016248	shep,XLOC_016247,XLOC_016248
	3L_8001838_INS	CG33137	FBgn0011817,XLOC_013190	nmo,XLOC_013190
	3L_8681145_SNP	CG33965	XLOC_016723	XLOC_016723
	3R_16939395_SNP	lncRNA:CR43633	FBgn0015790	Rab11
	2R_15920567_SNP	lncRNA:CR43914	XLOC_008201	XLOC_008201
	3L_12119504_SNP	lncRNA:CR45184	FBgn0036250	Ir68b
	X_16413006_INS	lncRNA:CR45262	FBgn0264255,XLOC_030306,XLOC_032230	para,XLOC_030306,XLOC_032230
	2L_13999569_DEL	XLOC_002157	FBgn0003255	rk
	2L_10243009_SNP	XLOC_004080	FBgn0004419,FBgn0024248,FBgn0266330	me31B,chico,asRNA:CR44995
	2R_7578005_SNP	XLOC_009708	FBgn0010516,FBgn0062449	wal,CG13197
	2R_15591340_SNP	XLOC_010820	FBgn0034470,XLOC_008154	obp56d,XLOC_008154
	2R_17526429_SNP	XLOC_011910	FBgn0034643,XLOC_011052	CG10321,XLOC_011052
	2L_21673775_SNP	XLOC_017189	FBgn0032957	CG2225
	X_17184223_SNP	XLOC_019338	FBgn0024238,FBgn0030838,XLOC_032321	Fim,CG5445,XLOC_032321
	3R_25980289_INS	XLOC_026268	FBgn0039749	CG11498
	2L_13553093_SNP	XLOC_026279	FBgn0259984,XLOC_001848,XLOC_001849	kuz,XLOC_001848,XLOC_001849
	3L_12352642_SNP	XLOC_027419	XLOC_013849,XLOC_013850,XLOC_017233,XLOC_017234	XLOC_013849,XLOC_013850,XLOC_017233,XLOC_017234
	X_19412759_SNP	XLOC_032549	FBgn0027291,FBgn0031023	Idh3a,CG14200
	3R_1085295_SNP	XLOC_009708	FBgn0037307,FBgn0264785,XLOC_019651,XLOC_023011	Tim17a2,Hph,XLOC_019651,XLOC_023011
